# Supplementary material for: The asymmetric cell division machinery in the spiral-cleaving egg and embryo of the marine annelid Platynereis dumerilii
Source: BMC Dev Biol. 2017 Dec 11;17:16. doi: 10.1186/s12861-017-0158-9 (PMC5725810; doi:10.1186/s12861-017-0158-9)
Supplement: Supplementary file 5 — RNA-seq data for each ACD gene within the four categories during early development of P.dumerilii. Quantitative expression levels are shown as FPKM for each gene at two-hour time points from 2 to 14 hpf (related to Figs. 3-7). Independent measurements for two biological replicates of each embryonic stage and for technical replicates of eight samples are shown. Data can be found on the on Pdumbase http://pdumbase.gdcb.iastate.edu/platynereis/controller.php?action=home [63]. (XLSX 54 kb) [file 12861_2017_158_MOESM5_ESM.xlsx]

## Sheet: Cortical Domain
Quantitative RNA-Seq Data for Each of the Cortical Domain Genes During Early Embryogenesis (2 hpf to 14 hpf)
	2 hpf		4 hpf				6 hpf				8 hpf				10 hpf		12 hpf		14 hpf
Gene Name	SS21	SS22	SS41	SS41T	SS42	SS42T	SS61	SS61T	SS62	SS62T	SS81	SS81T	SS82	SS82T	SS101	SS102	SS121	SS122	SS141	SS141T	SS142	SS142T
aPKC	80.34	107.04	42.76	45.51	46.51	47.55	28.74	27.92	23.8	22.82	13.73	13.48	19.2	19.33	23.82	17.95	22.48	21.67	19.54	18.06	16.9	14.34
Par3A	85.02	38.93	20.96	21.92	17.61	18.24	23.68	25.8	23	22.97	13.59	12.38	17.28	16.76	10.41	8.86	5.13	5.38	2.06	2.11	3.03	2.59
Par3B	61.11	44.48	12.82	13.66	13.84	14.41	6.18	5.93	4.91	4.98	5.05	5.07	5.35	5.66	14.85	13.33	8.96	8.39	7.57	6.56	5.61	5.03
Cdc42	37.25	48.99	42.36	43.43	39.1	39.43	41.38	41.35	37.65	37.49	27.42	26.73	37.45	38.62	83.85	71.94	64.03	76.95	36.99	35.06	35.11	32.81
Par 6	26.79	34.45	13.29	13.38	14.01	14.01	7.79	7.91	8.12	8.12	4.66	4.54	5.16	5.02	11.73	12.86	8.16	6.85	3.02	2.92	2.37	2.28
Ect2	25.56	19.87	4.69	4.81	5.34	4.98	6.49	6.33	5.86	5.86	8.9	8.94	9.02	9.21	17.27	17.82	12.19	13.15	10.78	9.14	10.43	9.58
Rho1	141.68	144.41	149.77	161.31	124.95	124.45	137.87	135.19	121.12	119.49	88.31	87.14	119.9	120.74	88.33	78.04	89.06	75.03	94.73	86.9	77.39	72.54
L(2)gl	338.62	310.72	153.02	160.41	196.19	195.02	129.1	129.48	84.71	82.72	53.36	51.56	80.87	80.32	65.82	56.94	38.01	40.71	35.03	32.22	28.75	26.49
Par1	3.3	2.01	0.84	0.9	0.64	0.55	0.66	0.83	0.98	0.97	2.41	2.08	2.19	2.32	4.42	3.63	3.03	3.18	2.15	1.93	2.14	1.89
Par4	208.57	208.64	153.53	159.87	129.81	129.97	83.11	82.29	70.21	68.79	32.68	31.77	40.32	38.62	18.79	22.04	14.59	14.93	12.14	11.55	10.47	9.04
RacGAP	58.98	51.18	45.29	46.11	45.91	46.88	25.41	25.03	20.1	20.35	15.76	15.24	19.26	20.07	37.13	32.33	27.95	27.41	19.91	17.59	15.55	14.19
Biological replicates for 2 hpf, 4 hpf, 6 hpf, 12 hpf and 14 hpf, and technical replicates for 4 hpf, 6 hpf, 8 hpf, and 14 hpf are shown (FPKM)

## Sheet: Spindle Orientation
Quantitative RNA-Seq Data for Each of the Spindle Orientation Genes During Early Embryogenesis (2 hpf to 14 hpf)
	2 hpf		4 hpf				6 hpf				8 hpf				10 hpf		12 hpf		14 hpf
Gene Name	SS21	SS22	SS41	SS41T	SS42	SS42T	SS61	SS61T	SS62	SS62T	SS81	SS81T	SS82	SS82T	SS101	SS102	SS121	SS122	SS141	SS141T	SS142	SS142T
Gai	194.21	178.08	110.63	118.14	96.32	96.58	115.05	119.98	171.28	173.5	103.45	106.96	132.16	134.57	201.67	166.51	177.04	207.85	64.22	56.1	53.79	50.92
Inscuteable	84.02	98.17	17.59	19.16	19.07	18.32	19.38	19.39	20.7	20.01	25.69	25.79	28.1	29.29	29.86	29.17	22.64	22.97	11.24	10.45	10.33	9.91
Numa	144.3	118.28	12.02	11.59	11.81	11.54	10.24	8.54	12.24	12.1	6.5	5.34	6.3	6.68	13.44	12.96	6.27	6.6	3.84	3.37	3	2.89
Pins	2.06	1.44	0.85	1.01	1.12	1.11	1.46	1.5	1.85	1.85	2.91	2.83	3.05	3.06	6.19	5.44	4.07	5.51	3.86	3.81	3.16	2.88
Disks Large	149.52	175.58	98.55	100.91	78.48	80.15	82.06	82.21	86.06	84.14	44.87	44.91	51.83	51.48	53.79	50.49	33.69	39.22	23.38	20.81	21.4	20.12
KHC-73	16.09	18.25	6.15	6.64	6.2	6.13	3.69	3.59	4.94	5	1.35	1.22	1.94	1.92	3.51	3.22	1.8	2.42	0.92	0.8	0.74	0.66
Aurora A	7.88	3.86	4.14	4.31	2.54	2.59	2.1	2.14	2.56	2.65	4.26	4.63	4.2	4.39	8.05	6.3	9.94	6.64	7.91	7.31	6.34	5.56
BicD2	59.77	35.08	15.94	17.12	34.74	34.28	6.98	7.62	28.03	27.27	11.09	11.82	14.4	14.75	24.08	16.3	12.59	15.05	10.58	9.51	12.77	12.13
Dynactin 2	12.38	12.52	7.78	8.56	9.15	8.85	12.31	12.7	11.42	10.99	8.9	8.4	8.25	8.33	9.52	9.5	7.54	6.81	13.4	12.06	9.31	8.79
Dynein HC1	2.06	0.94	0.05	0.07	0.04	0.05	0.13	0.14	0.09	0.12	0.15	0.19	0.22	0.23	0.54	0.49	0.56	0.71	1.44	1.37	0.92	0.91
CLIP-170	0.95	0.63	0.44	0.59	0.3	0.36	0.32	0.28	0.33	0.42	0.66	0.67	0.35	0.46	0.67	0.46	0.81	0.64	1.92	1.6	1.51	1.31
Ndel1	4.31	4.36	5.45	5.92	6.7	6.36	6.17	6.36	7.78	8.24	10.98	10.19	10.78	10.81	23.55	22.14	22.71	21.3	24.97	23.86	19.3	19.13
Lis1	25.06	23.83	15.67	16.63	14.22	13.99	12.77	13.18	11.46	11.12	11.05	11.14	10.8	10.72	18.35	16.42	14.85	14.07	11.25	10.44	10.4	9.71
Biological replicates for 2 hpf, 4 hpf, 6 hpf, 12 hpf and 14 hpf, and technical replicates for 4 hpf, 6 hpf, 8 hpf, and 14 hpf are shown (FPKM)

## Sheet: Polarity Complex
Quantitative RNA-Seq Data for Each of the Polarity Complex Genes During Early Embryogenesis (2 hpf to 14 hpf)
	2 hpf		4 hpf				6 hpf				8 hpf				10 hpf		12 hpf		14 hpf
Gene Name	SS21	SS22	SS41	SS41T	SS42	SS42T	SS61	SS61T	SS62	SS62T	SS81	SS81T	SS82	SS82T	SS101	SS102	SS121	SS122	SS141	SS141T	SS142	SS142T
Crumbs	306.14	185.73	46.82	48.37	36.3	36.66	7.73	8.28	7.14	7.08	6.04	5.85	6.66	6.6	22.04	14.13	17.75	18.28	7.64	6.67	7.92	7.31
PatJ	59.86	36.85	13.4	13.93	7.17	7.12	4.03	3.8	3.93	3.93	2.07	2.01	2.82	3.21	5.53	5.83	4.97	5.71	5.59	5.33	4.68	4.49
Pals1	50.29	38.91	12.31	12.35	11.06	11.1	7.19	7.51	5.87	5.6	4.35	4.39	5.28	5.09	9.13	9.88	7.5	6.47	5.94	5.15	4.66	4.17
Lin7	95.28	104.34	171.8	179.68	94.77	94.44	85.91	86.1	69.63	66.79	41.96	39.71	91.59	89.96	51.35	44.15	55.19	36.4	58.25	54.38	40.31	37.07
PTEN	48.34	33.5	20.02	20.07	12.72	12.76	9.49	8.87	14.87	13	7.29	6.27	9.19	9.38	9.09	8.74	4.88	5.95	4.6	3.99	5.17	5.06
Coracle	292.44	195.7	129.79	134.39	102.87	101.82	86.71	87.51	61.52	60.23	41.49	41.72	77.3	76.52	65.29	48.35	41.7	42.26	38.9	36.17	29.36	26.62
Yurt	218.3	66.84	41.22	43.71	52.07	51.44	18.14	17.48	15.3	15.26	11.83	11.3	14.75	14.84	33.03	31.08	23.95	25.75	17.05	15.64	15.2	14.15
Scribble	37.8	35.67	11.22	11.73	13.15	13.21	5.55	5.22	3.32	3.26	2.16	2.19	2.59	2.65	6.9	5.87	4.91	5.01	2.83	2.71	2.49	2.26
Na/K ATPase	280.24	177.26	216.53	226.42	173.15	176.73	128.51	128.08	103.99	101.54	82.38	81.53	125.03	123.46	138.29	100.95	133.43	110.64	176.92	160.9	122.08	111.73
Neurexin IV (c0)*	258.01	134.41	12.11	11.72	86.01	85.71	49.19	49.9	87.96	85.87	42.11	41.47	48.65	50.87	35.35	50.8	47.02	41.45	20.05	18.7	14.62	13.44
Neurexin IV (c1)*	272.37	125.34	10.96	11.44	44.81	47.11	31.92	31.42	64.83	63.85	34.4	33.82	54.86	53.14	29.94	36.3	31.75	31.12	16.42	15.53	12.9	11.4
Neuroglian	233.35	214.62	124.25	129.84	161.5	168.92	143.5	142.63	113.38	111.84	82.12	81.45	106.61	106.57	68.39	71.16	62.91	54.58	61.81	56.52	39.32	36.93
Numb	80.11	89.91	15.99	16.51	21.26	21.57	8.07	8.3	7.97	7.67	6.78	6.48	6.8	7.11	19.65	17.75	15.68	14	9.66	8.95	8.58	7.99
Brat	77.33	83.29	15.45	16.29	26.43	26.5	17.47	17.82	19.1	19.23	9.2	8.81	10.36	10.31	27.24	27.3	24.89	27.13	10.91	9.87	11.37	10.56
Biological replicates for 2 hpf, 4 hpf, 6 hpf, 12 hpf and 14 hpf, and technical replicates for 4 hpf, 6 hpf, 8 hpf, and 14 hpf are shown (FPKM)
*Reported data was averaged between the two sequence copies

## Sheet: Cell Adhesion
Quantitative RNA-Seq Data for Each of the Cell Adhesion Genes During Early Embryogenesis (2 hpf to 14 hpf)
	2 hpf		4 hpf				6 hpf				8 hpf				10 hpf		12 hpf		14 hpf
Gene Name	SS21	SS22	SS41	SS41T	SS42	SS42T	SS61	SS61T	SS62	SS62T	SS81	SS81T	SS82	SS82T	SS101	SS102	SS121	SS122	SS141	SS141T	SS142	SS142T
Cadherin	2.24	4.36	1.47	1.59	3.58	3.79	1.05	1.01	1.86	1.74	1.23	1.22	1.14	1.23	2.24	1.31	2.1	2.23	2.41	2.33	2.19	2.03
Echinoid	39.06	25.15	7.1	7.74	3.24	3.27	0.93	0.71	1.8	1.95	0.69	0.65	0.48	0.47	1.66	2.35	1.33	2.01	0.74	0.73	0.6	0.7
Afadin (c0)*	183.56	127.5	23.77	24.85	12.24	12.19	2.71	2.63	2.82	2.92	3.12	2.92	3.99	4.46	7.1	6.25	3.66	3.8	4.32	3.59	4.07	3.47
Afadin (c1)*	234.17	145.14	36.4	37.43	26.04	26.87	5.12	4.72	3.97	4.01	4.8	5.03	5.81	5.69	11.29	11.03	6.81	6.99	6.15	5.44	5.18	4.73
Vangl	159.06	128.67	66.01	68.16	50.93	51.44	38.22	37.45	51.17	52.18	23.95	24.37	29.79	30.95	41.81	39.11	37.82	35.46	19.43	17.99	19.24	17.49
Fat	169.75	106.86	32.4	33.65	23.77	23.64	18.96	19.05	16.07	15.47	4.74	4.66	6.8	6.58	9.59	9.27	5.27	5.52	5.99	5.48	4.68	4.4
Dachsous	105.14	77.68	31.37	33.02	28.35	28.81	9.29	9.4	7.3	7.58	3.3	3.36	4.94	5.16	9.01	8.92	6.47	5.76	5.05	4.4	4.03	3.69
Celsr1	59.13	45.61	4.35	4.63	3.29	3.46	2.16	1.99	2.25	2.33	5.59	5.32	8.15	8.27	7.08	7.06	5.25	4.6	5.39	4.72	3.7	3.45
Four-Jointed	0.01	0.01	8.43	8.76	1.11	1.01	15.74	15.7	15.63	14.98	4.02	4.09	4.65	4.62	4.26	3.87	5.9	5.22	6.97	6.06	6.82	6.46
Latrophilin	37.14	20.8	4.5	5.11	7.46	7.63	2.88	3.24	3.17	3.19	4.48	4.46	4.07	4.01	8.68	9.84	7.74	8.24	7.5	6.58	6.51	5.67
Teneurin	65.71	43.61	5.74	5.66	6.89	7.18	4.33	4.42	2.66	2.58	1.34	1.38	2.07	1.99	5.37	6.03	5.07	4.73	4.28	3.91	3.23	3.12
Contactin	218.01	190.35	138.65	145.32	123.67	123.52	90.91	90.89	73.99	72.8	48.87	48.13	66.65	65.95	56.8	49.47	53.99	46.99	48.19	44.39	37.93	35.06
Neuroligin	250.1	273.79	204.84	216.64	242.25	248.64	196.23	195.93	166.1	163.63	85	84.14	129.02	129.18	76.85	70.72	68.88	62.87	51.65	49.54	43.24	39.16
Pcd11x	547.1	447.36	24.1	23.31	34.07	34.4	18.05	18.31	16.11	16.08	12.08	11.02	7.82	8.31	24	32.07	15.2	17.35	2.65	2.47	3.04	2.82
Magi	63.74	39.17	5.93	6.06	3.84	4	13.94	13.72	8.33	8.55	14.3	14.25	26.91	26.89	14.13	9.78	6.09	6.48	3.83	3.65	3.64	3.5
Biological replicates for 2 hpf, 4 hpf, 6 hpf, 12 hpf and 14 hpf, and technical replicates for 4 hpf, 6 hpf, 8 hpf, and 14 hpf are shown (FPKM)
*Reported data was averaged between the two sequence copies
