# Supplementary material for: The asymmetric cell division machinery in the spiral-cleaving egg and embryo of the marine annelid Platynereis dumerilii
Source: BMC Dev Biol. 2017 Dec 11;17:16. doi: 10.1186/s12861-017-0158-9 (PMC5725810; doi:10.1186/s12861-017-0158-9)
Supplement: Supplementary file 6 — Gene Ontology Search Query: Cell Polarity Genes. List of all genes and expression profiles for time points 0–14 hpf generated for a GO Search: Cell Polarity (related to Figs. 3-7). Search hits are generated for the Biological Process GO category that contains a Cell Polarity annotation. The table was organized by sorting the 2 hpf FPKM expression values from large-to-small. All values below 1 FPKM at 2 hpf were excluded. The expression profiles and the annotation information based on the BLAST results against the Swiss-Prot database are also included. (XLSX 76 kb) [file 12861_2017_158_MOESM6_ESM.xlsx]

## Sheet: Cell Polarity
Gene id	hr2	hr4	hr6	hr8	hr10	hr12	hr14	Accession	Gene name	Protein name	Species	GO-cellular component	GO-molecular function	GO-biological process	KEGG	eggNOG	Pfam	SignalP	TmHMM
comp210866_c0	420.74	388.95	291.63	341.9	142.89	118.16	242.6	P63245	GBLP_RAT	Guanine nucleotide-binding protein subunit beta-2-like 1	Rattus norvegicus	cytoskeleton(GO:0005856) dendrite(GO:0030425) midbody(GO:0030496) neuronal cell body(GO:0043025) nucleus(GO:0005634) perikaryon(GO:0043204) perinuclear region of cytoplasm(GO:0048471) phagocytic cup(GO:0001891) small ribosomal subunit(GO:0015935)	ion channel inhibitor activity(GO:0008200) protein kinase C binding(GO:0005080) protein tyrosine kinase inhibitor activity(GO:0030292) receptor tyrosine kinase binding(GO:0030971) SH2 domain binding(GO:0042169)	apoptotic process(GO:0006915) cell cycle(GO:0007049) gastrulation(GO:0007369) negative regulation of cell growth(GO:0030308) negative regulation of phagocytosis(GO:0050765) negative regulation of translation(GO:0017148) negative regulation of Wnt receptor signaling pathway(GO:0030178) positive regulation of apoptotic process(GO:0043065) positive regulation of cell migration(GO:0030335) positive r…	Measles	COG2319	WD domain, G-beta repeat(PF00400.27)	.
comp223536_c1	254.85	171.87	115.05	82.77	53.79	35.7	36.24	Q15334	L2GL1_HUMAN	Lethal(2) giant larvae protein homolog 1	Homo sapiens	axon(GO:0030424) cortical actin cytoskeleton(GO:0030864) early endosome membrane(GO:0031901) Golgi cis cisterna(GO:0000137) Golgi membrane(GO:0000139) myelin sheath abaxonal region(GO:0035748) trans-Golgi network membrane(GO:0032588)	protein kinase binding(GO:0019901) Rab GTPase activator activity(GO:0005097) structural molecule activity(GO:0005198)	axonogenesis(GO:0007409) cortical actin cytoskeleton organization(GO:0030866) exocytosis(GO:0006887) Golgi to plasma membrane transport(GO:0006893) maintenance of apical/basal cell polarity(GO:0035090) protein complex assembly(GO:0006461)	Hippo signaling pathway - fly	NOG289584	Lethal giant larvae(Lgl) like, C-terminal(PF08596.5)	.
comp223536_c0	225.44	111.91	75.39	69.13	38.7	22	23.53	Q3TJ91	L2GL2_MOUSE	Lethal(2) giant larvae protein homolog 2	Mus musculus	cytoplasm(GO:0005737) intracellular membrane-bounded organelle(GO:0043231)		cell cycle(GO:0007049) cell division(GO:0051301) exocytosis(GO:0006887) regulation of establishment or maintenance of cell polarity(GO:0032878)	Hippo signaling pathway - fly	NOG289584	Anaphase-promoting complex subunit 4 WD40 domain(PF12894.2) LLGL2(PF08366.8)	.
comp221670_c0	194.87	117.67	81.08	75.36	50.62	38.61	39.39	Q9V8R9	41_DROME	Protein 4.1 homolog	Drosophila melanogaster	cytoskeleton(GO:0005856) plasma membrane(GO:0005886) septate junction(GO:0005918)	cytoskeletal protein binding(GO:0008092) structural molecule activity(GO:0005198)	adult somatic muscle development(GO:0007527) chitin-based embryonic cuticle biosynthetic process(GO:0008362) dorsal closure(GO:0007391) establishment of glial blood-brain barrier(GO:0060857) establishment or maintenance of cell polarity(GO:0007163) maintenance of imaginal disc-derived wing hair orientation(GO:0035321) protein targeting to membrane(GO:0006612) regulation of tube size, open trachea…	Tight junction	NOG242913	4.1 protein C-terminal domain (CTD)(PF05902.8)	.
comp223749_c1	185.79	39.91	7.83	7.4	15.26	15.66	8.35	P10040	CRB_DROME	Protein crumbs	Drosophila melanogaster	apical plasma membrane(GO:0016324) apicolateral plasma membrane(GO:0016327) integral to membrane(GO:0016021) rhabdomere(GO:0016028) septate junction(GO:0005918) subapical complex(GO:0035003)	calcium ion binding(GO:0005509) spectrin binding(GO:0030507)	adherens junction organization(GO:0034332) cell morphogenesis involved in Malpighian tubule morphogenesis(GO:0061336) cellular membrane organization(GO:0016044) dorsal closure, amnioserosa morphology change(GO:0046664) establishment of epithelial cell apical/basal polarity(GO:0045198) establishment or maintenance of polarity of embryonic epithelium(GO:0016332) establishment or maintenance of pola…	Hippo signaling pathway - fly	NOG12793	EGF-like domain(PF00008.22) Human growth factor-like EGF(PF12661.2) Calcium-binding EGF domain(PF07645.10) Laminin G domain(PF02210.19) Laminin G domain(PF00054.18)	Position=1-23 Score=0.786
comp216792_c2	166.69	144.2	83.74	45	18.15	13.64	13.02	Q0GGW5	STK11_CHICK	Serine/threonine-protein kinase STK11	Gallus gallus	cytosol(GO:0005829) membrane(GO:0016020) mitochondrion(GO:0005739) nucleus(GO:0005634)	ATP binding(GO:0005524) magnesium ion binding(GO:0000287) p53 binding(GO:0002039) protein kinase activator activity(GO:0030295) protein serine/threonine kinase activity(GO:0004674)	cell cycle arrest(GO:0007050) establishment of cell polarity(GO:0030010) glucose homeostasis(GO:0042593) intrinsic apoptotic signaling pathway by p53 class mediator(GO:0072332) negative regulation of cell growth(GO:0030308) protein autophosphorylation(GO:0046777) response to DNA damage stimulus(GO:0006974) response to ionizing radiation(GO:0010212) vasculature development(GO:0001944)	mTOR signaling pathway`Adipocytokine signaling pathway	COG0515	Protein kinase domain(PF00069.20) Protein tyrosine kinase(PF07714.12)	.
comp225845_c0	162.47	132.69	89.9	71.97	47.18	46.34	49.65	Q9VN14	CONT_DROME	Contactin	Drosophila melanogaster	anchored to membrane(GO:0031225) plasma membrane(GO:0005886) septate junction(GO:0005918)	carbohydrate binding(GO:0030246)	axon ensheathment(GO:0008366) cell adhesion(GO:0007155) establishment of glial blood-brain barrier(GO:0060857) establishment or maintenance of epithelial cell apical/basal polarity(GO:0045197) nerve maturation(GO:0021682) septate junction assembly(GO:0019991)	Cell adhesion molecules (CAMs)	NOG293951	Immunoglobulin I-set domain(PF07679.11) Immunoglobulin domain(PF13895.1) Immunoglobulin domain(PF13927.1) Immunoglobulin V-set domain(PF07686.12) Immunoglobulin domain(PF00047.20) Fibronectin type III domain(PF00041.16)	.
comp224066_c0	160.86	31.16	10.47	3.83	11.98	8.92	3.63	P42568	AF9_HUMAN	Protein AF-9	Homo sapiens	nucleus(GO:0005634)		anterior/posterior pattern specification(GO:0009952) negative regulation of canonical Wnt receptor signaling pathway(GO:0090090) positive regulation of Wnt receptor signaling pathway, planar cell polarity pathway(GO:2000096) regulation of transcription, DNA-dependent(GO:0006355) segment specification(GO:0007379) transcription, DNA-dependent(GO:0006351)	Transcriptional misregulation in cancer	COG5033	YEATS family(PF03366.11)	.
comp218948_c1	158.1	27.24	52.19	55.28	29.08	28.69	16.78	Q94887	NRX4_DROME	Neurexin-4	Drosophila melanogaster	integral to plasma membrane(GO:0005887) pleated septate junction(GO:0005919) presynaptic active zone(GO:0048786)		axon ensheathment(GO:0008366) cell adhesion(GO:0007155) dorsal closure(GO:0007391) establishment of glial blood-brain barrier(GO:0060857) establishment or maintenance of cell polarity(GO:0007163) nerve maturation(GO:0021682) presynaptic membrane assembly(GO:0097105) protein localization(GO:0008104) regulation of tube size, open tracheal system(GO:0035151) septate junction assembly(GO:0019991) syn…	Cell adhesion molecules (CAMs)	NOG291100	F5/8 type C domain(PF00754.20) Laminin G domain(PF02210.19) Laminin G domain(PF00054.18)	.
comp218948_c0	157.7	46.7	75.07	57.31	38.18	40.84	20.17	Q94887	NRX4_DROME	Neurexin-4	Drosophila melanogaster	integral to plasma membrane(GO:0005887) pleated septate junction(GO:0005919) presynaptic active zone(GO:0048786)		axon ensheathment(GO:0008366) cell adhesion(GO:0007155) dorsal closure(GO:0007391) establishment of glial blood-brain barrier(GO:0060857) establishment or maintenance of cell polarity(GO:0007163) nerve maturation(GO:0021682) presynaptic membrane assembly(GO:0097105) protein localization(GO:0008104) regulation of tube size, open tracheal system(GO:0035151) septate junction assembly(GO:0019991) syn…	Cell adhesion molecules (CAMs)	NOG291100	Laminin G domain(PF02210.19) Laminin G domain(PF00054.18)	.
comp219404_c2	141.7	65.28	63.05	42.65	42.23	29.68	27.81	Q69ZU8	ANKR6_MOUSE	Ankyrin repeat domain-containing protein 6	Mus musculus	cytoplasm(GO:0005737) nucleus(GO:0005634)		negative regulation of canonical Wnt receptor signaling pathway(GO:0090090) positive regulation of Wnt receptor signaling pathway, planar cell polarity pathway(GO:2000096)	Lysine degradation	COG0666	Ankyrin repeats (3 copies)(PF12796.2) Ankyrin repeats (many copies)(PF13637.1) Ankyrin repeat(PF00023.25) Ankyrin repeats (many copies)(PF13857.1) Ankyrin repeat(PF13606.1)	.
comp216050_c0	121.27	135.19	95.68	77.45	34.4	28.51	38.11	Q9VU68	WDR1_DROME	Actin-interacting protein 1	Drosophila melanogaster	cytoplasm(GO:0005737) cytoskeleton(GO:0005856)	actin binding(GO:0003779)	actin filament depolymerization(GO:0030042) establishment of planar polarity(GO:0001736) imaginal disc-derived wing hair organization(GO:0035317) phagocytosis, engulfment(GO:0006911) regulation of actin filament depolymerization(GO:0030834) sarcomere organization(GO:0045214)	p53 signaling pathway`Apoptosis`Alzheimer's disease`Parkinson's disease`Amyotrophic lateral sclerosis (ALS)`Huntington's disease`Legionellosis`Tuberculosis`Hepatitis B`Small cell lung cancer	COG2319	WD domain, G-beta repeat(PF00400.27)	.
comp223264_c0	114.46	72.34	62.01	16.99	19.41	21.58	20.21	P87061	TEA1_SCHPO	Tip elongation aberrant protein 1	Schizosaccharomyces pombe	cell cortex of cell tip(GO:0051285) cell division site(GO:0032153) growing cell tip(GO:0035838) microtubule(GO:0005874) non-growing cell tip(GO:0035839) Tea1 cell-end complex(GO:0031500)		cellular protein localization(GO:0034613) establishment or maintenance of cell polarity regulating cell shape(GO:0071963) microtubule-based process(GO:0007017) positive regulation of establishment or maintenance of cell polarity regulating cell shape(GO:2000771) regulation of cell cycle cytokinesis(GO:0071775) regulation of filamentous growth(GO:0010570)	Herpes simplex infection	NOG145020	Kelch motif(PF01344.20) Kelch motif(PF13964.1) Galactose oxidase, central domain(PF13418.1) Kelch motif(PF07646.10) Galactose oxidase, central domain(PF13415.1) Kelch motif(PF13854.1)	.
comp213251_c0	114.31	141.15	141.32	131.16	74.25	75.72	99.94	P48148	RHO1_DROME	Ras-like GTP-binding protein Rho1	Drosophila melanogaster	cell cortex(GO:0005938) cell hair(GO:0070451) cytoskeleton(GO:0005856) plasma membrane(GO:0005886)	GTP binding(GO:0005525) GTPase activity(GO:0003924)	actin filament bundle assembly(GO:0051017) border follicle cell migration(GO:0007298) branch fusion, open tracheal system(GO:0035147) cell elongation involved in imaginal disc-derived wing morphogenesis(GO:0090254) cellularization(GO:0007349) cytokinesis(GO:0000910) dendrite morphogenesis(GO:0048813) dendrite self-avoidance(GO:0070593) determination of left/right symmetry(GO:0007368) dorsal closu…	Endocytosis`Wnt signaling pathway`TGF-beta signaling pathway	COG1100	Ras family(PF00071.17) Miro-like protein(PF08477.8) ADP-ribosylation factor family(PF00025.16) Elongation factor Tu GTP binding domain(PF00009.22)	.
comp226167_c0	110.98	28.67	19.13	7.2	8.41	4.98	6.2	P33450	FAT_DROME	Cadherin-related tumor suppressor	Drosophila melanogaster	cell junction(GO:0030054) integral to plasma membrane(GO:0005887)	calcium ion binding(GO:0005509) cell adhesion molecule binding(GO:0050839) receptor activity(GO:0004872)	calcium-dependent cell-cell adhesion(GO:0016339) cell morphogenesis involved in differentiation(GO:0000904) cell proliferation(GO:0008283) equator specification(GO:0045317) establishment of body hair planar orientation(GO:0048105) establishment of epithelial cell apical/basal polarity(GO:0045198) establishment of imaginal disc-derived wing hair orientation(GO:0001737) hippo signaling cascade(GO:0…	Hippo signaling pathway - fly	NOG12793	Cadherin domain(PF00028.12) EGF-like domain(PF00008.22) Calcium-binding EGF domain(PF07645.10) Laminin G domain(PF00054.18) Laminin G domain(PF02210.19)	Position=1-37 Score=0.825
comp223475_c0	103.82	47.99	28.13	23.62	23.83	19.72	12.63	Q63802	WEE1_RAT	Wee1-like protein kinase	Rattus norvegicus	cytoplasm(GO:0005737) nucleus(GO:0005634)	ATP binding(GO:0005524) magnesium ion binding(GO:0000287) non-membrane spanning protein tyrosine kinase activity(GO:0004715) protein serine/threonine kinase activity(GO:0004674)	cell division(GO:0051301) establishment of cell polarity(GO:0030010) microtubule cytoskeleton organization(GO:0000226) mitosis(GO:0007067) neuron projection morphogenesis(GO:0048812) peptidyl-tyrosine phosphorylation(GO:0018108)	Cell cycle	COG0515	Protein kinase domain(PF00069.20) Protein tyrosine kinase(PF07714.12)	.
comp220520_c0	94.64	57.28	24.03	8.93	15.77	12.5	16.88	P91943	PANG1_DROME	Protein pangolin, isoforms A/H/I	Drosophila melanogaster	microtubule associated complex(GO:0005875) transcription factor complex(GO:0005667)	beta-catenin binding(GO:0008013) RNA polymerase II distal enhancer sequence-specific DNA binding transcription factor activity(GO:0003705) sequence-specific DNA binding(GO:0043565)	canonical Wnt receptor signaling pathway(GO:0060070) embryonic pattern specification(GO:0009880) heart development(GO:0007507) imaginal disc-derived wing morphogenesis(GO:0007476) mesodermal cell fate determination(GO:0007500) negative regulation of transcription, DNA-dependent(GO:0045892) negative regulation of Wnt receptor signaling pathway(GO:0030178) positive regulation of transcription from …	Wnt signaling pathway	NOG252916	N-terminal CTNNB1 binding(PF08347.6) HMG (high mobility group) box(PF00505.14) Domain of unknown function (DUF1898)(PF09011.5)	.
comp216792_c0	84.73	98.72	56.93	19.07	13.1	11.29	6.3	Q0GGW5	STK11_CHICK	Serine/threonine-protein kinase STK11	Gallus gallus	cytosol(GO:0005829) membrane(GO:0016020) mitochondrion(GO:0005739) nucleus(GO:0005634)	ATP binding(GO:0005524) magnesium ion binding(GO:0000287) p53 binding(GO:0002039) protein kinase activator activity(GO:0030295) protein serine/threonine kinase activity(GO:0004674)	cell cycle arrest(GO:0007050) establishment of cell polarity(GO:0030010) glucose homeostasis(GO:0042593) intrinsic apoptotic signaling pathway by p53 class mediator(GO:0072332) negative regulation of cell growth(GO:0030308) protein autophosphorylation(GO:0046777) response to DNA damage stimulus(GO:0006974) response to ionizing radiation(GO:0010212) vasculature development(GO:0001944)	mTOR signaling pathway`PI3K-Akt signaling pathway`Adipocytokine signaling pathway	COG0515		.
comp222945_c0	79.09	59.42	34.14	22.92	17.03	14.02	14.87	P28660	NCKP1_MOUSE	Nck-associated protein 1	Mus musculus	cytoplasm(GO:0005737) integral to membrane(GO:0016021) lamellipodium(GO:0030027) lamellipodium membrane(GO:0031258)		apical protein localization(GO:0045176) basal protein localization(GO:0045175) embryonic body morphogenesis(GO:0010172) embryonic foregut morphogenesis(GO:0048617) embryonic heart tube development(GO:0035050) endoderm development(GO:0007492) establishment or maintenance of actin cytoskeleton polarity(GO:0030950) in utero embryonic development(GO:0001701) lamellipodium assembly(GO:0030032) mesoder…	Regulation of actin cytoskeleton	NOG287735	Membrane-associated apoptosis protein(PF09735.4)	.
comp225455_c3	78.44	27.58	5.88	2.96	3.65	2.06	0.51	Q9V3L1	NDST_DROME	Bifunctional heparan sulfate N-deacetylase/N-sulfotransferase	Drosophila melanogaster	endoplasmic reticulum(GO:0005783) Golgi cis cisterna(GO:0000137) Golgi membrane(GO:0000139) integral to membrane(GO:0016021)	[heparan sulfate]-glucosamine N-sulfotransferase activity(GO:0015016) hydrolase activity(GO:0016787)	epithelial cell migration, open tracheal system(GO:0007427) fibroblast growth factor receptor signaling pathway(GO:0008543) glycosaminoglycan biosynthetic process(GO:0006024) heart development(GO:0007507) heparan sulfate proteoglycan biosynthetic process, polysaccharide chain biosynthetic process(GO:0015014) heparin biosynthetic process(GO:0030210) imaginal disc-derived wing margin morphogenesis(…	Glycosaminoglycan biosynthesis - heparan sulfate / heparin`Metabolic pathways	NOG267831	heparan sulfate-N-deacetylase(PF12062.3)	.
comp225455_c1	77.7	32.17	7.81	3.68	4.9	2.77	0.74	Q9V3L1	NDST_DROME	Bifunctional heparan sulfate N-deacetylase/N-sulfotransferase	Drosophila melanogaster	endoplasmic reticulum(GO:0005783) Golgi cis cisterna(GO:0000137) Golgi membrane(GO:0000139) integral to membrane(GO:0016021)	[heparan sulfate]-glucosamine N-sulfotransferase activity(GO:0015016) hydrolase activity(GO:0016787)	epithelial cell migration, open tracheal system(GO:0007427) fibroblast growth factor receptor signaling pathway(GO:0008543) glycosaminoglycan biosynthetic process(GO:0006024) heart development(GO:0007507) heparan sulfate proteoglycan biosynthetic process, polysaccharide chain biosynthetic process(GO:0015014) heparin biosynthetic process(GO:0030210) imaginal disc-derived wing margin morphogenesis(…	Glycosaminoglycan biosynthesis - heparan sulfate / heparin`Metabolic pathways	NOG267831	heparan sulfate-N-deacetylase(PF12062.3) Sulfotransferase domain(PF00685.22)	.
comp226139_c0	73.25	30.52	9.24	5.3	7.99	5.65	5.18	Q24292	DS_DROME	Protein dachsous	Drosophila melanogaster	integral to plasma membrane(GO:0005887)	calcium ion binding(GO:0005509) cell adhesion molecule binding(GO:0050839) receptor activity(GO:0004872) signal transducer activity(GO:0004871)	calcium-dependent cell-cell adhesion(GO:0016339) cell morphogenesis involved in differentiation(GO:0000904) cell proliferation(GO:0008283) equator specification(GO:0045317) establishment of epithelial cell apical/basal polarity(GO:0045198) establishment of imaginal disc-derived wing hair orientation(GO:0001737) homophilic cell adhesion(GO:0007156) imaginal disc-derived leg morphogenesis(GO:000748…	Hippo signaling pathway - fly	NOG12793	Cadherin domain(PF00028.12) Cadherin cytoplasmic region(PF01049.12)	Position=1-37 Score=0.503
comp206558_c0	70.3	71.99	43.03	25.46	19.3	15.5	23.45	Q99502	EYA1_HUMAN	Eyes absent homolog 1	Homo sapiens	cytoplasm(GO:0005737) nucleus(GO:0005634)	metal ion binding(GO:0046872) protein tyrosine phosphatase activity(GO:0004725)	anatomical structure morphogenesis(GO:0009653) aorta morphogenesis(GO:0035909) branching involved in ureteric bud morphogenesis(GO:0001658) cell fate commitment(GO:0045165) cellular protein localization(GO:0034613) cochlea morphogenesis(GO:0090103) double-strand break repair(GO:0006302) embryonic skeletal system morphogenesis(GO:0048704) establishment of mitotic spindle orientation(GO:0000132) es…	Transcriptional misregulation in cancer	NOG297494		.
comp220908_c4	62.54	38.13	23.79	17.38	15.65	17.07	17.37	P41743	KPCI_HUMAN	Protein kinase C iota type	Homo sapiens	apical plasma membrane(GO:0016324) cytosol(GO:0005829) endosome(GO:0005768) nucleus(GO:0005634) plasma membrane(GO:0005886) polarisome(GO:0000133) Schmidt-Lanterman incisure(GO:0043220)	ATP binding(GO:0005524) metal ion binding(GO:0046872) phospholipid binding(GO:0005543) protein kinase C activity(GO:0004697) zinc ion binding(GO:0008270)	actin filament organization(GO:0007015) cellular membrane organization(GO:0016044) cellular response to insulin stimulus(GO:0032869) cytoskeleton organization(GO:0007010) establishment of apical/basal cell polarity(GO:0035089) establishment or maintenance of epithelial cell apical/basal polarity(GO:0045197) eye photoreceptor cell development(GO:0042462) intracellular signal transduction(GO:003555…	Endocytosis	COG0515	Protein kinase C terminal domain(PF00433.19)	.
comp225939_c0	57.18	71.96	57.31	41.42	30.33	31.97	37.26	P16157	ANK1_HUMAN	Ankyrin-1	Homo sapiens	basolateral plasma membrane(GO:0016323) cortical cytoskeleton(GO:0030863) cytosol(GO:0005829) M band(GO:0031430) sarcoplasmic reticulum(GO:0016529) spectrin-associated cytoskeleton(GO:0014731)	cytoskeletal adaptor activity(GO:0008093) enzyme binding(GO:0019899) spectrin binding(GO:0030507) structural constituent of cytoskeleton(GO:0005200)	axon guidance(GO:0007411) cytoskeleton organization(GO:0007010) ER to Golgi vesicle-mediated transport(GO:0006888) erythrocyte development(GO:0048821) exocytosis(GO:0006887) maintenance of epithelial cell apical/basal polarity(GO:0045199) monovalent inorganic cation transport(GO:0015672) porphyrin-containing compound biosynthetic process(GO:0006779) protein targeting to plasma membrane(GO:0072661…	Pathways in cancer`Bladder cancer	COG0666	Ankyrin repeats (3 copies)(PF12796.2) Ankyrin repeats (many copies)(PF13637.1) Ankyrin repeats (many copies)(PF13857.1) Ankyrin repeat(PF13606.1) Ankyrin repeat(PF00023.25) Polycystin cation channel(PF08016.7) Ion transport protein(PF00520.26)	.
comp225502_c2	50	19.15	22.3	9.69	14.08	9.26	4.88	Q14678	KANK1_HUMAN	KN motif and ankyrin repeat domain-containing protein 1	Homo sapiens	cytoplasm(GO:0005737) nucleus(GO:0005634) ruffle membrane(GO:0032587)	beta-catenin binding(GO:0008013)	negative regulation of actin filament polymerization(GO:0030837) negative regulation of cell migration(GO:0030336) negative regulation of insulin receptor signaling pathway(GO:0046627) negative regulation of lamellipodium morphogenesis(GO:2000393) negative regulation of neuron projection development(GO:0010977) negative regulation of Rho protein signal transduction(GO:0035024) negative regulation…	Hepatitis C`Influenza A`Herpes simplex infection	COG0666	Ankyrin repeats (3 copies)(PF12796.2) Ankyrin repeats (many copies)(PF13637.1) Ankyrin repeat(PF00023.25) Ankyrin repeat(PF13606.1) Ankyrin repeats (many copies)(PF13857.1)	.
comp219283_c2	49.87	19.8	26.29	18.9	8.61	4.85	2.93	Q8TEW0	PARD3_HUMAN	Partitioning defective 3 homolog	Homo sapiens	apical part of cell(GO:0045177) cell cortex(GO:0005938) cell-cell adherens junction(GO:0005913) cytosol(GO:0005829) endomembrane system(GO:0012505) plasma membrane(GO:0005886) protein complex(GO:0043234) spindle(GO:0005819) tight junction(GO:0005923)	phosphatidylinositol-3,4,5-trisphosphate binding(GO:0005547) phosphatidylinositol-3-phosphate binding(GO:0032266) phosphatidylinositol-4,5-bisphosphate binding(GO:0005546)	apical constriction(GO:0003383) asymmetric cell division(GO:0008356) axonogenesis(GO:0007409) cell cycle(GO:0007049) centrosome localization(GO:0051642) establishment of epithelial cell polarity(GO:0090162) microtubule cytoskeleton organization(GO:0000226) protein complex assembly(GO:0006461) protein kinase C-activating G-protein coupled receptor signaling pathway(GO:0007205) protein targeting to…	Neuroactive ligand-receptor interaction`Endocytosis	NOG268288	PDZ domain (Also known as DHR or GLGF)(PF00595.19)	.
comp222949_c0	44.3	40.74	35.81	15.08	42.24	29.07	13.43	P40123	CAP2_HUMAN	Adenylyl cyclase-associated protein 2	Homo sapiens	plasma membrane(GO:0005886)		activation of adenylate cyclase activity(GO:0007190) axon guidance(GO:0007411) cytoskeleton organization(GO:0007010) establishment or maintenance of cell polarity(GO:0007163) signal transduction(GO:0007165)		NOG254262	Adenylate cyclase associated (CAP) N terminal(PF01213.14) Adenylate cyclase associated (CAP) C terminal(PF08603.6)	.
comp226104_c1	41.95	3.97	2.4	8.65	6.3	4.55	5.21	O35161	CELR1_MOUSE	Cadherin EGF LAG seven-pass G-type receptor 1	Mus musculus	integral to plasma membrane(GO:0005887)	calcium ion binding(GO:0005509) G-protein coupled receptor activity(GO:0004930) protein dimerization activity(GO:0046983)	anterior/posterior pattern specification(GO:0009952) apical protein localization(GO:0045176) cell-cell signaling(GO:0007267) central nervous system development(GO:0007417) establishment of body hair planar orientation(GO:0048105) establishment of planar polarity of embryonic epithelium(GO:0042249) gastrulation with mouth forming second(GO:0001702) hair follicle development(GO:0001942) homophilic …	Hippo signaling pathway - fly	NOG12793	Cadherin domain(PF00028.12) Human growth factor-like EGF(PF12661.2) EGF-like domain(PF00008.22) Laminin G domain(PF02210.19) Laminin G domain(PF00054.18) Laminin EGF-like (Domains III and V)(PF00053.19) Domain of unknown function (DUF3497)(PF12003.3) Latrophilin/CL-1-like GPS domain(PF01825.16) 7 transmembrane receptor (Secretin family)(PF00002.19)	.
comp219726_c4	41.21	13.32	5.9	6.42	12.25	7.8	7.28	Q8TEW0	PARD3_HUMAN	Partitioning defective 3 homolog	Homo sapiens	apical part of cell(GO:0045177) cell cortex(GO:0005938) cell-cell adherens junction(GO:0005913) cytosol(GO:0005829) endomembrane system(GO:0012505) plasma membrane(GO:0005886) protein complex(GO:0043234) spindle(GO:0005819) tight junction(GO:0005923)	phosphatidylinositol-3,4,5-trisphosphate binding(GO:0005547) phosphatidylinositol-3-phosphate binding(GO:0032266) phosphatidylinositol-4,5-bisphosphate binding(GO:0005546)	apical constriction(GO:0003383) asymmetric cell division(GO:0008356) axonogenesis(GO:0007409) cell cycle(GO:0007049) centrosome localization(GO:0051642) establishment of epithelial cell polarity(GO:0090162) microtubule cytoskeleton organization(GO:0000226) protein complex assembly(GO:0006461) protein kinase C-activating G-protein coupled receptor signaling pathway(GO:0007205) protein targeting to…	Chemokine signaling pathway`Neuroactive ligand-receptor interaction`Endocytosis`Hippo signaling pathway`Adherens junction`Tight junction	NOG268288	Domain of unknown function (DUF3534)(PF12053.3) PDZ domain (Also known as DHR or GLGF)(PF00595.19)	.
comp222949_c1	41.16	20.71	19.23	17.54	20.87	14.91	13.95	P40123	CAP2_HUMAN	Adenylyl cyclase-associated protein 2	Homo sapiens	plasma membrane(GO:0005886)		activation of adenylate cyclase activity(GO:0007190) axon guidance(GO:0007411) cytoskeleton organization(GO:0007010) establishment or maintenance of cell polarity(GO:0007163) signal transduction(GO:0007165)		NOG254262	Adenylate cyclase associated (CAP) N terminal(PF01213.14)	.
comp224795_c1	38.39	5.62	16.63	29.82	10.32	6.61	7.76	P16157	ANK1_HUMAN	Ankyrin-1	Homo sapiens	basolateral plasma membrane(GO:0016323) cortical cytoskeleton(GO:0030863) cytosol(GO:0005829) M band(GO:0031430) sarcoplasmic reticulum(GO:0016529) spectrin-associated cytoskeleton(GO:0014731)	cytoskeletal adaptor activity(GO:0008093) enzyme binding(GO:0019899) spectrin binding(GO:0030507) structural constituent of cytoskeleton(GO:0005200)	axon guidance(GO:0007411) cytoskeleton organization(GO:0007010) ER to Golgi vesicle-mediated transport(GO:0006888) erythrocyte development(GO:0048821) exocytosis(GO:0006887) maintenance of epithelial cell apical/basal polarity(GO:0045199) monovalent inorganic cation transport(GO:0015672) porphyrin-containing compound biosynthetic process(GO:0006779) protein targeting to plasma membrane(GO:0072661…	Lysine degradation	COG0666	Ankyrin repeats (3 copies)(PF12796.2) Ankyrin repeat(PF00023.25) Ankyrin repeats (many copies)(PF13857.1) Ankyrin repeats (many copies)(PF13637.1)	.
comp221306_c0	31.86	26.79	18.27	10.85	14.33	17.14	13.12	Q5R8R1	ARP3_PONAB	Actin-related protein 3	Pongo abelii	cytoplasm(GO:0005737) cytoskeleton(GO:0005856) lamellipodium(GO:0030027)	ATP binding(GO:0005524)	asymmetric cell division(GO:0008356) cilium morphogenesis(GO:0060271) cytokinesis after meiosis(GO:0033206) establishment or maintenance of cell polarity(GO:0007163) meiotic cell cycle(GO:0051321) regulation of actin filament polymerization(GO:0030833) spindle localization(GO:0051653)	Phagosome`Hippo signaling pathway - fly`Phototransduction - fly	.	Actin(PF00022.14)	.
comp224861_c0	29.71	8.67	3.12	8.21	11.14	7.23	6.97	P00522	ABL_DROME	Tyrosine-protein kinase Abl	Drosophila melanogaster	apical cortex(GO:0045179) axon(GO:0030424) cell-cell junction(GO:0005911) cytosol(GO:0005829) extrinsic to plasma membrane(GO:0019897) muscle tendon junction(GO:0005927)	ATP binding(GO:0005524) non-membrane spanning protein tyrosine kinase activity(GO:0004715)	central nervous system development(GO:0007417) cytoplasmic transport, nurse cell to oocyte(GO:0007303) dorsal closure(GO:0007391) epithelial cell morphogenesis(GO:0003382) motor neuron axon guidance(GO:0008045) negative regulation of synaptic growth at neuromuscular junction(GO:0045886) neuron migration(GO:0001764) peptidyl-tyrosine phosphorylation(GO:0018108) planar cell polarity pathway involve…	ErbB signaling pathway`Cell cycle	COG0515	Variant SH3 domain(PF07653.12) SH3 domain(PF00018.23) SH2 domain(PF00017.19)	.
comp226103_c0	29.39	12.29	4.77	3	5.7	4.58	3.1	Q4H4B6	SCRIB_DANRE	Protein scribble homolog	Danio rerio (Zebrafish)	cell-cell adherens junction(GO:0005913) cytoplasm(GO:0005737) plasma membrane(GO:0005886)		activation of Rac GTPase activity(GO:0032863) apoptotic process involved in morphogenesis(GO:0060561) cell proliferation(GO:0008283) cell-cell adhesion(GO:0016337) convergent extension involved in gastrulation(GO:0060027) establishment of apical/basal cell polarity(GO:0035089) establishment of mitotic spindle orientation(GO:0000132) negative regulation of mitotic cell cycle(GO:0045930) neuron mig…	Hippo signaling pathway - fly	COG4886	Leucine rich repeat(PF13504.1) Leucine Rich repeats (2 copies)(PF12799.2) Leucine rich repeat(PF13855.1) Leucine Rich Repeat(PF00560.28) Leucine Rich repeat(PF13516.1) PDZ domain (Also known as DHR or GLGF)(PF00595.19) PDZ domain(PF13180.1)	.
comp226001_c0	27.53	17.1	12.44	8.12	7.52	6.6	5.3	Q9V9W8	PYGO_DROME	Protein pygopus	Drosophila melanogaster	nucleus(GO:0005634)	metal ion binding(GO:0046872) zinc ion binding(GO:0008270)	delamination(GO:0060232) dendrite morphogenesis(GO:0048813) eye-antennal disc development(GO:0035214) imaginal disc-derived wing expansion(GO:0048526) positive regulation of transcription from RNA polymerase II promoter(GO:0045944) positive regulation of Wnt receptor signaling pathway(GO:0030177) segment polarity determination(GO:0007367) transcription, DNA-dependent(GO:0006351) Wnt receptor sign…		NOG72798	PHD-finger(PF00628.24)	.
comp226191_c0	24.42	13.66	8.79	6.05	10.94	6.93	3.2	Q9BYG5	PAR6B_HUMAN	Partitioning defective 6 homolog beta	Homo sapiens	apical part of cell(GO:0045177) cell cortex(GO:0005938) cytosol(GO:0005829) nucleus(GO:0005634) plasma membrane(GO:0005886) tight junction(GO:0005923)		axonogenesis(GO:0007409) cell cycle(GO:0007049) cell division(GO:0051301) establishment or maintenance of cell polarity(GO:0007163) protein complex assembly(GO:0006461) regulation of cell migration(GO:0030334) tight junction assembly(GO:0070830)	Endocytosis	NOG315424	PB1 domain(PF00564.19) PDZ domain (Also known as DHR or GLGF)(PF00595.19)	.
comp218042_c0	22.58	13.13	14.95	11.07	4.54	5.62	3.76	Q2HZX7	FUZZY_XENTR	Protein fuzzy homolog	Xenopus tropicalis	cytoplasm(GO:0005737) cytoskeleton(GO:0005856)		cilium assembly(GO:0042384) embryonic body morphogenesis(GO:0010172) embryonic skeletal system morphogenesis(GO:0048704) establishment of planar polarity(GO:0001736) neural tube closure(GO:0001843) protein transport(GO:0015031) regulation of smoothened signaling pathway(GO:0008589)	RNA degradation	NOG68092		.
comp225502_c1	21.9	3.38	5.78	3.39	4.29	2.57	1.74	Q14678	KANK1_HUMAN	KN motif and ankyrin repeat domain-containing protein 1	Homo sapiens	cytoplasm(GO:0005737) nucleus(GO:0005634) ruffle membrane(GO:0032587)	beta-catenin binding(GO:0008013)	negative regulation of actin filament polymerization(GO:0030837) negative regulation of cell migration(GO:0030336) negative regulation of insulin receptor signaling pathway(GO:0046627) negative regulation of lamellipodium morphogenesis(GO:2000393) negative regulation of neuron projection development(GO:0010977) negative regulation of Rho protein signal transduction(GO:0035024) negative regulation…		COG0666	KN motif(PF12075.3)	.
comp211676_c0	20.85	6.5	3.52	2.56	1.89	1.05	1.35	Q19319	CADH4_CAEEL	Cadherin-4		integral to membrane(GO:0016021) plasma membrane(GO:0005886)	calcium ion binding(GO:0005509)	axon guidance(GO:0007411) axonal fasciculation(GO:0007413) establishment or maintenance of cell polarity(GO:0007163) homophilic cell adhesion(GO:0007156)		NOG12793		.
comp223951_c0	18.53	9.31	6.87	8.29	10.27	4.04	2.85	P16157	ANK1_HUMAN	Ankyrin-1	Homo sapiens	basolateral plasma membrane(GO:0016323) cortical cytoskeleton(GO:0030863) cytosol(GO:0005829) M band(GO:0031430) sarcoplasmic reticulum(GO:0016529) spectrin-associated cytoskeleton(GO:0014731)	cytoskeletal adaptor activity(GO:0008093) enzyme binding(GO:0019899) spectrin binding(GO:0030507) structural constituent of cytoskeleton(GO:0005200)	axon guidance(GO:0007411) cytoskeleton organization(GO:0007010) ER to Golgi vesicle-mediated transport(GO:0006888) erythrocyte development(GO:0048821) exocytosis(GO:0006887) maintenance of epithelial cell apical/basal polarity(GO:0045199) monovalent inorganic cation transport(GO:0015672) porphyrin-containing compound biosynthetic process(GO:0006779) protein targeting to plasma membrane(GO:0072661…	Neurotrophin signaling pathway	COG0666	Ankyrin repeats (3 copies)(PF12796.2) Ankyrin repeat(PF00023.25) Ankyrin repeats (many copies)(PF13637.1) Ankyrin repeats (many copies)(PF13857.1) Ankyrin repeat(PF13606.1)	.
comp217845_c0	18.47	15.13	15.1	15.56	9.23	6.33	5.54	B4LC58	WLS_DROVI	Protein wntless	Drosophila virilis	cell junction(GO:0030054) integral to plasma membrane(GO:0005887) integral to synaptic vesicle membrane(GO:0030285) intrinsic to endoplasmic reticulum membrane(GO:0031227) intrinsic to endosome membrane(GO:0031302) intrinsic to Golgi membrane(GO:0031228) neuromuscular junction(GO:0031594) postsynaptic membrane(GO:0045211) presynaptic membrane(GO:0042734)	Wnt-protein binding(GO:0017147)	imaginal disc-derived wing margin morphogenesis(GO:0008587) positive regulation of protein secretion(GO:0050714) positive regulation of Wnt receptor signaling pathway(GO:0030177) regulation of intracellular protein transport(GO:0033157) segment polarity determination(GO:0007367) Wnt receptor signaling pathway(GO:0016055)		NOG77798	Wnt-binding factor required for Wnt secretion(PF06664.7)	.
comp221889_c0	18.45	10.62	2.6	5.62	6.86	7.65	6.48	Q7Z3G6	PRIC2_HUMAN	Prickle-like protein 2	Homo sapiens	apicolateral plasma membrane(GO:0016327) cytoplasm(GO:0005737) lateral plasma membrane(GO:0016328) nuclear membrane(GO:0031965)	metal ion binding(GO:0046872) zinc ion binding(GO:0008270)	establishment or maintenance of epithelial cell apical/basal polarity(GO:0045197) neuron projection development(GO:0031175)	Wnt signaling pathway	NOG314122	PET Domain(PF06297.9) LIM domain(PF00412.17)	.
comp218662_c0	15.09	5.1	18.33	5.75	4.76	4.53	4.51	Q14517	FAT1_HUMAN	Protocadherin Fat 1	Homo sapiens	cell-cell junction(GO:0005911) filopodium(GO:0030175) integral to plasma membrane(GO:0005887) lamellipodium(GO:0030027) nucleus(GO:0005634) perinuclear region of cytoplasm(GO:0048471)	calcium ion binding(GO:0005509)	actin filament organization(GO:0007015) anatomical structure morphogenesis(GO:0009653) cell migration(GO:0016477) cell-cell adhesion(GO:0016337) cell-cell signaling(GO:0007267) establishment or maintenance of cell polarity(GO:0007163) homophilic cell adhesion(GO:0007156)	Notch signaling pathway	NOG12793	EGF-like domain(PF00008.22) Human growth factor-like EGF(PF12661.2)	.
comp218542_c0	13.39	15.88	10.74	12.88	9.9	12.72	10.82	Q24524	SING_DROME	Protein singed	Drosophila melanogaster	actin cytoskeleton(GO:0015629) cytoplasm(GO:0005737)	actin filament binding(GO:0051015)	antennal morphogenesis(GO:0048800) chaeta morphogenesis(GO:0008407) cuticle pattern formation(GO:0035017) establishment or maintenance of cell polarity(GO:0007163) filopodium assembly(GO:0046847) hemocyte migration(GO:0035099) imaginal disc-derived wing hair organization(GO:0035317) microvillar actin bundle assembly(GO:0030034) neuron projection morphogenesis(GO:0048812) oogenesis(GO:0048477) wou…		NOG85029	Fascin domain(PF06268.8) FRG1-like family(PF06229.7)	.
comp224256_c0	13.19	22.46	4.35	2.78	4.3	2.96	2.83	Q99JW4	LIMS1_MOUSE	LIM and senescent cell antigen-like-containing domain protein 1	Mus musculus	focal adhesion(GO:0005925) plasma membrane(GO:0005886) protein complex(GO:0043234)	metal ion binding(GO:0046872) zinc ion binding(GO:0008270)	cell-cell adhesion(GO:0016337) cell-matrix adhesion(GO:0007160) chordate embryonic development(GO:0043009) establishment or maintenance of cell polarity(GO:0007163) protein heterooligomerization(GO:0051291)		NOG263350	LIM domain(PF00412.17)	.
comp221228_c0	12.02	7.15	3.68	4.83	6.42	12.49	20.58	O70421	FZD1_MOUSE	Frizzled-1	Mus musculus	apical part of cell(GO:0045177) cell surface(GO:0009986) cytoplasm(GO:0005737) integral to membrane(GO:0016021) neuron projection membrane(GO:0032589)	G-protein coupled receptor activity(GO:0004930) PDZ domain binding(GO:0030165) Wnt-activated receptor activity(GO:0042813)	autocrine signaling(GO:0035425) axonogenesis(GO:0007409) brain development(GO:0007420) canonical Wnt receptor signaling pathway(GO:0060070) canonical Wnt receptor signaling pathway involved in mesenchymal stem cell differentiation(GO:0044338) canonical Wnt receptor signaling pathway involved in osteoblast differentiation(GO:0044339) cell-cell signaling(GO:0007267) cellular response to growth fact…	Wnt signaling pathway	NOG257258	Fz domain(PF01392.17)	Position=1-23 Score=0.648
comp214703_c1	9.88	1.82	9.78	9.41	4.45	2.19	5.95	Q15438	CYH1_HUMAN	Cytohesin-1	Homo sapiens	cytoplasm(GO:0005737) plasma membrane(GO:0005886) tight junction(GO:0005923)	ARF guanyl-nucleotide exchange factor activity(GO:0005086) phospholipid binding(GO:0005543)	establishment of epithelial cell polarity(GO:0090162) regulation of ARF protein signal transduction(GO:0032012) regulation of cell adhesion(GO:0030155) vesicle-mediated transport(GO:0016192)	Endocytosis	COG5307	Sec7 domain(PF01369.15) PH domain(PF00169.24)	.
comp225778_c0	9.7	6.82	5.44	4.53	6.34	5.04	7.16	P19137	LAMA1_MOUSE	Laminin subunit alpha-1	Mus musculus	cell-cell junction(GO:0005911) laminin-1 complex(GO:0005606)	extracellular matrix structural constituent(GO:0005201) glycosphingolipid binding(GO:0043208)	branching involved in salivary gland morphogenesis(GO:0060445) cell adhesion(GO:0007155) cell surface receptor signaling pathway(GO:0007166) epithelial tube branching involved in lung morphogenesis(GO:0060441) establishment of epithelial cell apical/basal polarity(GO:0045198) morphogenesis of an epithelial sheet(GO:0002011) neuron projection development(GO:0031175) regulation of cell adhesion(GO:…	ECM-receptor interaction	NOG247347	Laminin N-terminal (Domain VI)(PF00055.12) Laminin EGF-like (Domains III and V)(PF00053.19) Laminin B (Domain IV)(PF00052.13) Laminin Domain II(PF06009.7) Laminin G domain(PF02210.19) Laminin G domain(PF00054.18)	Position=1-18 Score=0.557
comp219941_c2	9.13	5.75	5.27	5.34	3.87	3.85	2.57	O88572	LRP6_MOUSE	Low-density lipoprotein receptor-related protein 6	Mus musculus	caveola(GO:0005901) cell surface(GO:0009986) cytoplasmic vesicle(GO:0031410) early endosome(GO:0005769) endoplasmic reticulum(GO:0005783) integral to membrane(GO:0016021) neuronal cell body(GO:0043025) receptor complex(GO:0043235) synapse(GO:0045202)	coreceptor activity(GO:0015026) coreceptor activity involved in Wnt receptor signaling pathway(GO:0071936) kinase inhibitor activity(GO:0019210) low-density lipoprotein receptor activity(GO:0005041) toxin transporter activity(GO:0019534) Wnt-activated receptor activity(GO:0042813)	axis elongation involved in somitogenesis(GO:0090245) bone remodeling(GO:0046849) branching involved in mammary gland duct morphogenesis(GO:0060444) canonical Wnt receptor signaling pathway involved in cardiac neural crest cell differentiation involved in heart development(GO:0061310) canonical Wnt receptor signaling pathway involved in positive regulation of cardiac outflow tract cell proliferat…	Wnt signaling pathway	NOG121718	Low-density lipoprotein receptor domain class A(PF00057.13)	.
comp225834_c0	8.54	4.72	4.09	2.81	5.58	4.15	3.96	Q9VW71	FAT2_DROME	Fat-like cadherin-related tumor suppressor homolog	Drosophila melanogaster	basal plasma membrane(GO:0009925) focal adhesion(GO:0005925) integral to plasma membrane(GO:0005887)	calcium ion binding(GO:0005509) cell adhesion molecule binding(GO:0050839) receptor activity(GO:0004872)	calcium-dependent cell-cell adhesion(GO:0016339) establishment of planar polarity of follicular epithelium(GO:0042247) establishment or maintenance of actin cytoskeleton polarity(GO:0030950) foregut morphogenesis(GO:0007440) growth of a germarium-derived egg chamber(GO:0007295) hindgut morphogenesis(GO:0007442) homophilic cell adhesion(GO:0007156) negative regulation of imaginal disc growth(GO:00…	Focal adhesion`ECM-receptor interaction	NOG12793	Collagen triple helix repeat (20 copies)(PF01391.13) Laminin G domain(PF02210.19) Laminin G domain(PF00054.18) EGF-like domain(PF00008.22) Calcium-binding EGF domain(PF07645.10)	.
comp213587_c0	7.43	5.46	9.25	9.45	3.1	2.6	6.18	Q5R5U1	RAB10_PONAB	Ras-related protein Rab-10	Pongo abelii	Golgi apparatus(GO:0005794) insulin-responsive compartment(GO:0032593) phagocytic vesicle membrane(GO:0030670) primary cilium(GO:0072372) recycling endosome(GO:0055037) recycling endosome membrane(GO:0055038) trans-Golgi network(GO:0005802)	GTP binding(GO:0005525)	axonogenesis(GO:0007409) cellular response to insulin stimulus(GO:0032869) endosomal transport(GO:0016197) establishment of neuroblast polarity(GO:0045200) Golgi to plasma membrane protein transport(GO:0043001) polarized epithelial cell differentiation(GO:0030859) protein localization to plasma membrane(GO:0072659) small GTPase mediated signal transduction(GO:0007264)	Tight junction	.	Ras family(PF00071.17) Gtr1/RagA G protein conserved region(PF04670.7) Miro-like protein(PF08477.8) ADP-ribosylation factor family(PF00025.16) Elongation factor Tu GTP binding domain(PF00009.22)	.
comp225565_c0	6.77	4.48	2.62	1.32	7.41	4.22	2.13	O15085	ARHGB_HUMAN	Rho guanine nucleotide exchange factor 11	Homo sapiens	cytosol(GO:0005829) membrane(GO:0016020)	G-protein coupled receptor binding(GO:0001664) GTPase activator activity(GO:0005096) phospholipid binding(GO:0005543) Rho guanyl-nucleotide exchange factor activity(GO:0005089)	actin cytoskeleton organization(GO:0030036) apoptotic process(GO:0006915) axon guidance(GO:0007411) cellular component movement(GO:0006928) cytokinesis(GO:0000910) establishment of cell polarity(GO:0030010) G-protein coupled receptor signaling pathway(GO:0007186) nerve growth factor receptor signaling pathway(GO:0048011) positive regulation of GTPase activity(GO:0043547) positive regulation of tr…	Vascular smooth muscle contraction	COG5422	Regulator of G protein signalling-like domain(PF09128.6) Regulator of G protein signaling domain(PF00615.14) Phorbol esters/diacylglycerol binding domain (C1 domain)(PF00130.17)	.
comp223103_c5	6.64	3.02	3.83	11.76	10.65	7.63	7.42	Q2I0E5	INTU_XENLA	Protein inturned	Xenopus laevis	apical part of cell(GO:0045177) cell surface(GO:0009986) cytoplasm(GO:0005737) plasma membrane(GO:0005886)		cilium assembly(GO:0042384) establishment of planar polarity(GO:0001736) microtubule basal body organization(GO:0032053) multicellular organismal development(GO:0007275) protein localization(GO:0008104) regulation of smoothened signaling pathway(GO:0008589)		.		.
comp224014_c0	6.18	11.79	24.42	42.18	56.22	43.98	24.91	Q92949	FOXJ1_HUMAN	Forkhead box protein J1	Homo sapiens	transcription factor complex(GO:0005667)	DNA binding, bending(GO:0008301) double-stranded DNA binding(GO:0003690) protein domain specific binding(GO:0019904) RNA polymerase II distal enhancer sequence-specific DNA binding transcription factor activity(GO:0003705) transcription factor binding(GO:0008134) transcription regulatory region sequence-specific DNA binding(GO:0000976)	actin cytoskeleton organization(GO:0030036) activation of Rho GTPase activity(GO:0032862) brain development(GO:0007420) central tolerance induction(GO:0002508) cilium assembly(GO:0042384) establishment of apical/basal cell polarity(GO:0035089) glomerular parietal epithelial cell development(GO:0072016) heart looping(GO:0001947) humoral immune response(GO:0006959) left/right pattern formation(GO:0…	Maturity onset diabetes of the young	COG5025	Fork head domain(PF00250.13)	.
comp223892_c1	5.95	7.53	4.64	4.79	2.05	1.66	2.07	P16157	ANK1_HUMAN	Ankyrin-1	Homo sapiens	basolateral plasma membrane(GO:0016323) cortical cytoskeleton(GO:0030863) cytosol(GO:0005829) M band(GO:0031430) sarcoplasmic reticulum(GO:0016529) spectrin-associated cytoskeleton(GO:0014731)	cytoskeletal adaptor activity(GO:0008093) enzyme binding(GO:0019899) spectrin binding(GO:0030507) structural constituent of cytoskeleton(GO:0005200)	axon guidance(GO:0007411) cytoskeleton organization(GO:0007010) ER to Golgi vesicle-mediated transport(GO:0006888) erythrocyte development(GO:0048821) exocytosis(GO:0006887) maintenance of epithelial cell apical/basal polarity(GO:0045199) monovalent inorganic cation transport(GO:0015672) porphyrin-containing compound biosynthetic process(GO:0006779) protein targeting to plasma membrane(GO:0072661…	Neurotrophin signaling pathway	COG0666	Ankyrin repeat(PF00023.25) Ankyrin repeats (many copies)(PF13637.1) Ankyrin repeats (3 copies)(PF12796.2) Ankyrin repeats (many copies)(PF13857.1) Ankyrin repeat(PF13606.1) SOCS box(PF07525.11)	.
comp214179_c4	5.38	2.99	2.94	3.21	2.14	1.84	1.79	A0JM23	NPHP3_XENTR	Nephrocystin-3	Xenopus tropicalis	primary cilium(GO:0072372)		cilium morphogenesis(GO:0060271) negative regulation of canonical Wnt receptor signaling pathway(GO:0090090) regulation of Wnt receptor signaling pathway, planar cell polarity pathway(GO:2000095) Wnt receptor signaling pathway(GO:0016055)		COG0457	Tetratricopeptide repeat(PF13374.1)	.
comp223313_c0	5.28	1.8	1.74	1	4.03	3.04	2.82	Q8CGN4	BCOR_MOUSE	BCL-6 corepressor	Mus musculus	nucleus(GO:0005634) PcG protein complex(GO:0031519)	transcription corepressor activity(GO:0003714) transcription regulatory region DNA binding(GO:0044212) ubiquitin-protein ligase activity(GO:0004842)	heart development(GO:0007507) histone H2A monoubiquitination(GO:0035518) negative regulation of bone mineralization(GO:0030502) negative regulation of histone H3-K36 methylation(GO:0000415) negative regulation of histone H3-K4 methylation(GO:0051572) negative regulation of tooth mineralization(GO:0070171) negative regulation of transcription from RNA polymerase II promoter(GO:0000122) odontogenes…		COG0666	Ankyrin repeats (many copies)(PF13637.1) Ankyrin repeats (3 copies)(PF12796.2) Ankyrin repeat(PF00023.25) Ankyrin repeat(PF13606.1)	.
comp225268_c0	4.1	2.12	3.31	6.55	6.17	5.52	6.97	Q8N157	AHI1_HUMAN	Jouberin	Homo sapiens	adherens junction(GO:0005912) cell-cell junction(GO:0005911) centriole(GO:0005814) microtubule basal body(GO:0005932) TCTN-B9D complex(GO:0036038)		cellular protein localization(GO:0034613) cilium assembly(GO:0042384) cloaca development(GO:0035844) heart looping(GO:0001947) hindbrain development(GO:0030902) Kupffer's vesicle development(GO:0070121) left/right axis specification(GO:0070986) morphogenesis of a polarized epithelium(GO:0001738) negative regulation of apoptotic process(GO:0043066) otic vesicle development(GO:0071599) photorecepto…	Spliceosome	COG2319	WD domain, G-beta repeat(PF00400.27) Variant SH3 domain(PF07653.12) SH3 domain(PF00018.23)	.
comp223787_c0	4.04	2.74	7.02	4.32	4.18	4.35	5.33	P87061	TEA1_SCHPO	Tip elongation aberrant protein 1	Schizosaccharomyces pombe	cell cortex of cell tip(GO:0051285) cell division site(GO:0032153) growing cell tip(GO:0035838) microtubule(GO:0005874) non-growing cell tip(GO:0035839) Tea1 cell-end complex(GO:0031500)		cellular protein localization(GO:0034613) establishment or maintenance of cell polarity regulating cell shape(GO:0071963) microtubule-based process(GO:0007017) positive regulation of establishment or maintenance of cell polarity regulating cell shape(GO:2000771) regulation of cell cycle cytokinesis(GO:0071775) regulation of filamentous growth(GO:0010570)	Herpes simplex infection	NOG145020	Galactose oxidase, central domain(PF13418.1) Kelch motif(PF01344.20) Galactose oxidase, central domain(PF13415.1) Kelch motif(PF13854.1) Kelch motif(PF07646.10)	Position=1-29 Score=0.731
comp222303_c0	3.65	0.92	1.6	1.95	3.24	2.51	1.38	P16157	ANK1_HUMAN	Ankyrin-1	Homo sapiens	basolateral plasma membrane(GO:0016323) cortical cytoskeleton(GO:0030863) cytosol(GO:0005829) M band(GO:0031430) sarcoplasmic reticulum(GO:0016529) spectrin-associated cytoskeleton(GO:0014731)	cytoskeletal adaptor activity(GO:0008093) enzyme binding(GO:0019899) spectrin binding(GO:0030507) structural constituent of cytoskeleton(GO:0005200)	axon guidance(GO:0007411) cytoskeleton organization(GO:0007010) ER to Golgi vesicle-mediated transport(GO:0006888) erythrocyte development(GO:0048821) exocytosis(GO:0006887) maintenance of epithelial cell apical/basal polarity(GO:0045199) monovalent inorganic cation transport(GO:0015672) porphyrin-containing compound biosynthetic process(GO:0006779) protein targeting to plasma membrane(GO:0072661…	Neurotrophin signaling pathway	COG0666	Ankyrin repeats (3 copies)(PF12796.2) Ankyrin repeat(PF00023.25) Ankyrin repeats (many copies)(PF13637.1) Ankyrin repeat(PF13606.1) Ankyrin repeats (many copies)(PF13857.1) SOCS box(PF07525.11)	.
comp216961_c4	3.63	2.42	3.91	4.49	8.47	20.22	49.61	O75581	LRP6_HUMAN	Low-density lipoprotein receptor-related protein 6	Homo sapiens	cell surface(GO:0009986) cytoplasmic vesicle(GO:0031410) early endosome(GO:0005769) endoplasmic reticulum(GO:0005783) integral to membrane(GO:0016021) neuronal cell body(GO:0043025) plasma membrane(GO:0005886) receptor complex(GO:0043235) synapse(GO:0045202)	apolipoprotein binding(GO:0034185) coreceptor activity involved in Wnt receptor signaling pathway(GO:0071936) kinase inhibitor activity(GO:0019210) low-density lipoprotein receptor activity(GO:0005041) toxin transporter activity(GO:0019534) Wnt-activated receptor activity(GO:0042813)	axis elongation involved in somitogenesis(GO:0090245) bone morphogenesis(GO:0060349) bone remodeling(GO:0046849) branching involved in mammary gland duct morphogenesis(GO:0060444) canonical Wnt receptor signaling pathway involved in cardiac neural crest cell differentiation involved in heart development(GO:0061310) canonical Wnt receptor signaling pathway involved in neural crest cell differentia…	Wnt signaling pathway	NOG121718		.
comp218206_c0	3.59	1.76	2.77	2.33	5.49	4.05	4.49	P16157	ANK1_HUMAN	Ankyrin-1	Homo sapiens	basolateral plasma membrane(GO:0016323) cortical cytoskeleton(GO:0030863) cytosol(GO:0005829) M band(GO:0031430) sarcoplasmic reticulum(GO:0016529) spectrin-associated cytoskeleton(GO:0014731)	cytoskeletal adaptor activity(GO:0008093) enzyme binding(GO:0019899) spectrin binding(GO:0030507) structural constituent of cytoskeleton(GO:0005200)	axon guidance(GO:0007411) cytoskeleton organization(GO:0007010) ER to Golgi vesicle-mediated transport(GO:0006888) erythrocyte development(GO:0048821) exocytosis(GO:0006887) maintenance of epithelial cell apical/basal polarity(GO:0045199) monovalent inorganic cation transport(GO:0015672) porphyrin-containing compound biosynthetic process(GO:0006779) protein targeting to plasma membrane(GO:0072661…	Neurotrophin signaling pathway	COG0666	Ankyrin repeats (3 copies)(PF12796.2) Ankyrin repeats (many copies)(PF13637.1) Ankyrin repeat(PF13606.1) Ankyrin repeat(PF00023.25) Ankyrin repeats (many copies)(PF13857.1)	.
comp223367_c1	3.53	3.88	3.68	2.53	9.4	8.99	6.59	O75122	CLAP2_HUMAN	CLIP-associating protein 2	Homo sapiens	cell cortex(GO:0005938) condensed chromosome kinetochore(GO:0000777) cytoplasmic microtubule(GO:0005881) cytosol(GO:0005829) Golgi apparatus(GO:0005794) kinetochore microtubule(GO:0005828) microtubule organizing center(GO:0005815) ruffle membrane(GO:0032587) trans-Golgi network(GO:0005802)	galactoside 2-alpha-L-fucosyltransferase activity(GO:0008107) microtubule plus-end binding(GO:0051010)	axon guidance(GO:0007411) cell division(GO:0051301) establishment or maintenance of cell polarity(GO:0007163) microtubule anchoring(GO:0034453) microtubule nucleation(GO:0007020) microtubule organizing center organization(GO:0031023) mitotic prometaphase(GO:0000236) negative regulation of microtubule depolymerization(GO:0007026)		NOG81443	CLASP N terminal(PF12348.3)	.
comp225825_c0	3.11	0.99	1.06	1.49	3.3	3.2	3.01	O75581	LRP6_HUMAN	Low-density lipoprotein receptor-related protein 6	Homo sapiens	cell surface(GO:0009986) cytoplasmic vesicle(GO:0031410) early endosome(GO:0005769) endoplasmic reticulum(GO:0005783) integral to membrane(GO:0016021) neuronal cell body(GO:0043025) plasma membrane(GO:0005886) receptor complex(GO:0043235) synapse(GO:0045202)	apolipoprotein binding(GO:0034185) coreceptor activity involved in Wnt receptor signaling pathway(GO:0071936) kinase inhibitor activity(GO:0019210) low-density lipoprotein receptor activity(GO:0005041) toxin transporter activity(GO:0019534) Wnt-activated receptor activity(GO:0042813)	axis elongation involved in somitogenesis(GO:0090245) bone morphogenesis(GO:0060349) bone remodeling(GO:0046849) branching involved in mammary gland duct morphogenesis(GO:0060444) canonical Wnt receptor signaling pathway involved in cardiac neural crest cell differentiation involved in heart development(GO:0061310) canonical Wnt receptor signaling pathway involved in neural crest cell differentia…	Wnt signaling pathway	NOG121718	Low-density lipoprotein receptor domain class A(PF00057.13)	.
comp217864_c1	3.01	3.31	3.77	3.16	1.58	1.7	1.22	O88572	LRP6_MOUSE	Low-density lipoprotein receptor-related protein 6	Mus musculus	caveola(GO:0005901) cell surface(GO:0009986) cytoplasmic vesicle(GO:0031410) early endosome(GO:0005769) endoplasmic reticulum(GO:0005783) integral to membrane(GO:0016021) neuronal cell body(GO:0043025) receptor complex(GO:0043235) synapse(GO:0045202)	coreceptor activity(GO:0015026) coreceptor activity involved in Wnt receptor signaling pathway(GO:0071936) kinase inhibitor activity(GO:0019210) low-density lipoprotein receptor activity(GO:0005041) toxin transporter activity(GO:0019534) Wnt-activated receptor activity(GO:0042813)	axis elongation involved in somitogenesis(GO:0090245) bone remodeling(GO:0046849) branching involved in mammary gland duct morphogenesis(GO:0060444) canonical Wnt receptor signaling pathway involved in cardiac neural crest cell differentiation involved in heart development(GO:0061310) canonical Wnt receptor signaling pathway involved in positive regulation of cardiac outflow tract cell proliferat…		NOG121718		.
comp220067_c7	2.79	1.05	1.13	1.55	4.01	2.83	1.47	Q96RT1	LAP2_HUMAN	Protein LAP2	Homo sapiens	basal plasma membrane(GO:0009925) basement membrane(GO:0005604) cytoplasm(GO:0005737) hemidesmosome(GO:0030056) nuclear membrane(GO:0031965) nucleus(GO:0005634)	ErbB-2 class receptor binding(GO:0005176) structural constituent of cytoskeleton(GO:0005200)	basal protein localization(GO:0045175) cell adhesion(GO:0007155) cell cycle(GO:0007049) cell growth(GO:0016049) epidermal growth factor receptor signaling pathway(GO:0007173) establishment or maintenance of epithelial cell apical/basal polarity(GO:0045197) integrin-mediated signaling pathway(GO:0007229) intermediate filament cytoskeleton organization(GO:0045104) protein targeting(GO:0006605)	NOD-like receptor signaling pathway	COG4886	Leucine rich repeat(PF13504.1) Leucine Rich repeats (2 copies)(PF12799.2) Leucine rich repeat(PF13855.1) Leucine Rich Repeat(PF00560.28)	.
comp219744_c0	2.53	2.97	5.88	4.87	3.92	4.39	9.24	Q8CG08	CTHR1_RAT	Collagen triple helix repeat-containing protein 1	Rattus norvegicus	collagen(GO:0005581) cytoplasm(GO:0005737) extracellular matrix(GO:0031012) extracellular space(GO:0005615)		cell migration(GO:0016477) cochlea morphogenesis(GO:0090103) establishment of planar polarity involved in neural tube closure(GO:0090177) inner ear receptor stereocilium organization(GO:0060122) negative regulation of canonical Wnt receptor signaling pathway(GO:0090090) ossification involved in bone remodeling(GO:0043932) positive regulation of osteoblast differentiation(GO:0045669) positive regu…	Endocytosis	NOG39409		Position=1-22 Score=0.878
comp217423_c0	2.25	1.06	1.25	1.53	1.21	0.73	0.49	Q9VN14	CONT_DROME	Contactin	Drosophila melanogaster	anchored to membrane(GO:0031225) plasma membrane(GO:0005886) septate junction(GO:0005918)	carbohydrate binding(GO:0030246)	axon ensheathment(GO:0008366) cell adhesion(GO:0007155) establishment of glial blood-brain barrier(GO:0060857) establishment or maintenance of epithelial cell apical/basal polarity(GO:0045197) nerve maturation(GO:0021682) septate junction assembly(GO:0019991)	Cell adhesion molecules (CAMs)	NOG293951	Immunoglobulin I-set domain(PF07679.11) Immunoglobulin domain(PF13895.1) Immunoglobulin domain(PF13927.1) Immunoglobulin domain(PF00047.20) Fibronectin type III domain(PF00041.16)	.
comp225691_c1	2.2	0.67	1.08	1.77	5.21	4.78	4.32	Q96N67	DOCK7_HUMAN	Dedicator of cytokinesis protein 7	Homo sapiens	axon(GO:0030424) basal part of cell(GO:0045178) growth cone(GO:0030426)	guanyl-nucleotide exchange factor activity(GO:0005085) Rac GTPase binding(GO:0048365)	activation of Rac GTPase activity(GO:0032863) axonogenesis(GO:0007409) establishment of neuroblast polarity(GO:0045200) microtubule cytoskeleton organization(GO:0000226) pigmentation(GO:0043473) positive regulation of peptidyl-serine phosphorylation(GO:0033138) small GTPase mediated signal transduction(GO:0007264)		NOG242127	Domain of unknown function (DUF3398)(PF11878.3) C2 domain in Dock180 and Zizimin proteins(PF14429.1) GTP-GDP exchange factor(PF14180.1) Dedicator of cytokinesis(PF06920.8)	.
comp215656_c1	2.13	3.56	10.25	19.61	24.3	33.07	57.42	Q5ZIT5	RAB10_CHICK	Ras-related protein Rab-10	Gallus gallus	Golgi apparatus(GO:0005794) insulin-responsive compartment(GO:0032593) phagocytic vesicle membrane(GO:0030670) primary cilium(GO:0072372) recycling endosome(GO:0055037) recycling endosome membrane(GO:0055038) trans-Golgi network(GO:0005802)	GTP binding(GO:0005525)	axonogenesis(GO:0007409) cellular response to insulin stimulus(GO:0032869) endosomal transport(GO:0016197) establishment of neuroblast polarity(GO:0045200) Golgi to plasma membrane protein transport(GO:0043001) polarized epithelial cell differentiation(GO:0030859) protein localization to plasma membrane(GO:0072659) small GTPase mediated signal transduction(GO:0007264)	Pancreatic secretion	COG1100	Ras family(PF00071.17) ADP-ribosylation factor family(PF00025.16) Miro-like protein(PF08477.8)	.
comp224957_c0	2.03	2.35	3.05	3.71	5.51	4.94	5.85	P16157	ANK1_HUMAN	Ankyrin-1	Homo sapiens	basolateral plasma membrane(GO:0016323) cortical cytoskeleton(GO:0030863) cytosol(GO:0005829) M band(GO:0031430) sarcoplasmic reticulum(GO:0016529) spectrin-associated cytoskeleton(GO:0014731)	cytoskeletal adaptor activity(GO:0008093) enzyme binding(GO:0019899) spectrin binding(GO:0030507) structural constituent of cytoskeleton(GO:0005200)	axon guidance(GO:0007411) cytoskeleton organization(GO:0007010) ER to Golgi vesicle-mediated transport(GO:0006888) erythrocyte development(GO:0048821) exocytosis(GO:0006887) maintenance of epithelial cell apical/basal polarity(GO:0045199) monovalent inorganic cation transport(GO:0015672) porphyrin-containing compound biosynthetic process(GO:0006779) protein targeting to plasma membrane(GO:0072661…	Neurotrophin signaling pathway	COG0666	Ankyrin repeats (3 copies)(PF12796.2) Ankyrin repeats (many copies)(PF13637.1) Ankyrin repeat(PF00023.25) Ankyrin repeat(PF13606.1) Ankyrin repeats (many copies)(PF13857.1)	.
comp224284_c0	1.78	14.8	29.2	9.29	11.87	7.51	2.98	Q7YU29	DMDE_DROME	Dystrophin, isoform E	Drosophila melanogaster	cytoplasm(GO:0005737) cytoskeleton(GO:0005856) dystrophin-associated glycoprotein complex(GO:0016010) sarcolemma(GO:0042383) synapse(GO:0045202)	actin binding(GO:0003779) calcium ion binding(GO:0005509) structural molecule activity(GO:0005198) zinc ion binding(GO:0008270)	establishment of cell polarity(GO:0030010) imaginal disc-derived wing vein morphogenesis(GO:0008586) imaginal disc-derived wing vein specification(GO:0007474) muscle cell homeostasis(GO:0046716) muscle organ development(GO:0007517) neuromuscular synaptic transmission(GO:0007274) regulation of neurotransmitter secretion(GO:0046928) regulation of short-term neuronal synaptic plasticity(GO:0048172)	Hypertrophic cardiomyopathy (HCM)`Arrhythmogenic right ventricular cardiomyopathy (ARVC)`Dilated cardiomyopathy`Viral myocarditis	.	WW domain(PF00397.21) EF hand(PF09068.6) EF-hand(PF09069.6) Zinc finger, ZZ type(PF00569.12)	.
comp225706_c0	1.73	0.39	0.46	0.4	1.14	0.97	1.33	Q14517	FAT1_HUMAN	Protocadherin Fat 1	Homo sapiens	cell-cell junction(GO:0005911) filopodium(GO:0030175) integral to plasma membrane(GO:0005887) lamellipodium(GO:0030027) nucleus(GO:0005634) perinuclear region of cytoplasm(GO:0048471)	calcium ion binding(GO:0005509)	actin filament organization(GO:0007015) anatomical structure morphogenesis(GO:0009653) cell migration(GO:0016477) cell-cell adhesion(GO:0016337) cell-cell signaling(GO:0007267) establishment or maintenance of cell polarity(GO:0007163) homophilic cell adhesion(GO:0007156)	Hippo signaling pathway - fly	NOG12793	Cadherin domain(PF00028.12)	Position=1-34 Score=0.788
comp226234_c1	1.53	2.22	4.3	9.99	11.47	14.6	18.13	Q9HBI1	PARVB_HUMAN	Beta-parvin	Homo sapiens	cytoskeleton(GO:0005856) cytosol(GO:0005829) focal adhesion(GO:0005925) lamellipodium(GO:0030027) plasma membrane(GO:0005886) Z disc(GO:0030018)		actin cytoskeleton reorganization(GO:0031532) cell adhesion(GO:0007155) cell junction assembly(GO:0034329) establishment or maintenance of cell polarity regulating cell shape(GO:0071963) lamellipodium assembly(GO:0030032)	Focal adhesion	NOG303418	Calponin homology (CH) domain(PF00307.26)	.
comp216118_c1	1.5	4.48	7.31	11.57	9.91	8.98	8.28	P54644	KRAC_DICDI	RAC family serine/threonine-protein kinase homolog	Dictyostelium discoideum	cell cortex(GO:0005938)	ATP binding(GO:0005524) phospholipid binding(GO:0005543) protein kinase regulator activity(GO:0019887) protein serine/threonine kinase activity(GO:0004674)	chemotaxis to cAMP(GO:0043327) culmination involved in sorocarp development(GO:0031154) cytokinesis after mitosis(GO:0000281) establishment of cell polarity(GO:0030010) myosin II filament assembly(GO:0031036) phosphatidylinositol-mediated signaling(GO:0048015)		COG0515	PH domain(PF00169.24)	.
comp224848_c0	1.47	0.48	0.84	0.26	0.58	1.81	1.44	Q9Y696	CLIC4_HUMAN	Chloride intracellular channel protein 4	Homo sapiens	actin cytoskeleton(GO:0015629) apical part of cell(GO:0045177) cell surface(GO:0009986) cell-cell junction(GO:0005911) centrosome(GO:0005813) chloride channel complex(GO:0034707) cytoplasmic vesicle membrane(GO:0030659) cytosol(GO:0005829) microvillus(GO:0005902) midbody(GO:0030496) mitochondrion(GO:0005739) nuclear matrix(GO:0016363) perinuclear region of cytoplasm(GO:0048471) plasma membrane(GO…	chloride channel activity(GO:0005254) voltage-gated chloride channel activity(GO:0005247)	cellular response to calcium ion(GO:0071277) establishment or maintenance of apical/basal cell polarity(GO:0035088) keratinocyte differentiation(GO:0030216) negative regulation of cell migration(GO:0030336) regulation of cytoskeleton organization(GO:0051493)		NOG282171	Glutathione S-transferase, N-terminal domain(PF13417.1)	.
comp217624_c0	1.46	1.39	1.28	1.35	3.97	4.34	3.89	P92208	JNK_DROME	Stress-activated protein kinase JNK	Drosophila melanogaster	axon(GO:0030424) cytoplasm(GO:0005737) dendrite(GO:0030425)	ATP binding(GO:0005524) JUN kinase activity(GO:0004705)	antibacterial humoral response(GO:0019731) axon extension(GO:0048675) axon guidance(GO:0007411) border follicle cell migration(GO:0007298) cellular response to arsenic-containing substance(GO:0071243) cellular response to cadmium ion(GO:0071276) cellular response to reactive oxygen species(GO:0034614) collateral sprouting of injured axon(GO:0048674) dorsal appendage formation(GO:0046843) dorsal c…	Protein processing in endoplasmic reticulum`Wnt signaling pathway`Progesterone-mediated oocyte maturation`Hepatitis B	COG0515	Protein kinase domain(PF00069.20) Protein tyrosine kinase(PF07714.12) Lipopolysaccharide kinase (Kdo/WaaP) family(PF06293.9)	.
comp221373_c4	1.43	9.4	17.59	13.23	19.33	16.05	10.84	Q15438	CYH1_HUMAN	Cytohesin-1	Homo sapiens	cytoplasm(GO:0005737) plasma membrane(GO:0005886) tight junction(GO:0005923)	ARF guanyl-nucleotide exchange factor activity(GO:0005086) phospholipid binding(GO:0005543)	establishment of epithelial cell polarity(GO:0090162) regulation of ARF protein signal transduction(GO:0032012) regulation of cell adhesion(GO:0030155) vesicle-mediated transport(GO:0016192)	Endocytosis	COG5307	Sec7 domain(PF01369.15) PH domain(PF00169.24)	.
comp214059_c2	1.36	0.4	0.45	0.61	0.31	0.31	0.26	P54644	KRAC_DICDI	RAC family serine/threonine-protein kinase homolog	Dictyostelium discoideum	cell cortex(GO:0005938)	ATP binding(GO:0005524) phospholipid binding(GO:0005543) protein kinase regulator activity(GO:0019887) protein serine/threonine kinase activity(GO:0004674)	chemotaxis to cAMP(GO:0043327) culmination involved in sorocarp development(GO:0031154) cytokinesis after mitosis(GO:0000281) establishment of cell polarity(GO:0030010) myosin II filament assembly(GO:0031036) phosphatidylinositol-mediated signaling(GO:0048015)	mTOR signaling pathway`TGF-beta signaling pathway	COG0515	Protein kinase domain(PF00069.20) Protein tyrosine kinase(PF07714.12) Lipopolysaccharide kinase (Kdo/WaaP) family(PF06293.9)	.
comp225437_c0	1.24	0.64	2.57	3.65	4.25	3.07	6.01	Q8TCU4	ALMS1_HUMAN	Alstrom syndrome protein 1	Homo sapiens	centrosome(GO:0005813) cilium(GO:0005929) cytosol(GO:0005829) microtubule basal body(GO:0005932) spindle pole(GO:0000922)		apoptotic process(GO:0006915) calcium-mediated signaling(GO:0019722) cholesterol homeostasis(GO:0042632) cilium assembly(GO:0042384) developmental growth(GO:0048589) endosomal transport(GO:0016197) epithelial cell proliferation(GO:0050673) establishment of planar polarity(GO:0001736) fat cell differentiation(GO:0045444) G2/M transition of mitotic cell cycle(GO:0000086) glucose homeostasis(GO:0042…		NOG45093		.
comp210540_c0	1.09	0.1	0.56	0.86	0.21	0.05	0.17	O88572	LRP6_MOUSE	Low-density lipoprotein receptor-related protein 6	Mus musculus	caveola(GO:0005901) cell surface(GO:0009986) cytoplasmic vesicle(GO:0031410) early endosome(GO:0005769) endoplasmic reticulum(GO:0005783) integral to membrane(GO:0016021) neuronal cell body(GO:0043025) receptor complex(GO:0043235) synapse(GO:0045202)	coreceptor activity(GO:0015026) coreceptor activity involved in Wnt receptor signaling pathway(GO:0071936) kinase inhibitor activity(GO:0019210) low-density lipoprotein receptor activity(GO:0005041) toxin transporter activity(GO:0019534) Wnt-activated receptor activity(GO:0042813)	axis elongation involved in somitogenesis(GO:0090245) bone remodeling(GO:0046849) branching involved in mammary gland duct morphogenesis(GO:0060444) canonical Wnt receptor signaling pathway involved in cardiac neural crest cell differentiation involved in heart development(GO:0061310) canonical Wnt receptor signaling pathway involved in positive regulation of cardiac outflow tract cell proliferat…	Wnt signaling pathway	NOG121718	Low-density lipoprotein receptor repeat class B(PF00058.12)	.
comp205947_c0	1.09	0.92	0.73	0.29	0.22	0.2	0.05	Q14517	FAT1_HUMAN	Protocadherin Fat 1	Homo sapiens	cell-cell junction(GO:0005911) filopodium(GO:0030175) integral to plasma membrane(GO:0005887) lamellipodium(GO:0030027) nucleus(GO:0005634) perinuclear region of cytoplasm(GO:0048471)	calcium ion binding(GO:0005509)	actin filament organization(GO:0007015) anatomical structure morphogenesis(GO:0009653) cell migration(GO:0016477) cell-cell adhesion(GO:0016337) cell-cell signaling(GO:0007267) establishment or maintenance of cell polarity(GO:0007163) homophilic cell adhesion(GO:0007156)	Dorso-ventral axis formation`Notch signaling pathway	NOG12793		.
comp214075_c0	1.06	1.9	0.35	1.04	0.38	0.28	0.16	Q9VZU2	HHAT_DROME	Protein-cysteine N-palmitoyltransferase Rasp	Drosophila melanogaster	integral to membrane(GO:0016021)	palmitoyltransferase activity(GO:0016409)	N-terminal peptidyl-L-cysteine N-palmitoylation(GO:0018009) segment polarity determination(GO:0007367) smoothened signaling pathway(GO:0007224)		COG1696	MBOAT, membrane-bound O-acyltransferase family(PF03062.14)	.
comp224766_c1	1.05	0.64	1.01	0.79	3.47	2.15	0.87	Q8VHG2	AMOT_MOUSE	Angiomotin	Mus musculus	actin filament(GO:0005884) cytoplasmic vesicle(GO:0031410) endocytic vesicle(GO:0030139) external side of plasma membrane(GO:0009897) integral to membrane(GO:0016021) lamellipodium(GO:0030027) ruffle(GO:0001726) signalosome(GO:0008180) stress fiber(GO:0001725) tight junction(GO:0005923)	angiostatin binding(GO:0043532) receptor activity(GO:0004872)	actin cytoskeleton organization(GO:0030036) blood vessel endothelial cell migration(GO:0043534) cell migration involved in gastrulation(GO:0042074) cellular protein localization(GO:0034613) chemotaxis(GO:0006935) establishment of cell polarity involved in ameboidal cell migration(GO:0003365) gastrulation with mouth forming second(GO:0001702) hippo signaling cascade(GO:0035329) in utero embryonic …	Hippo signaling pathway	NOG131728	Angiomotin C terminal(PF12240.3)	.
comp218875_c2	1.04	0.84	0.53	0.44	0.42	0.38	0.53	P25391	LAMA1_HUMAN	Laminin subunit alpha-1	Homo sapiens	cell-cell junction(GO:0005911) extracellular space(GO:0005615) laminin-1 complex(GO:0005606) laminin-3 complex(GO:0005608)	extracellular matrix structural constituent(GO:0005201) glycosphingolipid binding(GO:0043208)	axon guidance(GO:0007411) branching involved in salivary gland morphogenesis(GO:0060445) cell adhesion(GO:0007155) cell surface receptor signaling pathway(GO:0007166) epithelial tube branching involved in lung morphogenesis(GO:0060441) establishment of epithelial cell apical/basal polarity(GO:0045198) morphogenesis of an epithelial sheet(GO:0002011) regulation of cell adhesion(GO:0030155) regulat…	Focal adhesion`ECM-receptor interaction	NOG247347	Laminin G domain(PF02210.19) Laminin G domain(PF00054.18)	.
comp214818_c0	1.03	0.22	1.04	0.7	0.35	0.31	0.65	O88572	LRP6_MOUSE	Low-density lipoprotein receptor-related protein 6	Mus musculus	caveola(GO:0005901) cell surface(GO:0009986) cytoplasmic vesicle(GO:0031410) early endosome(GO:0005769) endoplasmic reticulum(GO:0005783) integral to membrane(GO:0016021) neuronal cell body(GO:0043025) receptor complex(GO:0043235) synapse(GO:0045202)	coreceptor activity(GO:0015026) coreceptor activity involved in Wnt receptor signaling pathway(GO:0071936) kinase inhibitor activity(GO:0019210) low-density lipoprotein receptor activity(GO:0005041) toxin transporter activity(GO:0019534) Wnt-activated receptor activity(GO:0042813)	axis elongation involved in somitogenesis(GO:0090245) bone remodeling(GO:0046849) branching involved in mammary gland duct morphogenesis(GO:0060444) canonical Wnt receptor signaling pathway involved in cardiac neural crest cell differentiation involved in heart development(GO:0061310) canonical Wnt receptor signaling pathway involved in positive regulation of cardiac outflow tract cell proliferat…	Wnt signaling pathway	NOG121718	Low-density lipoprotein receptor repeat class B(PF00058.12)	Position=1-19 Score=0.653
