# Supplementary material for: The asymmetric cell division machinery in the spiral-cleaving egg and embryo of the marine annelid Platynereis dumerilii
Source: BMC Dev Biol. 2017 Dec 11;17:16. doi: 10.1186/s12861-017-0158-9 (PMC5725810; doi:10.1186/s12861-017-0158-9)
Supplement: Supplementary file 7 — Gene Ontology Search Query: Cell Adhesion. List of all genes and expression profiles for time points 0–14 hpf generated for a GO Search: Cell Adhesion (related to Figs. 5-7). Search hits are generated for the Biological Process GO category that contains a Cell Adhesion annotation. The table was organized by sorting the 2 hpf FPKM expression values from large-to-small. All values below 1 FPKM at 2 hpf were excluded. The expression profiles and the annotation information based on the BLAST results against the Swiss-Prot database are also included. (XLSX 135 kb) [file 12861_2017_158_MOESM7_ESM.xlsx]

## Sheet: Cell Adhesion
Gene id	hr2	hr4	hr6	hr8	hr10	hr12	hr14	Accession	Gene name	Protein name	Species	GO-cellular component	GO-molecular function	GO-biological process	KEGG	eggNOG	Pfam	SignalP	TmHMM
comp215267_c2	1004.79	659.65	466.99	260.41	156.5	100.33	93.39	P35224	CTNB_URECA	Catenin beta	Urechis caupo (Innkeeper worm)	cytoplasm(GO:0005737) cytoskeleton(GO:0005856)		cell adhesion(GO:0007155)	Wnt signaling pathway	.	HEAT repeats(PF13646.1) Proteasome non-ATPase 26S subunit(PF10508.4) Adaptin N terminal region(PF01602.15) Armadillo/beta-catenin-like repeat(PF00514.18) Kinesin-associated protein (KAP)(PF05804.7)	.
comp209128_c0	340.52	24.52	16.14	10.25	21.27	12.87	2.82	Q6WYY1	PC11X_PANPA	Protocadherin-11 X-linked	Pan paniscus	integral to membrane(GO:0016021) plasma membrane(GO:0005886)	calcium ion binding(GO:0005509)	homophilic cell adhesion(GO:0007156) negative regulation of phosphatase activity(GO:0010923)	Hippo signaling pathway - fly	.	Cadherin-like(PF08266.7) Cadherin domain(PF00028.12)	Position=1-27 Score=0.843
comp220721_c0	225.3	82.96	91.98	74.31	30.19	27.39	20.23	Q5VW36	FOCAD_HUMAN	Focadhesin	Homo sapiens	focal adhesion(GO:0005925) integral to membrane(GO:0016021)				NOG27815	Protein of unknown function (DUF3730)(PF12530.3) Protein of unknown function (DUF3028)(PF11229.3)	.
comp223466_c1	204.37	222	194.02	132.23	64.32	59.44	54.06	Q8NFZ3	NLGNY_HUMAN	Neuroligin-4, Y-linked	Homo sapiens	cell junction(GO:0030054) cell surface(GO:0009986) integral to plasma membrane(GO:0005887) postsynaptic density(GO:0014069) postsynaptic membrane(GO:0045211) synapse(GO:0045202)	neurexin family protein binding(GO:0042043) receptor activity(GO:0004872)	cell adhesion(GO:0007155) synapse assembly(GO:0007416)	Cell adhesion molecules (CAMs)	COG2272	Carboxylesterase family(PF00135.23)	Position=1-22 Score=0.691
comp218713_c0	190.58	85.95	37.05	19.19	15.02	8.93	4.88	Q86W92	LIPB1_HUMAN	Liprin-beta-1	Homo sapiens	plasma membrane(GO:0005886)		cell adhesion(GO:0007155)		NOG308732	SAM domain (Sterile alpha motif)(PF00536.25) SAM domain (Sterile alpha motif)(PF07647.12)	.
comp224129_c1	180.66	122.67	95.31	96.51	91.01	81.26	71.19	Q10743	ADA10_RAT	Disintegrin and metalloproteinase domain-containing protein 10	Rattus norvegicus	cell surface(GO:0009986) Golgi-associated vesicle(GO:0005798) integral to membrane(GO:0016021) membrane(GO:0016020) nucleus(GO:0005634) trans-Golgi network(GO:0005802)	metal ion binding(GO:0046872) metalloendopeptidase activity(GO:0004222) protein homodimerization activity(GO:0042803) protein kinase binding(GO:0019901)	in utero embryonic development(GO:0001701) membrane protein ectodomain proteolysis(GO:0006509) negative regulation of cell adhesion(GO:0007162) Notch signaling pathway(GO:0007219) protein phosphorylation(GO:0006468) regulation of osteoclast differentiation(GO:0045670)	Alzheimer's disease	NOG271989		Position=1-24 Score=0.705
comp219150_c0	180.61	134.88	90.82	98.86	66.74	65.29	51.32	Q08E52	PAK1_BOVIN	Serine/threonine-protein kinase PAK 1	Bos taurus	axon(GO:0030424) cell-cell junction(GO:0005911) focal adhesion(GO:0005925) Golgi apparatus(GO:0005794) growth cone(GO:0030426) nucleus(GO:0005634) plasma membrane(GO:0005886) protein complex(GO:0043234) ruffle(GO:0001726)	ATP binding(GO:0005524) collagen binding(GO:0005518) protein serine/threonine kinase activity(GO:0004674)	actin cytoskeleton reorganization(GO:0031532) apoptotic process(GO:0006915) branching morphogenesis of a tube(GO:0048754) dendrite development(GO:0016358) exocytosis(GO:0006887) negative regulation of cell proliferation involved in contact inhibition(GO:0060244) neuromuscular junction development(GO:0007528) positive regulation of intracellular estrogen receptor signaling pathway(GO:0033148) posi…	MAPK signaling pathway`ErbB signaling pathway`Chemokine signaling pathway`Axon guidance`Focal adhesion`Natural killer cell mediated cytotoxicity`T cell receptor signaling pathway`Fc gamma R-mediated phagocytosis`Regulation of actin cytoskeleton`Renal cell carcinoma	COG0515	P21-Rho-binding domain(PF00786.23) Protein kinase domain(PF00069.20) Protein tyrosine kinase(PF07714.12)	.
comp220950_c1	180.1	145.88	141.42	119.12	62.46	54.51	59.18	P20241	NRG_DROME	Neuroglian	Drosophila melanogaster	filopodium(GO:0030175) integral to membrane(GO:0016021) lateral plasma membrane(GO:0016328) pleated septate junction(GO:0005919) tight junction(GO:0005923)	calcium ion binding(GO:0005509)	axon ensheathment(GO:0008366) axon extension(GO:0048675) central complex development(GO:0048036) dendrite morphogenesis(GO:0048813) epidermal growth factor receptor signaling pathway(GO:0007173) establishment of glial blood-brain barrier(GO:0060857) female courtship behavior(GO:0008050) imaginal disc morphogenesis(GO:0007560) male courtship behavior(GO:0008049) melanotic encapsulation of foreign …	Cell adhesion molecules (CAMs)	NOG293951	Immunoglobulin domain(PF13927.1) Immunoglobulin domain(PF13895.1) Immunoglobulin I-set domain(PF07679.11) Immunoglobulin V-set domain(PF07686.12) Immunoglobulin domain(PF00047.20) Fibronectin type III domain(PF00041.16) FKBP-type peptidyl-prolyl cis-trans isomerase(PF00254.23)	.
comp215542_c0	171.45	109.78	24.73	12.45	21.91	14.85	6.24	Q62165	DAG1_MOUSE	Dystroglycan	Mus musculus	basement membrane(GO:0005604) cell outer membrane(GO:0009279) cell-cell adherens junction(GO:0005913) contractile ring(GO:0070938) costamere(GO:0043034) cytoskeleton(GO:0005856) dystroglycan complex(GO:0016011) extracellular space(GO:0005615) filopodium(GO:0030175) focal adhesion(GO:0005925) integral to membrane(GO:0016021) lamellipodium(GO:0030027) membrane raft(GO:0045121) node of Ranvier(GO:00…	bacterial cell surface binding(GO:0051635) calcium ion binding(GO:0005509) structural constituent of muscle(GO:0008307)	branching involved in salivary gland morphogenesis(GO:0060445) calcium-dependent cell-matrix adhesion(GO:0016340) cytoskeletal anchoring at plasma membrane(GO:0007016) epithelial tube branching involved in lung morphogenesis(GO:0060441) membrane protein ectodomain proteolysis(GO:0006509) microtubule anchoring(GO:0034453) morphogenesis of an epithelial sheet(GO:0002011) myelination in peripheral n…	ECM-receptor interaction	NOG266557	Dystroglycan (Dystrophin-associated glycoprotein 1)(PF05454.6)	Position=1-29 Score=0.790
comp223793_c1	171.27	141.97	86.39	53.15	49.37	42.15	35.2	Q96B97	SH3K1_HUMAN	SH3 domain-containing kinase-binding protein 1	Homo sapiens	cytoplasmic vesicle membrane(GO:0030659) cytoskeleton(GO:0005856) cytosol(GO:0005829) focal adhesion(GO:0005925) neuron projection(GO:0043005) plasma membrane(GO:0005886) synapse(GO:0045202)		apoptotic process(GO:0006915) cell migration(GO:0016477) cell-cell signaling(GO:0007267) cytoskeleton organization(GO:0007010) endocytosis(GO:0006897) epidermal growth factor receptor signaling pathway(GO:0007173) negative regulation of epidermal growth factor receptor signaling pathway(GO:0042059) regulation of cell shape(GO:0008360)	Endocytosis	NOG319250	Variant SH3 domain(PF07653.12) SH3 domain(PF00018.23)	.
comp223478_c0	165.12	200.71	154.42	131.39	50.53	46.98	61.82	Q26474	LACH_SCHAM	Lachesin	Schistocerca americana	anchored to membrane(GO:0031225) plasma membrane(GO:0005886)		cell adhesion(GO:0007155)	Cell adhesion molecules (CAMs)`Prion diseases	.	Immunoglobulin I-set domain(PF07679.11) Immunoglobulin domain(PF13927.1) Immunoglobulin domain(PF13895.1) Immunoglobulin V-set domain(PF07686.12)	Position=1-21 Score=0.790
comp226213_c1	163.54	115.67	77.32	36.57	34.66	23.94	16.98	O94985	CSTN1_HUMAN	Calsyntenin-1	Homo sapiens	cell junction(GO:0030054) cell projection(GO:0042995) endoplasmic reticulum membrane(GO:0005789) extracellular region(GO:0005576) Golgi membrane(GO:0000139) integral to membrane(GO:0016021) nucleus(GO:0005634) plasma membrane(GO:0005886) postsynaptic membrane(GO:0045211)	calcium ion binding(GO:0005509)	homophilic cell adhesion(GO:0007156)		NOG246161	Cadherin domain(PF00028.12) Concanavalin A-like lectin/glucanases superfamily(PF13385.1)	Position=1-21 Score=0.764
comp225845_c0	162.47	132.69	89.9	71.97	47.18	46.34	49.65	Q9VN14	CONT_DROME	Contactin	Drosophila melanogaster	anchored to membrane(GO:0031225) plasma membrane(GO:0005886) septate junction(GO:0005918)	carbohydrate binding(GO:0030246)	axon ensheathment(GO:0008366) cell adhesion(GO:0007155) establishment of glial blood-brain barrier(GO:0060857) establishment or maintenance of epithelial cell apical/basal polarity(GO:0045197) nerve maturation(GO:0021682) septate junction assembly(GO:0019991)	Cell adhesion molecules (CAMs)	NOG293951	Immunoglobulin I-set domain(PF07679.11) Immunoglobulin domain(PF13895.1) Immunoglobulin domain(PF13927.1) Immunoglobulin V-set domain(PF07686.12) Immunoglobulin domain(PF00047.20) Fibronectin type III domain(PF00041.16)	.
comp218948_c1	158.1	27.24	52.19	55.28	29.08	28.69	16.78	Q94887	NRX4_DROME	Neurexin-4	Drosophila melanogaster	integral to plasma membrane(GO:0005887) pleated septate junction(GO:0005919) presynaptic active zone(GO:0048786)		axon ensheathment(GO:0008366) cell adhesion(GO:0007155) dorsal closure(GO:0007391) establishment of glial blood-brain barrier(GO:0060857) establishment or maintenance of cell polarity(GO:0007163) nerve maturation(GO:0021682) presynaptic membrane assembly(GO:0097105) protein localization(GO:0008104) regulation of tube size, open tracheal system(GO:0035151) septate junction assembly(GO:0019991) syn…	Cell adhesion molecules (CAMs)	NOG291100	F5/8 type C domain(PF00754.20) Laminin G domain(PF02210.19) Laminin G domain(PF00054.18)	.
comp218948_c0	157.7	46.7	75.07	57.31	38.18	40.84	20.17	Q94887	NRX4_DROME	Neurexin-4	Drosophila melanogaster	integral to plasma membrane(GO:0005887) pleated septate junction(GO:0005919) presynaptic active zone(GO:0048786)		axon ensheathment(GO:0008366) cell adhesion(GO:0007155) dorsal closure(GO:0007391) establishment of glial blood-brain barrier(GO:0060857) establishment or maintenance of cell polarity(GO:0007163) nerve maturation(GO:0021682) presynaptic membrane assembly(GO:0097105) protein localization(GO:0008104) regulation of tube size, open tracheal system(GO:0035151) septate junction assembly(GO:0019991) syn…	Cell adhesion molecules (CAMs)	NOG291100	Laminin G domain(PF02210.19) Laminin G domain(PF00054.18)	.
comp225563_c1	152.21	32.03	4.91	6.67	9.95	6.37	6.48	Q9QZQ1	AFAD_MOUSE	Afadin	Mus musculus	apical part of cell(GO:0045177) cell-cell adherens junction(GO:0005913) cytoplasm(GO:0005737) nucleus(GO:0005634) plasma membrane(GO:0005886)		cell adhesion(GO:0007155) signal transduction(GO:0007165)	Adherens junction`Tight junction`Leukocyte transendothelial migration	NOG291597	DIL domain(PF01843.14) PDZ domain (Also known as DHR or GLGF)(PF00595.19)	.
comp222548_c1	151.79	101.73	48.47	28.03	28.43	26.33	23.89	Q9V9J3	SRC42_DROME	Tyrosine-protein kinase Src42A	Drosophila melanogaster	adherens junction(GO:0005912)	ATP binding(GO:0005524) non-membrane spanning protein tyrosine kinase activity(GO:0004715) protein tyrosine kinase activity(GO:0004713)	actin filament bundle assembly(GO:0051017) adherens junction organization(GO:0034332) apoptotic cell clearance(GO:0043277) compound eye development(GO:0048749) dorsal closure, spreading of leading edge cells(GO:0007395) epithelial cell-cell adhesion(GO:0090136) imaginal disc fusion, thorax closure(GO:0046529) imaginal disc-derived wing morphogenesis(GO:0007476) JNK cascade(GO:0007254) negative re…	ErbB signaling pathway`Chemokine signaling pathway`Endocytosis`VEGF signaling pathway`Focal adhesion`Adherens junction`Tight junction`Gap junction`GABAergic synapse`Regulation of actin cytoskeleton`GnRH signaling pathway`Bacterial invasion of epithelial cells`Tuberculosis`Hepatitis B`Viral carcinogenesis	COG0515	SH3 domain(PF00018.23) Variant SH3 domain(PF07653.12) SH2 domain(PF00017.19)	.
comp215591_c0	146.77	185.2	145.09	57.81	42.49	42.81	42.54	Q9QX82	MUC24_RAT	Sialomucin core protein 24	Rattus norvegicus	endosome(GO:0005768) endosome membrane(GO:0010008) integral to membrane(GO:0016021) lysosomal membrane(GO:0005765) lysosome(GO:0005764) plasma membrane(GO:0005886)		heterophilic cell-cell adhesion(GO:0007157) muscle organ development(GO:0007517)	Lysosome	NOG77756	Multi-glycosylated core protein 24 (MGC-24)(PF05283.6)	.
comp224046_c1	140.99	42.83	16.64	15.14	26.12	20.98	17.07	Q8BGS1	E41L5_MOUSE	Band 4.1-like protein 5	Mus musculus	cytoplasm(GO:0005737) cytoskeleton(GO:0005856) extrinsic to membrane(GO:0019898) focal adhesion(GO:0005925) ruffle membrane(GO:0032587)		actomyosin structure organization(GO:0031032) apical constriction(GO:0003383) axial mesoderm morphogenesis(GO:0048319) cellular response to transforming growth factor beta stimulus(GO:0071560) ectoderm development(GO:0007398) embryonic foregut morphogenesis(GO:0048617) endoderm development(GO:0007492) epithelial to mesenchymal transition(GO:0001837) in utero embryonic development(GO:0001701) left…	Tight junction	NOG269561	FERM N-terminal domain(PF09379.5) FERM central domain(PF00373.13) FERM C-terminal PH-like domain(PF09380.5) FERM adjacent (FA)(PF08736.6)	.
comp225563_c0	124.7	18.64	3.05	4.56	5.96	3.44	4.65	Q9QZQ1	AFAD_MOUSE	Afadin	Mus musculus	apical part of cell(GO:0045177) cell-cell adherens junction(GO:0005913) cytoplasm(GO:0005737) nucleus(GO:0005634) plasma membrane(GO:0005886)		cell adhesion(GO:0007155) signal transduction(GO:0007165)	Adherens junction`Tight junction`Leukocyte transendothelial migration	NOG291597	Ras association (RalGDS/AF-6) domain(PF00788.18) FHA domain(PF00498.21)	.
comp222293_c0	118.62	39.18	19.13	14.77	25.17	28.06	33.48	O75970	MPDZ_HUMAN	Multiple PDZ domain protein	Homo sapiens	apical plasma membrane(GO:0016324) apicolateral plasma membrane(GO:0016327) cytoplasm(GO:0005737) cytoplasmic vesicle(GO:0031410) postsynaptic density(GO:0014069) postsynaptic membrane(GO:0045211) Schmidt-Lanterman incisure(GO:0043220) tight junction(GO:0005923)		cell adhesion(GO:0007155) virus-host interaction(GO:0019048)	Tight junction	NOG252837	PDZ domain (Also known as DHR or GLGF)(PF00595.19)	.
comp226167_c0	110.98	28.67	19.13	7.2	8.41	4.98	6.2	P33450	FAT_DROME	Cadherin-related tumor suppressor	Drosophila melanogaster	cell junction(GO:0030054) integral to plasma membrane(GO:0005887)	calcium ion binding(GO:0005509) cell adhesion molecule binding(GO:0050839) receptor activity(GO:0004872)	calcium-dependent cell-cell adhesion(GO:0016339) cell morphogenesis involved in differentiation(GO:0000904) cell proliferation(GO:0008283) equator specification(GO:0045317) establishment of body hair planar orientation(GO:0048105) establishment of epithelial cell apical/basal polarity(GO:0045198) establishment of imaginal disc-derived wing hair orientation(GO:0001737) hippo signaling cascade(GO:0…	Hippo signaling pathway - fly	NOG12793	Cadherin domain(PF00028.12) EGF-like domain(PF00008.22) Calcium-binding EGF domain(PF07645.10) Laminin G domain(PF00054.18) Laminin G domain(PF02210.19)	Position=1-37 Score=0.825
comp222723_c1	98.37	69.78	40.32	21.94	26.84	23.77	20.67	P15215	LAMC1_DROME	Laminin subunit gamma-1	Drosophila melanogaster	basal lamina(GO:0005605)		cell adhesion(GO:0007155)	ECM-receptor interaction	NOG235720	Laminin N-terminal (Domain VI)(PF00055.12) Laminin EGF-like (Domains III and V)(PF00053.19)	.
comp223937_c0	94.17	44.23	40.78	16.12	13.51	10.8	5.77	O00533	CHL1_HUMAN	Neural cell adhesion molecule L1-like protein	Homo sapiens	apical part of cell(GO:0045177) dendrite(GO:0030425) integral to membrane(GO:0016021) plasma membrane(GO:0005886) proteinaceous extracellular matrix(GO:0005578)		adult locomotory behavior(GO:0008344) axon guidance(GO:0007411) cell adhesion(GO:0007155) cognition(GO:0050890) neuron migration(GO:0001764) signal transduction(GO:0007165)	Cell adhesion molecules (CAMs)	NOG256023	Immunoglobulin domain(PF13927.1) Immunoglobulin I-set domain(PF07679.11) Immunoglobulin domain(PF13895.1) Immunoglobulin domain(PF00047.20) C-terminal domain of Fibronectin type III(PF13882.1)	Position=1-26 Score=0.625
comp226061_c0	93.83	58.17	42.61	27.91	18.97	14.01	13.05	P07942	LAMB1_HUMAN	Laminin subunit beta-1	Homo sapiens	extracellular space(GO:0005615) extracellular vesicular exosome(GO:0070062) laminin-1 complex(GO:0005606) laminin-10 complex(GO:0043259) laminin-2 complex(GO:0005607) laminin-8 complex(GO:0043257) perinuclear region of cytoplasm(GO:0048471)	extracellular matrix structural constituent(GO:0005201) glycosphingolipid binding(GO:0043208)	axon guidance(GO:0007411) cell migration(GO:0016477) embryo implantation(GO:0007566) negative regulation of cell adhesion(GO:0007162) odontogenesis(GO:0042476) positive regulation of cell migration(GO:0030335) positive regulation of epithelial cell proliferation(GO:0050679) substrate adhesion-dependent cell spreading(GO:0034446)	ECM-receptor interaction	NOG241384	Laminin N-terminal (Domain VI)(PF00055.12) Laminin EGF-like (Domains III and V)(PF00053.19)	Position=1-19 Score=0.850
comp223070_c0	84.51	71.11	46.61	34.6	18.34	13.98	14.46	Q8BWW9	PKN2_MOUSE	Serine/threonine-protein kinase N2	Mus musculus	apical junction complex(GO:0043296) cleavage furrow(GO:0032154) cytoplasm(GO:0005737) cytoskeleton(GO:0005856) lamellipodium(GO:0030027) membrane(GO:0016020) midbody(GO:0030496) nucleus(GO:0005634)	ATP binding(GO:0005524) histone deacetylase binding(GO:0042826) protein kinase C activity(GO:0004697) protein serine/threonine kinase activity(GO:0004674)	apical junction assembly(GO:0043297) apoptotic process(GO:0006915) cell adhesion(GO:0007155) cell cycle(GO:0007049) cell division(GO:0051301) epithelial cell migration(GO:0010631) positive regulation of cell cycle cytokinesis(GO:0071777) positive regulation of mitotic cell cycle(GO:0045931) regulation of cell motility(GO:2000145) regulation of transcription, DNA-dependent(GO:0006355) signal trans…	Salmonella infection	COG0515	Hr1 repeat(PF02185.11)	.
comp224525_c2	75.69	68.55	13.93	41.86	33.12	44.21	38.82	Q8IDX6	RBP2A_PLAF7	Reticulocyte-binding protein 2 homolog a	Plasmodium falciparum	integral to membrane(GO:0016021) membrane(GO:0016020) plasma membrane(GO:0005886)		cell-cell adhesion(GO:0016337) entry into host cell(GO:0030260)		.	Hsp20/alpha crystallin family(PF00011.16)	.
comp226139_c0	73.25	30.52	9.24	5.3	7.99	5.65	5.18	Q24292	DS_DROME	Protein dachsous	Drosophila melanogaster	integral to plasma membrane(GO:0005887)	calcium ion binding(GO:0005509) cell adhesion molecule binding(GO:0050839) receptor activity(GO:0004872) signal transducer activity(GO:0004871)	calcium-dependent cell-cell adhesion(GO:0016339) cell morphogenesis involved in differentiation(GO:0000904) cell proliferation(GO:0008283) equator specification(GO:0045317) establishment of epithelial cell apical/basal polarity(GO:0045198) establishment of imaginal disc-derived wing hair orientation(GO:0001737) homophilic cell adhesion(GO:0007156) imaginal disc-derived leg morphogenesis(GO:000748…	Hippo signaling pathway - fly	NOG12793	Cadherin domain(PF00028.12) Cadherin cytoplasmic region(PF01049.12)	Position=1-37 Score=0.503
comp216774_c2	65.59	30.06	18.38	12.51	17.94	19.94	16.17	Q9R1A8	RFWD2_MOUSE	E3 ubiquitin-protein ligase RFWD2	Mus musculus	centrosome(GO:0005813) focal adhesion(GO:0005925) nuclear speck(GO:0016607)	ligase activity(GO:0016874) metal ion binding(GO:0046872) zinc ion binding(GO:0008270)	protein ubiquitination(GO:0016567)	Ubiquitin mediated proteolysis	COG2319	RING-type zinc-finger, LisH dimerisation motif(PF13445.1) Zinc finger, C3HC4 type (RING finger)(PF13923.1) Zinc finger, C3HC4 type (RING finger)(PF13920.1) Ring finger domain(PF13639.1) Zinc finger, C3HC4 type (RING finger)(PF00097.20) WD domain, G-beta repeat(PF00400.27)	.
comp225307_c0	61.23	30.96	17.73	15.51	9.69	7.82	3.25	Q91048	PTK7_CHICK	Inactive tyrosine-protein kinase 7	Gallus gallus	integral to membrane(GO:0016021)	ATP binding(GO:0005524) protein tyrosine kinase activity(GO:0004713)	cell adhesion(GO:0007155) Wnt receptor signaling pathway(GO:0016055)	MAPK signaling pathway`Endocytosis`PI3K-Akt signaling pathway`Regulation of actin cytoskeleton`Pathways in cancer`Prostate cancer	COG0515	Immunoglobulin I-set domain(PF07679.11) Immunoglobulin domain(PF13927.1) Immunoglobulin domain(PF13895.1) Immunoglobulin V-set domain(PF07686.12) Immunoglobulin domain(PF00047.20) Protein kinase domain(PF00069.20) Protein tyrosine kinase(PF07714.12)	.
comp224569_c0	60.45	25.12	20.2	5.05	5.98	7.82	3.88	O70589	CSKP_MOUSE	Peripheral plasma membrane protein CASK	Mus musculus	basement membrane(GO:0005604) basolateral plasma membrane(GO:0016323) cell-cell junction(GO:0005911) cytosol(GO:0005829) nuclear lamina(GO:0005652) nuclear matrix(GO:0016363) nucleolus(GO:0005730) nucleus(GO:0005634) synapse(GO:0045202)	ATP binding(GO:0005524) neurexin family protein binding(GO:0042043) protein serine/threonine kinase activity(GO:0004674)	calcium ion import(GO:0070509) negative regulation of cell-matrix adhesion(GO:0001953) negative regulation of cellular response to growth factor stimulus(GO:0090288) negative regulation of keratinocyte proliferation(GO:0010839) negative regulation of wound healing(GO:0061045) positive regulation of calcium ion import(GO:0090280) positive regulation of transcription from RNA polymerase II promoter…	Tight junction	COG0515	PDZ domain (Also known as DHR or GLGF)(PF00595.19)	.
comp225631_c1	60.4	23.5	6.26	4.58	7.69	8.78	4.48	O46037	VINC_DROME	Vinculin	Drosophila melanogaster	actin cytoskeleton(GO:0015629) cytoplasm(GO:0005737) focal adhesion(GO:0005925) plasma membrane(GO:0005886)	actin binding(GO:0003779) structural molecule activity(GO:0005198)	cell adhesion(GO:0007155) cytoskeletal anchoring at plasma membrane(GO:0007016) phagocytosis, engulfment(GO:0006911)	Focal adhesion`Adherens junction`Regulation of actin cytoskeleton	NOG329927	Vinculin family(PF01044.14)	.
comp225968_c0	58.8	20.09	22.97	21.01	31.25	26.61	20.69	Q9BVG8	KIFC3_HUMAN	Kinesin-like protein KIFC3	Homo sapiens	centrosome(GO:0005813) cytoplasmic vesicle membrane(GO:0030659) Golgi apparatus(GO:0005794) kinesin complex(GO:0005871) microtubule(GO:0005874) zonula adherens(GO:0005915)	ATP binding(GO:0005524) microtubule motor activity(GO:0003777)	epithelial cell-cell adhesion(GO:0090136) Golgi organization(GO:0007030) microtubule-based movement(GO:0007018) visual perception(GO:0007601) zonula adherens maintenance(GO:0045218)	Dopaminergic synapse	COG5059	Kinesin motor domain(PF00225.18)	.
comp224082_c0	56.05	8.27	3.9	5	4.24	3.81	1.05	Q9VZI3	UN112_DROME	Unc-112-related protein	Drosophila melanogaster	cytoplasm(GO:0005737)	cell adhesion molecule binding(GO:0050839) phospholipid binding(GO:0005543)	cell-matrix adhesion(GO:0007160)		NOG238024	FERM central domain(PF00373.13) PH domain(PF00169.24)	.
comp223602_c0	55	18.29	10.42	12.05	7.56	10.25	9.89	Q15063	POSTN_HUMAN	Periostin	Homo sapiens	proteinaceous extracellular matrix(GO:0005578)	heparin binding(GO:0008201)	cell adhesion(GO:0007155) extracellular matrix organization(GO:0030198) regulation of Notch signaling pathway(GO:0008593) skeletal system development(GO:0001501) tissue development(GO:0009888)		COG2335	Fasciclin domain(PF02469.17)	Position=1-18 Score=0.813
comp210361_c0	52.68	43.34	40.89	34.27	6.34	5.78	8.78	Q9JJR5	AKIP1_MOUSE	A-kinase-interacting protein 1	Mus musculus	nucleus(GO:0005634)		substrate adhesion-dependent cell spreading(GO:0034446)		NOG40909		.
comp225480_c0	52.55	23.28	14.79	11.19	9.02	8.2	8.62	Q6ZQ82	RHG26_MOUSE	Rho GTPase-activating protein 26	Mus musculus	cytoplasm(GO:0005737) cytoskeleton(GO:0005856) focal adhesion(GO:0005925)	GTPase activator activity(GO:0005096) phospholipid binding(GO:0005543)	filopodium assembly(GO:0046847) positive regulation of GTPase activity(GO:0043547) signal transduction(GO:0007165)	Bacterial invasion of epithelial cells	NOG311191	BAR domain(PF03114.13) RhoGAP domain(PF00620.22) Variant SH3 domain(PF07653.12) SH3 domain(PF00018.23)	.
comp224752_c0	51.55	29.2	13.8	6.65	7.93	4.64	6.43	Q9U1M8	MYOI_DICDI	Myosin-I heavy chain	Dictyostelium discoideum	cell leading edge(GO:0031252) cytosol(GO:0005829) filopodium(GO:0030175) myosin complex(GO:0016459) phagocytic cup(GO:0001891)	actin binding(GO:0003779) actin-dependent ATPase activity(GO:0030898) ATP binding(GO:0005524) motor activity(GO:0003774) protein self-association(GO:0043621)	actin filament-based movement(GO:0030048) cell morphogenesis(GO:0000902) cell-substrate adhesion(GO:0031589) filopodium assembly(GO:0046847) phagocytosis(GO:0006909) spore germination(GO:0009847)	Hippo signaling pathway - fly	COG5022	Myosin head (motor domain)(PF00063.16) IQ calmodulin-binding motif(PF00612.22)	.
comp221257_c2	51.43	2.3	1.72	4.59	8.06	5.53	6.32	O43182	RHG06_HUMAN	Rho GTPase-activating protein 6	Homo sapiens	actin filament(GO:0005884) cytosol(GO:0005829)	phospholipase activator activity(GO:0016004) Rho GTPase activator activity(GO:0005100) SH3/SH2 adaptor activity(GO:0005070)	actin filament polymerization(GO:0030041) activation of phospholipase C activity(GO:0007202) focal adhesion assembly(GO:0048041) negative regulation of focal adhesion assembly(GO:0051895) negative regulation of stress fiber assembly(GO:0051497) Rho protein signal transduction(GO:0007266)	Axon guidance	NOG276736	RhoGAP domain(PF00620.22)	.
comp225502_c2	50	19.15	22.3	9.69	14.08	9.26	4.88	Q14678	KANK1_HUMAN	KN motif and ankyrin repeat domain-containing protein 1	Homo sapiens	cytoplasm(GO:0005737) nucleus(GO:0005634) ruffle membrane(GO:0032587)	beta-catenin binding(GO:0008013)	negative regulation of actin filament polymerization(GO:0030837) negative regulation of cell migration(GO:0030336) negative regulation of insulin receptor signaling pathway(GO:0046627) negative regulation of lamellipodium morphogenesis(GO:2000393) negative regulation of neuron projection development(GO:0010977) negative regulation of Rho protein signal transduction(GO:0035024) negative regulation…	Hepatitis C`Influenza A`Herpes simplex infection	COG0666	Ankyrin repeats (3 copies)(PF12796.2) Ankyrin repeats (many copies)(PF13637.1) Ankyrin repeat(PF00023.25) Ankyrin repeat(PF13606.1) Ankyrin repeats (many copies)(PF13857.1)	.
comp226174_c0	49.85	9.44	4.19	3.89	8.75	5.94	4.67	O97394	SDK_DROME	Protein sidekick	Drosophila melanogaster	integral to plasma membrane(GO:0005887)		cell adhesion(GO:0007155) compound eye cone cell differentiation(GO:0042675) negative regulation of photoreceptor cell differentiation(GO:0046533) pigment cell differentiation(GO:0050931)	Cell adhesion molecules (CAMs)	NOG12793	Immunoglobulin I-set domain(PF07679.11) Immunoglobulin domain(PF13895.1) Immunoglobulin domain(PF13927.1) Immunoglobulin V-set domain(PF07686.12) Immunoglobulin domain(PF00047.20) Fibronectin type III domain(PF00041.16)	.
comp213581_c4	49.56	8.25	10.43	7.46	3.18	4.06	4.86	P11276	FINC_MOUSE	Fibronectin	Mus musculus	apical plasma membrane(GO:0016324) basement membrane(GO:0005604)	heparin binding(GO:0008201) peptidase activator activity(GO:0016504)	acute-phase response(GO:0006953) angiogenesis(GO:0001525) calcium-independent cell-matrix adhesion(GO:0007161) cell-substrate junction assembly(GO:0007044) regulation of cell shape(GO:0008360) wound healing(GO:0042060)	Focal adhesion`ECM-receptor interaction`Regulation of actin cytoskeleton	NOG12793	Fibronectin type II domain(PF00040.14)	.
comp224095_c1	49.44	40.4	41.15	33.02	35.2	26.99	20.83	Q8CGZ2	ADIP_RAT	Afadin- and alpha-actinin-binding protein	Rattus norvegicus	cell-cell adherens junction(GO:0005913) protein complex(GO:0043234)	protein binding, bridging(GO:0030674)	actin cytoskeleton organization(GO:0030036) cell adhesion(GO:0007155)	Adherens junction	NOG14136	Afadin- and alpha -actinin-Binding(PF11559.3)	.
comp217825_c3	49.44	49.32	28.23	18.53	12.38	15.67	30.94	Q90YK5	HPSE_CHICK	Heparanase	Gallus gallus	extracellular region(GO:0005576) membrane(GO:0016020)	cation binding(GO:0043169) heparanase activity(GO:0030305)	carbohydrate metabolic process(GO:0005975) cell-matrix adhesion(GO:0007160) heparan sulfate proteoglycan catabolic process(GO:0030200)	Glycosaminoglycan degradation`Metabolic pathways	NOG72789	Glycosyl hydrolase family 79, N-terminal domain(PF03662.9)	.
comp220123_c1	48.98	7.78	7.11	2.79	2.45	2.7	3.24	A6NMZ7	CO6A6_HUMAN	Collagen alpha-6(VI) chain	Homo sapiens	collagen(GO:0005581) extracellular matrix(GO:0031012)		cell adhesion(GO:0007155)	Focal adhesion`ECM-receptor interaction	NOG237718	von Willebrand factor type A domain(PF00092.23) von Willebrand factor type A domain(PF13519.1) von Willebrand factor type A domain(PF13768.1)	.
comp222361_c1	48.92	48.59	27.66	6.88	11.51	8.71	7.05	B0FYY4	ITB1_SHEEP	Integrin beta-1	Ovis aries	integrin complex(GO:0008305) melanosome(GO:0042470)	metal ion binding(GO:0046872) receptor activity(GO:0004872)	cell-matrix adhesion(GO:0007160) integrin-mediated signaling pathway(GO:0007229) multicellular organismal development(GO:0007275)	Phagosome`ECM-receptor interaction	.	Integrin, beta chain(PF00362.13) Integrin beta tail domain(PF07965.7) Integrin beta cytoplasmic domain(PF08725.6)	.
comp224544_c0	47.31	25.52	16.6	14.36	13.98	7.79	5.51	P42338	PK3CB_HUMAN	Phosphatidylinositol 4,5-bisphosphate 3-kinase catalytic subunit beta isoform	Homo sapiens	brush border membrane(GO:0031526) cytosol(GO:0005829) nucleus(GO:0005634) phosphatidylinositol 3-kinase complex(GO:0005942)	1-phosphatidylinositol-3-kinase activity(GO:0016303) ATP binding(GO:0005524) phosphatidylinositol-4,5-bisphosphate 3-kinase activity(GO:0046934)	activation of MAPK activity(GO:0000187) autophagy(GO:0006914) cellular calcium ion homeostasis(GO:0006874) chemotaxis(GO:0006935) embryonic cleavage(GO:0040016) endocytosis(GO:0006897) G-protein coupled receptor signaling pathway(GO:0007186) homophilic cell adhesion(GO:0007156) insulin receptor signaling pathway(GO:0008286) leukocyte migration(GO:0050900) nerve growth factor receptor signaling pa…	Inositol phosphate metabolism`ErbB signaling pathway`Chemokine signaling pathway`HIF-1 signaling pathway`Phosphatidylinositol signaling system`mTOR signaling pathway`PI3K-Akt signaling pathway`Apoptosis`VEGF signaling pathway`Osteoclast differentiation`Focal adhesion`Toll-like receptor signaling pathway`Jak-STAT signaling pathway`Natural killer cell mediated cytotoxicity`T cell receptor signaling…	COG5032	Phosphoinositide 3-kinase C2(PF00792.19) Phosphoinositide 3-kinase family, accessory domain (PIK domain)(PF00613.15)	.
comp222206_c1	47.22	22.08	23.43	10.38	5.99	6.11	4.48	Q8N0W4	NLGNX_HUMAN	Neuroligin-4, X-linked	Homo sapiens	cell junction(GO:0030054) cell surface(GO:0009986) dendrite(GO:0030425) excitatory synapse(GO:0060076) integral to plasma membrane(GO:0005887) postsynaptic density(GO:0014069) postsynaptic membrane(GO:0045211)	chloride ion binding(GO:0031404) neurexin family protein binding(GO:0042043) protein homodimerization activity(GO:0042803) receptor activity(GO:0004872)	brainstem development(GO:0003360) cell adhesion(GO:0007155) cell-cell junction organization(GO:0045216) cerebellum development(GO:0021549) negative regulation of excitatory postsynaptic membrane potential(GO:0090394) positive regulation of organ growth(GO:0046622) presynaptic membrane assembly(GO:0097105) social behavior(GO:0035176) vocalization behavior(GO:0071625)	Cell adhesion molecules (CAMs)	COG2272	Carboxylesterase family(PF00135.23)	Position=1-22 Score=0.675
comp217839_c0	46.61	14.57	43.37	46.16	20.77	17.55	29.15	Q3T0B6	C1QBP_BOVIN	Complement component 1 Q subcomponent-binding protein, mitochondrial	Bos taurus	cytoplasm(GO:0005737) membrane(GO:0016020) mitochondrial matrix(GO:0005759) nucleus(GO:0005634)	adrenergic receptor binding(GO:0031690) complement component C1q binding(GO:0001849) hyaluronic acid binding(GO:0005540) kininogen binding(GO:0030984) mitochondrial ribosome binding(GO:0097177) mRNA binding(GO:0003729) transcription corepressor activity(GO:0003714)	mature ribosome assembly(GO:0042256) negative regulation of defense response to virus(GO:0050687) negative regulation of interferon-gamma production(GO:0032689) negative regulation of interleukin-12 production(GO:0032695) negative regulation of MDA-5 signaling pathway(GO:0039534) negative regulation of mRNA splicing, via spliceosome(GO:0048025) negative regulation of RIG-I signaling pathway(GO:00…	Herpes simplex infection	NOG279936	Mitochondrial glycoprotein(PF02330.11)	.
comp222647_c2	45.07	44.25	41.52	26.2	23.99	28.34	29.57	P28648	CD63_RAT	CD63 antigen	Rattus norvegicus	endosome membrane(GO:0010008) integral to membrane(GO:0016021) late endosome(GO:0005770) lysosomal membrane(GO:0005765) lysosome(GO:0005764) plasma membrane(GO:0005886) protein complex(GO:0043234) transport vesicle membrane(GO:0030658)	protein complex binding(GO:0032403)	epithelial cell differentiation(GO:0030855) negative regulation of epithelial cell migration(GO:0010633) positive regulation of cell adhesion(GO:0045785) positive regulation of endocytosis(GO:0045807)	Lysosome	NOG268658	Tetraspanin family(PF00335.15)	.
comp226179_c0	43.84	6.33	3.85	2.15	5.07	4.53	4.39	O61307	TENM_DROME	Teneurin-m	Drosophila melanogaster	integral to plasma membrane(GO:0005887) neuronal cell body(GO:0043025) postsynaptic membrane(GO:0045211) proteinaceous extracellular matrix(GO:0005578)	filamin binding(GO:0031005) protein heterodimerization activity(GO:0046982) protein homodimerization activity(GO:0042803)	cell adhesion(GO:0007155) chaeta development(GO:0022416) compound eye corneal lens development(GO:0048058) cytoplasmic microtubule organization(GO:0031122) maintenance of presynaptic active zone structure(GO:0048790) motor neuron axon guidance(GO:0008045) neuromuscular synaptic transmission(GO:0007274) positive regulation of heterotypic cell-cell adhesion(GO:0034116) positive regulation of locomo…	PI3K-Akt signaling pathway`Focal adhesion`ECM-receptor interaction	.	Human growth factor-like EGF(PF12661.2)	.
comp226104_c1	41.95	3.97	2.4	8.65	6.3	4.55	5.21	O35161	CELR1_MOUSE	Cadherin EGF LAG seven-pass G-type receptor 1	Mus musculus	integral to plasma membrane(GO:0005887)	calcium ion binding(GO:0005509) G-protein coupled receptor activity(GO:0004930) protein dimerization activity(GO:0046983)	anterior/posterior pattern specification(GO:0009952) apical protein localization(GO:0045176) cell-cell signaling(GO:0007267) central nervous system development(GO:0007417) establishment of body hair planar orientation(GO:0048105) establishment of planar polarity of embryonic epithelium(GO:0042249) gastrulation with mouth forming second(GO:0001702) hair follicle development(GO:0001942) homophilic …	Hippo signaling pathway - fly	NOG12793	Cadherin domain(PF00028.12) Human growth factor-like EGF(PF12661.2) EGF-like domain(PF00008.22) Laminin G domain(PF02210.19) Laminin G domain(PF00054.18) Laminin EGF-like (Domains III and V)(PF00053.19) Domain of unknown function (DUF3497)(PF12003.3) Latrophilin/CL-1-like GPS domain(PF01825.16) 7 transmembrane receptor (Secretin family)(PF00002.19)	.
comp223306_c1	41.46	18.74	5.79	0.83	0.7	0.36	0.16	Q0KHY3	Y1004_DROME	Extracellular domains-containing protein CG31004	Drosophila melanogaster	integral to membrane(GO:0016021)		cell-matrix adhesion(GO:0007160)		NOG299565	Nidogen-like(PF06119.9) IPT/TIG domain(PF01833.19)	.
comp197203_c0	41.14	28.76	31.82	55.37	22.08	12.39	16.6	Q5E985	HYAL1_BOVIN	Hyaluronidase-1	Bos taurus	cytoplasmic vesicle(GO:0031410) extracellular space(GO:0005615) hyaluranon cable(GO:0036117) lysosome(GO:0005764)	hyaluronan synthase activity(GO:0050501) hyalurononglucosaminidase activity(GO:0004415) transcription factor binding(GO:0008134)	carbohydrate metabolic process(GO:0005975) cartilage development(GO:0051216) cellular response to interleukin-1(GO:0071347) cellular response to pH(GO:0071467) cellular response to platelet-derived growth factor stimulus(GO:0036120) cellular response to UV-B(GO:0071493) hyaluronan biosynthetic process(GO:0030213) hyaluronan catabolic process(GO:0030214) inflammatory response(GO:0006954) negative …	Glycosaminoglycan degradation`Metabolic pathways	NOG77606	Hyaluronidase(PF01630.13) Human growth factor-like EGF(PF12661.2)	Position=1-22 Score=0.859
comp223713_c2	40.45	9.37	5.06	3.67	5.53	4.88	6.3	O35346	FAK1_RAT	Focal adhesion kinase 1	Rattus norvegicus	apical plasma membrane(GO:0016324) basolateral plasma membrane(GO:0016323) cytosol(GO:0005829) focal adhesion(GO:0005925) intercalated disc(GO:0014704) microtubule organizing center(GO:0005815) nuclear body(GO:0016604) nucleolus(GO:0005730) perinuclear region of cytoplasm(GO:0048471) sarcolemma(GO:0042383)	ATP binding(GO:0005524) non-membrane spanning protein tyrosine kinase activity(GO:0004715) signal transducer activity(GO:0004871)	angiogenesis(GO:0001525) cellular chloride ion homeostasis(GO:0030644) ephrin receptor signaling pathway(GO:0048013) fat cell differentiation(GO:0045444) integrin-mediated signaling pathway(GO:0007229) JNK cascade(GO:0007254) negative regulation of apoptotic process(GO:0043066) negative regulation of cell migration(GO:0030336) peptidyl-tyrosine phosphorylation(GO:0018108) positive regulation of c…	ErbB signaling pathway`Chemokine signaling pathway`PI3K-Akt signaling pathway`Axon guidance`VEGF signaling pathway`Focal adhesion`Leukocyte transendothelial migration`Regulation of actin cytoskeleton`Bacterial invasion of epithelial cells`Amoebiasis`Pathways in cancer`Transcriptional misregulation in cancer`Small cell lung cancer	COG0515	FERM central domain(PF00373.13) Protein tyrosine kinase(PF07714.12) Protein kinase domain(PF00069.20)	.
comp224313_c1	39.98	30.55	25.96	26.66	21.91	20.22	14.66	Q62288	TICN1_MOUSE	Testican-1	Mus musculus	extracellular space(GO:0005615) neuromuscular junction(GO:0031594) node of Ranvier(GO:0033268) proteinaceous extracellular matrix(GO:0005578) sarcoplasm(GO:0016528)	calcium ion binding(GO:0005509) cysteine-type endopeptidase inhibitor activity(GO:0004869) metalloendopeptidase inhibitor activity(GO:0008191)	central nervous system neuron differentiation(GO:0021953) negative regulation of cell-substrate adhesion(GO:0010812) negative regulation of neuron projection development(GO:0010977) neuron migration(GO:0001764) signal transduction(GO:0007165)		NOG244822	Thyroglobulin type-1 repeat(PF00086.13)	Position=1-23 Score=0.770
comp224277_c5	39.1	10.69	4.35	3.22	5.1	4.97	6.1	Q8VBX6	MPDZ_MOUSE	Multiple PDZ domain protein	Mus musculus	apical plasma membrane(GO:0016324) apicolateral plasma membrane(GO:0016327) cytoplasmic vesicle(GO:0031410) postsynaptic density(GO:0014069) postsynaptic membrane(GO:0045211) Schmidt-Lanterman incisure(GO:0043220) tight junction(GO:0005923)		cell adhesion(GO:0007155)	Tight junction	NOG252837	L27_2(PF09045.5) PDZ domain (Also known as DHR or GLGF)(PF00595.19) Ankyrin repeats (3 copies)(PF12796.2) Ankyrin repeats (many copies)(PF13857.1) Ankyrin repeat(PF00023.25) Ankyrin repeats (many copies)(PF13637.1) Ankyrin repeat(PF13606.1)	.
comp221441_c2	39.02	81.9	162.41	87.34	30.7	19.2	5.09	P97846	CNTP1_RAT	Contactin-associated protein 1	Rattus norvegicus	integral to membrane(GO:0016021) paranode region of axon(GO:0033270)	SH3 domain binding(GO:0017124)	axon cargo transport(GO:0008088) cell adhesion(GO:0007155) cytoskeleton organization(GO:0007010) neuromuscular process controlling posture(GO:0050884) neuron projection morphogenesis(GO:0048812) paranodal junction assembly(GO:0030913) protein localization to paranode region of axon(GO:0002175) signal transduction(GO:0007165)		NOG291100		Position=1-23 Score=0.784
comp221363_c4	38.84	15.91	7.69	6.31	9.12	6.13	6.86	Q70E73	RAPH1_HUMAN	Ras-associated and pleckstrin homology domains-containing protein 1	Homo sapiens	cytoplasm(GO:0005737) cytoskeleton(GO:0005856) filopodium(GO:0030175) lamellipodium(GO:0030027) plasma membrane(GO:0005886)	phospholipid binding(GO:0005543)	cell-matrix adhesion(GO:0007160) signal transduction(GO:0007165)		NOG279449	Ras association (RalGDS/AF-6) domain(PF00788.18) PH domain(PF00169.24)	.
comp221388_c1	37.02	16.07	8.35	4.17	2.31	1.17	1.14	Q80X90	FLNB_MOUSE	Filamin-B	Mus musculus	cell cortex(GO:0005938) cytoplasm(GO:0005737) focal adhesion(GO:0005925) nucleus(GO:0005634) plasma membrane(GO:0005886) stress fiber(GO:0001725) Z disc(GO:0030018)		skeletal muscle tissue development(GO:0007519)		COG5069	Filamin/ABP280 repeat(PF00630.14)	.
comp212039_c0	36.54	3.05	12	25.56	29.51	40.41	98.92	P10719	ATPB_RAT	ATP synthase subunit beta, mitochondrial	Rattus norvegicus	cell surface(GO:0009986) mitochondrial nucleoid(GO:0042645) mitochondrial proton-transporting ATP synthase complex, catalytic core F(1)(GO:0000275) plasma membrane(GO:0005886)	ATP binding(GO:0005524) ATPase activity(GO:0016887) calcium ion binding(GO:0005509) eukaryotic cell surface binding(GO:0043499) hydrogen ion transporting ATP synthase activity, rotational mechanism(GO:0046933) hydrogen-exporting ATPase activity, phosphorylative mechanism(GO:0008553) lipoprotein particle receptor activity(GO:0030228) proton-transporting ATPase activity, rotational mechanism(GO:004…	ADP biosynthetic process(GO:0006172) angiogenesis(GO:0001525) ATP hydrolysis coupled proton transport(GO:0015991) ATP synthesis coupled proton transport(GO:0015986) lipid metabolic process(GO:0006629) negative regulation of cell adhesion involved in substrate-bound cell migration(GO:0006933) regulation of intracellular pH(GO:0051453)	Oxidative phosphorylation`Metabolic pathways	COG0055	ATP synthase alpha/beta family, beta-barrel domain(PF02874.18) ATP synthase alpha/beta family, nucleotide-binding domain(PF00006.20) ATP synthase alpha/beta chain, C terminal domain(PF00306.22)	.
comp221653_c6	35.8	7.29	3.37	3.19	8.88	5.72	4.71	P16621	LAR_DROME	Tyrosine-protein phosphatase Lar	Drosophila melanogaster	axon(GO:0030424) focal adhesion(GO:0005925) integral to membrane(GO:0016021) microtubule associated complex(GO:0005875) plasma membrane(GO:0005886)	heparin binding(GO:0008201) transmembrane receptor protein tyrosine phosphatase activity(GO:0005001)	axon extension involved in development(GO:0048676) axon target recognition(GO:0007412) cell adhesion(GO:0007155) embryonic development via the syncytial blastoderm(GO:0001700) motor neuron axon guidance(GO:0008045) oogenesis(GO:0048477) photoreceptor cell morphogenesis(GO:0008594) R7 cell development(GO:0045467) regulation of axon extension involved in axon guidance(GO:0048841) regulation of cell…	Cell adhesion molecules (CAMs)`Adherens junction`Insulin signaling pathway	COG5599	Fibronectin type III domain(PF00041.16)	.
comp223713_c1	35.71	15.16	7.57	3.97	7.51	7.26	7.15	Q91738	FAK1_XENLA	Focal adhesion kinase 1	Xenopus laevis	cytoskeleton(GO:0005856) focal adhesion(GO:0005925) plasma membrane(GO:0005886)	ATP binding(GO:0005524) non-membrane spanning protein tyrosine kinase activity(GO:0004715) signal transducer activity(GO:0004871)	multicellular organismal development(GO:0007275) signal complex assembly(GO:0007172) signal transduction(GO:0007165)	ErbB signaling pathway`VEGF signaling pathway`Focal adhesion`Regulation of actin cytoskeleton	.	Protein tyrosine kinase(PF07714.12) Focal adhesion targeting region(PF03623.8)	.
comp222148_c0	35.34	16.2	7.02	2.24	2.7	1.83	1.24	O14522	PTPRT_HUMAN	Receptor-type tyrosine-protein phosphatase T	Homo sapiens	cell surface(GO:0009986) integral to membrane(GO:0016021) plasma membrane(GO:0005886)	alpha-catenin binding(GO:0045294) gamma-catenin binding(GO:0045295) protein tyrosine phosphatase activity(GO:0004725) thiolester hydrolase activity(GO:0016790)	homophilic cell adhesion(GO:0007156) transmembrane receptor protein tyrosine kinase signaling pathway(GO:0007169)	Cell adhesion molecules (CAMs)`Adherens junction	COG5599	F5/8 type C domain(PF00754.20) Fibronectin type III domain(PF00041.16) Protein-tyrosine phosphatase(PF00102.22)	.
comp216411_c0	33.57	31.42	54.6	66.48	70.76	77.97	70.34	O01367	HOW_DROME	Protein held out wings	Drosophila melanogaster	nucleus(GO:0005634)	mRNA 3'-UTR binding(GO:0003730)	apposition of dorsal and ventral imaginal disc-derived wing surfaces(GO:0007475) axon ensheathment(GO:0008366) cell adhesion(GO:0007155) germ-line stem cell maintenance(GO:0030718) glial cell migration(GO:0008347) mesodermal cell migration(GO:0008078) muscle attachment(GO:0016203) muscle cell fate determination(GO:0007521) oenocyte development(GO:0007438) regulation of alternative mRNA splicing, …		COG5176	KH domain(PF00013.24)	.
comp220673_c1	32.88	16.66	12.73	10.16	7.96	5.02	5.65	O08586	PTEN_MOUSE	Phosphatidylinositol 3,4,5-trisphosphate 3-phosphatase and dual-specificity protein phosphatase PTEN	Mus musculus	cytoplasm(GO:0005737) internal side of plasma membrane(GO:0009898) myelin sheath adaxonal region(GO:0035749) neuron projection(GO:0043005) nucleus(GO:0005634) PML body(GO:0016605) Schmidt-Lanterman incisure(GO:0043220)	inositol-1,3,4,5-tetrakisphosphate 3-phosphatase activity(GO:0051717) magnesium ion binding(GO:0000287) PDZ domain binding(GO:0030165) phosphatidylinositol-3,4,5-trisphosphate 3-phosphatase activity(GO:0016314) phosphatidylinositol-3,4-bisphosphate 3-phosphatase activity(GO:0051800) phosphatidylinositol-3-phosphatase activity(GO:0004438) protein serine/threonine phosphatase activity(GO:0004722) p…	activation of mitotic anaphase-promoting complex activity(GO:0007092) angiogenesis(GO:0001525) apoptotic process(GO:0006915) canonical Wnt receptor signaling pathway(GO:0060070) cardiac muscle tissue development(GO:0048738) central nervous system myelin maintenance(GO:0032286) central nervous system neuron axonogenesis(GO:0021955) dendritic spine morphogenesis(GO:0060997) dentate gyrus developmen…	Inositol phosphate metabolism`Phosphatidylinositol signaling system`mTOR signaling pathway`Hepatitis B	COG2453	Dual specificity phosphatase, catalytic domain(PF00782.15) C2 domain of PTEN tumour-suppressor protein(PF10409.4)	.
comp214534_c1	32.64	50.35	60.07	33.76	17.87	18.93	24.24	Q75UQ2	CFDP1_RAT	Craniofacial development protein 1	Rattus norvegicus			cell adhesion(GO:0007155) multicellular organismal development(GO:0007275) regulation of cell proliferation(GO:0042127) regulation of cell shape(GO:0008360)		NOG296897	Bucentaur or craniofacial development(PF07572.7)	.
comp222206_c0	31.65	27.7	33.03	7.16	6.09	6.16	3.61	Q8N0W4	NLGNX_HUMAN	Neuroligin-4, X-linked	Homo sapiens	cell junction(GO:0030054) cell surface(GO:0009986) dendrite(GO:0030425) excitatory synapse(GO:0060076) integral to plasma membrane(GO:0005887) postsynaptic density(GO:0014069) postsynaptic membrane(GO:0045211)	chloride ion binding(GO:0031404) neurexin family protein binding(GO:0042043) protein homodimerization activity(GO:0042803) receptor activity(GO:0004872)	brainstem development(GO:0003360) cell adhesion(GO:0007155) cell-cell junction organization(GO:0045216) cerebellum development(GO:0021549) negative regulation of excitatory postsynaptic membrane potential(GO:0090394) positive regulation of organ growth(GO:0046622) presynaptic membrane assembly(GO:0097105) social behavior(GO:0035176) vocalization behavior(GO:0071625)	Cell adhesion molecules (CAMs)	COG2272	Carboxylesterase family(PF00135.23)	.
comp221648_c1	31.32	23.49	17.12	49.11	49.3	41.26	38.69	P18091	ACTN_DROME	Alpha-actinin, sarcomeric	Drosophila melanogaster	focal adhesion(GO:0005925) Z disc(GO:0030018)	actin binding(GO:0003779) calcium ion binding(GO:0005509)	actin crosslink formation(GO:0051764) actin cytoskeleton reorganization(GO:0031532) actin filament bundle assembly(GO:0051017) cytoskeletal anchoring at plasma membrane(GO:0007016) flight behavior(GO:0007629) sarcomere organization(GO:0045214)	Focal adhesion`Adherens junction`Tight junction`Regulation of actin cytoskeleton	COG5069	Calponin homology (CH) domain(PF00307.26) CAMSAP CH domain(PF11971.3) Spectrin repeat(PF00435.16) EF-hand domain pair(PF13833.1) Ca2+ insensitive EF hand(PF08726.5)	.
comp225401_c0	30.66	19.99	16.02	15.25	13.31	12.46	11.18	O60285	NUAK1_HUMAN	NUAK family SNF1-like kinase 1	Homo sapiens	cytoplasm(GO:0005737) nucleus(GO:0005634)	ATP binding(GO:0005524) metal ion binding(GO:0046872) protein serine/threonine kinase activity(GO:0004674)	cell adhesion(GO:0007155) regulation of cell adhesion(GO:0030155) regulation of cell proliferation(GO:0042127) regulation of cellular senescence(GO:2000772) regulation of myosin-light-chain-phosphatase activity(GO:0035507) response to DNA damage stimulus(GO:0006974)	Regulation of autophagy`mTOR signaling pathway	COG0515	Protein kinase domain(PF00069.20) Protein tyrosine kinase(PF07714.12) Lipopolysaccharide kinase (Kdo/WaaP) family(PF06293.9) RIO1 family(PF01163.17)	.
comp225967_c0	30.37	17.27	11.08	9.14	10.67	7.62	3.84	A2AVA0	SVEP1_MOUSE	Sushi, von Willebrand factor type A, EGF and pentraxin domain-containing protein 1	Mus musculus	cytoplasm(GO:0005737) extracellular region(GO:0005576) membrane(GO:0016020)	calcium ion binding(GO:0005509) chromatin binding(GO:0003682)	cell adhesion(GO:0007155)	Complement and coagulation cascades`Hematopoietic cell lineage`Legionellosis`Leishmaniasis`Malaria`Tuberculosis	NOG12793	Sushi domain (SCR repeat)(PF00084.15)	Position=1-19 Score=0.712
comp226057_c0	29.81	8.18	9.67	40.93	31.22	19.19	25.46	Q9BX66	SRBS1_HUMAN	Sorbin and SH3 domain-containing protein 1	Homo sapiens	centrosome(GO:0005813) cytosol(GO:0005829) focal adhesion(GO:0005925) membrane raft(GO:0045121) nucleus(GO:0005634) plasma membrane(GO:0005886) stress fiber(GO:0001725) zonula adherens(GO:0005915)	actin binding(GO:0003779) insulin receptor binding(GO:0005158) SH3/SH2 adaptor activity(GO:0005070)	focal adhesion assembly(GO:0048041) glucose transport(GO:0015758) insulin receptor signaling pathway(GO:0008286) muscle contraction(GO:0006936) positive regulation of establishment of protein localization to plasma membrane(GO:0090004) positive regulation of glucose import(GO:0046326) positive regulation of glycogen biosynthetic process(GO:0045725) positive regulation of lipid biosynthetic proces…	PPAR signaling pathway`Adherens junction`Insulin signaling pathway	NOG256936	Variant SH3 domain(PF07653.12) SH3 domain(PF00018.23)	.
comp226103_c0	29.39	12.29	4.77	3	5.7	4.58	3.1	Q4H4B6	SCRIB_DANRE	Protein scribble homolog	Danio rerio (Zebrafish)	cell-cell adherens junction(GO:0005913) cytoplasm(GO:0005737) plasma membrane(GO:0005886)		activation of Rac GTPase activity(GO:0032863) apoptotic process involved in morphogenesis(GO:0060561) cell proliferation(GO:0008283) cell-cell adhesion(GO:0016337) convergent extension involved in gastrulation(GO:0060027) establishment of apical/basal cell polarity(GO:0035089) establishment of mitotic spindle orientation(GO:0000132) negative regulation of mitotic cell cycle(GO:0045930) neuron mig…	Hippo signaling pathway - fly	COG4886	Leucine rich repeat(PF13504.1) Leucine Rich repeats (2 copies)(PF12799.2) Leucine rich repeat(PF13855.1) Leucine Rich Repeat(PF00560.28) Leucine Rich repeat(PF13516.1) PDZ domain (Also known as DHR or GLGF)(PF00595.19) PDZ domain(PF13180.1)	.
comp224068_c0	27.71	7.31	1.95	0.84	0.72	0.42	0.57	Q3UIL6	PKHA7_MOUSE	Pleckstrin homology domain-containing family A member 7	Mus musculus	centrosome(GO:0005813) nucleus(GO:0005634) zonula adherens(GO:0005915)	delta-catenin binding(GO:0070097) phospholipid binding(GO:0005543)	epithelial cell-cell adhesion(GO:0090136) zonula adherens maintenance(GO:0045218)		NOG309520	WW domain(PF00397.21) PH domain(PF00169.24)	.
comp224109_c1	26.3	20.74	15.66	19.25	17	20.34	26.41	Q3ZBM4	ITBP1_BOVIN	Integrin beta-1-binding protein 1	Bos taurus	cytosol(GO:0005829) lamellipodium(GO:0030027) ruffle(GO:0001726)		cell-matrix adhesion(GO:0007160)		NOG45114	Beta-1 integrin binding protein(PF10480.4) Phosphotyrosine interaction domain (PTB/PID)(PF00640.18)	.
comp222868_c0	25.1	42.4	33.86	21.49	10.17	12.27	14.01	Q8BKE9	IFT74_MOUSE	Intraflagellar transport protein 74 homolog	Mus musculus	centrosome(GO:0005813) cytoplasmic membrane-bounded vesicle(GO:0016023) nucleus(GO:0005634)	chromatin binding(GO:0003682)	positive regulation of cell adhesion mediated by integrin(GO:0033630) positive regulation of transcription from RNA polymerase II promoter(GO:0045944)		NOG128006		.
comp222361_c2	24.91	17.96	10.1	5.21	4.82	3.76	3.15	Q27874	PAT3_CAEEL	Integrin beta pat-3		cell surface(GO:0009986) integrin complex(GO:0008305) M band(GO:0031430) neuron projection(GO:0043005) neuronal cell body(GO:0043025) striated muscle dense body(GO:0055120)	receptor activity(GO:0004872)	apoptotic process(GO:0006915) cell-matrix adhesion(GO:0007160) determination of adult lifespan(GO:0008340) embryo development ending in birth or egg hatching(GO:0009792) inductive cell migration(GO:0040039) integrin-mediated signaling pathway(GO:0007229) muscle cell development(GO:0055001) positive regulation of locomotion(GO:0040017) reproduction(GO:0000003)	Phagosome`ECM-receptor interaction	NOG287997	Integrin, beta chain(PF00362.13)	Position=1-20 Score=0.800
comp219097_c0	24.68	33.89	64.71	53.1	109.76	99.37	88.92	Q4R8T0	VAMP3_MACFA	Vesicle-associated membrane protein 3	Macaca fascicularis	cell junction(GO:0030054) integral to membrane(GO:0016021) neuron projection(GO:0043005) plasma membrane(GO:0005886) synapse(GO:0045202)		positive regulation of receptor recycling(GO:0001921) protein transport(GO:0015031) retrograde transport, endosome to Golgi(GO:0042147) substrate adhesion-dependent cell spreading(GO:0034446)	SNARE interactions in vesicular transport`Phagosome	.	Synaptobrevin(PF00957.16)	.
comp216736_c0	24.52	22.13	18	19.5	16.42	22.32	28.63	O14522	PTPRT_HUMAN	Receptor-type tyrosine-protein phosphatase T	Homo sapiens	cell surface(GO:0009986) integral to membrane(GO:0016021) plasma membrane(GO:0005886)	alpha-catenin binding(GO:0045294) gamma-catenin binding(GO:0045295) protein tyrosine phosphatase activity(GO:0004725) thiolester hydrolase activity(GO:0016790)	homophilic cell adhesion(GO:0007156) transmembrane receptor protein tyrosine kinase signaling pathway(GO:0007169)	Cell adhesion molecules (CAMs)`T cell receptor signaling pathway`Fc gamma R-mediated phagocytosis`Primary immunodeficiency	COG5599	Protein-tyrosine phosphatase(PF00102.22)	.
comp221369_c0	23.62	16	12.8	20.9	15.53	12.2	13.31	Q8C726	BTBD9_MOUSE	BTB/POZ domain-containing protein 9	Mus musculus			cell adhesion(GO:0007155)	Ubiquitin mediated proteolysis	NOG237096	BTB/POZ domain(PF00651.26) BTB And C-terminal Kelch(PF07707.10)	.
comp224385_c1	22.48	3.45	2.81	1.84	2.99	2.3	1.74	P98153	IDD_HUMAN	Integral membrane protein DGCR2/IDD	Homo sapiens	integral to membrane(GO:0016021)	carbohydrate binding(GO:0030246)	cell adhesion(GO:0007155) organ morphogenesis(GO:0009887)		NOG146589		Position=1-22 Score=0.854
comp226154_c0	22.42	5.59	2.98	1.7	3.98	3.4	2.64	Q16513	PKN2_HUMAN	Serine/threonine-protein kinase N2	Homo sapiens	apical junction complex(GO:0043296) cleavage furrow(GO:0032154) cytoplasm(GO:0005737) cytoskeleton(GO:0005856) lamellipodium(GO:0030027) membrane(GO:0016020) midbody(GO:0030496) nucleus(GO:0005634)	ATP binding(GO:0005524) histone deacetylase binding(GO:0042826) protein kinase C activity(GO:0004697) protein serine/threonine kinase activity(GO:0004674)	apical junction assembly(GO:0043297) apoptotic process(GO:0006915) cell adhesion(GO:0007155) cell cycle(GO:0007049) cell division(GO:0051301) epithelial cell migration(GO:0010631) positive regulation of cell cycle cytokinesis(GO:0071777) positive regulation of mitotic cell cycle(GO:0045931) regulation of cell motility(GO:2000145) regulation of transcription, DNA-dependent(GO:0006355) signal trans…	PI3K-Akt signaling pathway`Salmonella infection	COG0515	Protein kinase domain(PF00069.20) Protein tyrosine kinase(PF07714.12) Protein kinase C terminal domain(PF00433.19)	.
comp224984_c0	22.17	9.43	5.32	9.52	13.04	12.84	7.2	P97686	NRCAM_RAT	Neuronal cell adhesion molecule	Rattus norvegicus	axon initial segment(GO:0043194) integral to membrane(GO:0016021) plasma membrane(GO:0005886)	ankyrin binding(GO:0030506)	cell adhesion(GO:0007155) clustering of voltage-gated sodium channels(GO:0045162)	Cell adhesion molecules (CAMs)	NOG293951	C-terminal domain of Fibronectin type III(PF13882.1)	.
comp225502_c1	21.9	3.38	5.78	3.39	4.29	2.57	1.74	Q14678	KANK1_HUMAN	KN motif and ankyrin repeat domain-containing protein 1	Homo sapiens	cytoplasm(GO:0005737) nucleus(GO:0005634) ruffle membrane(GO:0032587)	beta-catenin binding(GO:0008013)	negative regulation of actin filament polymerization(GO:0030837) negative regulation of cell migration(GO:0030336) negative regulation of insulin receptor signaling pathway(GO:0046627) negative regulation of lamellipodium morphogenesis(GO:2000393) negative regulation of neuron projection development(GO:0010977) negative regulation of Rho protein signal transduction(GO:0035024) negative regulation…		COG0666	KN motif(PF12075.3)	.
comp216049_c4	21.72	28.23	32.18	7.31	10.34	10.71	13.43	Q9Y547	HSB11_HUMAN	Heat shock protein beta-11	Homo sapiens	cilium(GO:0005929) intraflagellar transport particle B(GO:0030992)		cell adhesion(GO:0007155) response to stress(GO:0006950)		NOG123282	F5/8 type C domain(PF00754.20)	.
comp217032_c2	21.05	43.27	34.41	32.14	35.34	33.42	31.91	Q9H307	PININ_HUMAN	Pinin	Homo sapiens	catalytic step 2 spliceosome(GO:0071013) cell-cell junction(GO:0005911) cytoplasm(GO:0005737) desmosome(GO:0030057) intermediate filament(GO:0005882) nuclear speck(GO:0016607) plasma membrane(GO:0005886)	DNA binding(GO:0003677) structural molecule activity(GO:0005198)	cell adhesion(GO:0007155) mRNA splicing, via spliceosome(GO:0000398) regulation of transcription, DNA-dependent(GO:0006355) transcription, DNA-dependent(GO:0006351)	RNA transport`mRNA surveillance pathway	NOG249368	pinin/SDK/memA/ protein conserved region(PF04696.8)	.
comp223834_c0	20.89	26.99	24.96	11.03	24.52	23.56	8.2	P49415	SDC_DROME	Syndecan	Drosophila melanogaster	focal adhesion(GO:0005925) integral to membrane(GO:0016021) neuromuscular junction(GO:0031594)		detection of light stimulus involved in visual perception(GO:0050908) energy homeostasis(GO:0097009) epithelial cell migration, open tracheal system(GO:0007427) motor neuron axon guidance(GO:0008045) muscle organ development(GO:0007517) positive regulation of gene silencing by miRNA(GO:2000637) regulation of multicellular organismal metabolic process(GO:0044246)	Cell adhesion molecules (CAMs)	NOG85596	Syndecan domain(PF01034.15)	.
comp211676_c0	20.85	6.5	3.52	2.56	1.89	1.05	1.35	Q19319	CADH4_CAEEL	Cadherin-4		integral to membrane(GO:0016021) plasma membrane(GO:0005886)	calcium ion binding(GO:0005509)	axon guidance(GO:0007411) axonal fasciculation(GO:0007413) establishment or maintenance of cell polarity(GO:0007163) homophilic cell adhesion(GO:0007156)		NOG12793		.
comp217290_c2	20.44	13.2	7.36	9.34	3.86	3.01	2.37	P82198	BGH3_MOUSE	Transforming growth factor-beta-induced protein ig-h3	Mus musculus	basement membrane(GO:0005604) extracellular space(GO:0005615) proteinaceous extracellular matrix(GO:0005578)	extracellular matrix binding(GO:0050840)	angiogenesis(GO:0001525) cell adhesion(GO:0007155) chondrocyte differentiation(GO:0002062) extracellular matrix organization(GO:0030198)		COG2335	Fasciclin domain(PF02469.17)	Position=1-15 Score=0.523
comp217676_c2	19.91	17.81	29.63	51.89	60.27	55.06	48.67	Q8IDX6	RBP2A_PLAF7	Reticulocyte-binding protein 2 homolog a	Plasmodium falciparum	integral to membrane(GO:0016021) membrane(GO:0016020) plasma membrane(GO:0005886)		cell-cell adhesion(GO:0016337) entry into host cell(GO:0030260)		.		.
comp224581_c1	19.84	12.59	6.71	4.21	5.69	6.13	7.52	Q24247	ITA1_DROME	Integrin alpha-PS1	Drosophila melanogaster	integrin complex(GO:0008305)	cell adhesion molecule binding(GO:0050839) receptor activity(GO:0004872)	apposition of dorsal and ventral imaginal disc-derived wing surfaces(GO:0007475) axon guidance(GO:0007411) axonal defasciculation(GO:0007414) cell-matrix adhesion(GO:0007160) ectodermal digestive tract morphogenesis(GO:0048567) epithelial cell migration, open tracheal system(GO:0007427) heterophilic cell-cell adhesion(GO:0007157) integrin-mediated signaling pathway(GO:0007229) maintenance of epit…	Focal adhesion`ECM-receptor interaction`Regulation of actin cytoskeleton	NOG26407	FG-GAP repeat(PF01839.18) Integrin alpha(PF08441.7) Integrin alpha cytoplasmic region(PF00357.15)	Position=1-40 Score=0.650
comp207771_c2	19.63	2.69	4.93	2.77	4.3	3.53	0.73	Q5RBP1	NPNT_PONAB	Nephronectin	Pongo abelii	membrane(GO:0016020) proteinaceous extracellular matrix(GO:0005578)	calcium ion binding(GO:0005509)	cell adhesion(GO:0007155) cell differentiation(GO:0030154) multicellular organismal development(GO:0007275)		.	Calcium-binding EGF domain(PF07645.10) TNFR/NGFR cysteine-rich region(PF00020.13)	Position=1-25 Score=0.648
comp225225_c0	19.52	1.79	2.33	0.73	3.91	3.43	4.48	Q91740	FINC_XENLA	Fibronectin	Xenopus laevis	extracellular region(GO:0005576)	heparin binding(GO:0008201)	acute-phase response(GO:0006953) cell adhesion(GO:0007155) regulation of cell shape(GO:0008360)	Lysine degradation	.	Chitobiase/beta-hexosaminidase C-terminal domain(PF03174.8) Chitobiase/beta-hexosaminidase C-terminal domain(PF13290.1) Fn3 associated(PF13287.1) Fibronectin type III domain(PF00041.16)	.
comp224492_c0	19.05	11.83	5.6	1.69	7.04	6.68	1.37	P22648	FAS2_SCHAM	Fasciclin-2	Schistocerca americana	integral to membrane(GO:0016021)		cell adhesion(GO:0007155) cell differentiation(GO:0030154) nervous system development(GO:0007399)	Cell adhesion molecules (CAMs)`Prion diseases	.	Immunoglobulin I-set domain(PF07679.11) Immunoglobulin domain(PF13927.1) Immunoglobulin domain(PF13895.1) Immunoglobulin domain(PF00047.20) Fibronectin type III domain(PF00041.16)	Position=1-26 Score=0.816
comp217022_c0	17.89	9.59	6.79	3.2	9.76	8.3	7.64	A0JM12	MEG10_XENTR	Multiple epidermal growth factor-like domains protein 10	Xenopus tropicalis	integral to membrane(GO:0016021) plasma membrane(GO:0005886)		cell adhesion(GO:0007155) myofibril assembly(GO:0030239) phagocytosis(GO:0006909) satellite cell activation(GO:0014719) satellite cell differentiation(GO:0014816) satellite cell proliferation(GO:0014841)	Lysosome	.	Laminin EGF-like (Domains III and V)(PF00053.19)	.
comp224823_c0	17.63	3.88	3.77	3.92	15.38	14.12	11.28	Q98902	L1CAM_TAKRU	Neural cell adhesion molecule L1	Takifugu rubripes	integral to membrane(GO:0016021) plasma membrane(GO:0005886)		cell adhesion(GO:0007155)		NOG293951	Immunoglobulin I-set domain(PF07679.11) Immunoglobulin domain(PF13895.1)	.
comp218868_c5	17.41	7.82	7.54	13.37	15.19	14.03	12.08	O61492	FLOT2_DROME	Flotillin-2	Drosophila melanogaster	flotillin complex(GO:0016600)	structural molecule activity(GO:0005198)	cell adhesion(GO:0007155) melanotic encapsulation of foreign target(GO:0035011)	Insulin signaling pathway	COG2268	SPFH domain / Band 7 family(PF01145.20)	.
comp225231_c1	17.39	8.4	6.44	7.63	7.23	5.72	6.25	Q5SQX6	CYFP2_MOUSE	Cytoplasmic FMR1-interacting protein 2	Mus musculus	cell junction(GO:0030054) neuron projection(GO:0043005) perinuclear region of cytoplasm(GO:0048471) synapse(GO:0045202)		apoptotic process(GO:0006915) cell-cell adhesion(GO:0016337)	RNA transport	NOG306641	Cytoplasmic Fragile-X interacting family(PF05994.6)	.
comp222173_c11	16.9	5.58	6.4	6.14	4.57	4.08	4.48	P36404	ARL2_HUMAN	ADP-ribosylation factor-like protein 2	Homo sapiens	centrosome(GO:0005813) cytosol(GO:0005829) Golgi apparatus(GO:0005794) lateral plasma membrane(GO:0016328) mitochondrial intermembrane space(GO:0005758) nucleus(GO:0005634)	GDP binding(GO:0019003) GTP binding(GO:0005525) GTPase activity(GO:0003924) GTPase inhibitor activity(GO:0005095)	acetylcholine transport(GO:0015870) cell cycle(GO:0007049) centrosome organization(GO:0051297) maintenance of protein location in nucleus(GO:0051457) negative regulation of GTPase activity(GO:0034260) positive regulation of cell-substrate adhesion(GO:0010811) positive regulation of microtubule polymerization(GO:0031116) small GTPase mediated signal transduction(GO:0007264) tight junction assembly…	Legionellosis	COG1100	ADP-ribosylation factor family(PF00025.16) Signal recognition particle receptor beta subunit(PF09439.5) Gtr1/RagA G protein conserved region(PF04670.7) Ras family(PF00071.17) Miro-like protein(PF08477.8) 50S ribosome-binding GTPase(PF01926.18) Elongation factor Tu GTP binding domain(PF00009.22)	.
comp223404_c0	15.76	2.97	1.69	0.89	3.74	2.68	1.63	Q96S53	TESK2_HUMAN	Dual specificity testis-specific protein kinase 2	Homo sapiens	cytoplasm(GO:0005737) nucleus(GO:0005634)	ATP binding(GO:0005524) metal ion binding(GO:0046872) protein serine/threonine kinase activity(GO:0004674) protein serine/threonine/tyrosine kinase activity(GO:0004712) protein tyrosine kinase activity(GO:0004713)	actin cytoskeleton organization(GO:0030036) focal adhesion assembly(GO:0048041) spermatogenesis(GO:0007283)	Axon guidance`Fc gamma R-mediated phagocytosis`Regulation of actin cytoskeleton	COG0515	Protein tyrosine kinase(PF07714.12) Protein kinase domain(PF00069.20) Lipopolysaccharide kinase (Kdo/WaaP) family(PF06293.9)	.
comp224466_c0	15.1	7.8	4.01	4.02	7.31	6.35	4.72	O14974	MYPT1_HUMAN	Protein phosphatase 1 regulatory subunit 12A	Homo sapiens	centrosome(GO:0005813) contractile fiber(GO:0043292) kinetochore(GO:0000776) PTW/PP1 phosphatase complex(GO:0072357)	14-3-3 protein binding(GO:0071889) enzyme inhibitor activity(GO:0004857) phosphatase regulator activity(GO:0019208) phosphoprotein phosphatase activity(GO:0004721) signal transducer activity(GO:0004871)	centrosome organization(GO:0051297) mitosis(GO:0007067) positive regulation of transcription from RNA polymerase II promoter(GO:0045944) protein dephosphorylation(GO:0006470) regulation of cell adhesion(GO:0030155) regulation of myosin-light-chain-phosphatase activity(GO:0035507) regulation of nucleocytoplasmic transport(GO:0046822)	Vascular smooth muscle contraction`Focal adhesion`Long-term potentiation`Regulation of actin cytoskeleton	COG0666	Ankyrin repeats (3 copies)(PF12796.2) Ankyrin repeats (many copies)(PF13637.1) Ankyrin repeats (many copies)(PF13857.1) Ankyrin repeat(PF00023.25) Ankyrin repeat(PF13606.1)	.
comp218662_c0	15.09	5.1	18.33	5.75	4.76	4.53	4.51	Q14517	FAT1_HUMAN	Protocadherin Fat 1	Homo sapiens	cell-cell junction(GO:0005911) filopodium(GO:0030175) integral to plasma membrane(GO:0005887) lamellipodium(GO:0030027) nucleus(GO:0005634) perinuclear region of cytoplasm(GO:0048471)	calcium ion binding(GO:0005509)	actin filament organization(GO:0007015) anatomical structure morphogenesis(GO:0009653) cell migration(GO:0016477) cell-cell adhesion(GO:0016337) cell-cell signaling(GO:0007267) establishment or maintenance of cell polarity(GO:0007163) homophilic cell adhesion(GO:0007156)	Notch signaling pathway	NOG12793	EGF-like domain(PF00008.22) Human growth factor-like EGF(PF12661.2)	.
comp214538_c2	14.94	10.97	7.1	7.01	2.49	2.22	2.11	Q99N28	CADM3_MOUSE	Cell adhesion molecule 3	Mus musculus	cell-cell junction(GO:0005911) integral to membrane(GO:0016021) plasma membrane(GO:0005886)	protein homodimerization activity(GO:0042803)	heterophilic cell-cell adhesion(GO:0007157) homophilic cell adhesion(GO:0007156) protein localization(GO:0008104)	Cell adhesion molecules (CAMs)	NOG151182	Immunoglobulin domain(PF13927.1) Immunoglobulin domain(PF13895.1) Immunoglobulin domain(PF00047.20)	.
comp212702_c0	14.79	16.14	2.24	6.85	0.07	2.27	0.48	Q62682	CNTN3_RAT	Contactin-3	Rattus norvegicus	anchored to plasma membrane(GO:0046658)		cell-cell adhesion(GO:0016337) nervous system development(GO:0007399)	Cell adhesion molecules (CAMs)	NOG293951	Immunoglobulin I-set domain(PF07679.11) Immunoglobulin domain(PF13927.1) Immunoglobulin domain(PF13895.1) Immunoglobulin V-set domain(PF07686.12)	.
comp218321_c2	14.78	8.41	2.08	1.72	3.86	3.31	1.68	P55268	LAMB2_HUMAN	Laminin subunit beta-2	Homo sapiens	laminin-11 complex(GO:0043260) laminin-3 complex(GO:0005608)	structural molecule activity(GO:0005198)	astrocyte development(GO:0014002) axon extension involved in regeneration(GO:0048677) axon guidance(GO:0007411) cell adhesion(GO:0007155) metanephric glomerular basement membrane development(GO:0072274) metanephric glomerular visceral epithelial cell development(GO:0072249) neuromuscular junction development(GO:0007528) retina development in camera-type eye(GO:0060041) Schwann cell development(GO…	Focal adhesion`ECM-receptor interaction	NOG241384	Fibronectin type III domain(PF00041.16) Laminin EGF-like (Domains III and V)(PF00053.19)	Position=1-23 Score=0.462
comp221071_c0	14.64	6.89	8.17	4.65	15.53	8.98	4.61	Q14192	FHL2_HUMAN	Four and a half LIM domains protein 2	Homo sapiens	actin cytoskeleton(GO:0015629) focal adhesion(GO:0005925) M band(GO:0031430) nucleoplasm(GO:0005654) Z disc(GO:0030018)	androgen receptor binding(GO:0050681) metal ion binding(GO:0046872) transcription coactivator activity(GO:0003713) zinc ion binding(GO:0008270)	androgen receptor signaling pathway(GO:0030521) atrial cardiac muscle cell development(GO:0055014) cellular lipid metabolic process(GO:0044255) heart trabecula formation(GO:0060347) negative regulation of apoptotic process(GO:0043066) negative regulation of transcription from RNA polymerase II promoter(GO:0000122) osteoblast differentiation(GO:0001649) positive regulation of transcription, DNA-de…	Osteoclast differentiation	NOG314122	PET Domain(PF06297.9) LIM domain(PF00412.17)	.
comp218983_c1	14.64	5.32	8.17	16.11	31.64	37.7	36.46	P14780	MMP9_HUMAN	Matrix metalloproteinase-9	Homo sapiens	extracellular space(GO:0005615) protein complex(GO:0043234) proteinaceous extracellular matrix(GO:0005578)	collagen binding(GO:0005518) metal ion binding(GO:0046872) metalloendopeptidase activity(GO:0004222) zinc ion binding(GO:0008270)	anatomical structure regression(GO:0060033) cell growth(GO:0016049) cellular response to cell-matrix adhesion(GO:0071460) cellular response to interleukin-1(GO:0071347) cellular response to low-density lipoprotein particle stimulus(GO:0071404) collagen catabolic process(GO:0030574) embryo implantation(GO:0007566) extracellular matrix disassembly(GO:0022617) macrophage differentiation(GO:0030225) …	Leukocyte transendothelial migration`Hepatitis B`Pathways in cancer`Transcriptional misregulation in cancer`Bladder cancer	NOG328372	Fibronectin type II domain(PF00040.14)	.
comp209298_c1	14.19	12.6	16.17	25.98	18.7	21.49	30.05	P62142	PP1B_RAT	Serine/threonine-protein phosphatase PP1-beta catalytic subunit	Rattus norvegicus	cytosol(GO:0005829) glycogen granule(GO:0042587) MLL5-L complex(GO:0070688) nucleolus(GO:0005730) protein phosphatase type 1 complex(GO:0000164) PTW/PP1 phosphatase complex(GO:0072357)	metal ion binding(GO:0046872) myosin phosphatase activity(GO:0017018) myosin-light-chain-phosphatase activity(GO:0050115)	cell cycle(GO:0007049) cell division(GO:0051301) glycogen metabolic process(GO:0005977) protein dephosphorylation(GO:0006470) regulation of cell adhesion(GO:0030155) regulation of glycogen biosynthetic process(GO:0005979) regulation of glycogen catabolic process(GO:0005981)	mRNA surveillance pathway	COG0639	Calcineurin-like phosphoesterase(PF00149.23)	.
comp223893_c0	13.95	3.88	3.72	3.44	3.23	8.83	20.52	Q71M42	PC11X_PANTR	Protocadherin-11 X-linked	Pan troglodytes	integral to membrane(GO:0016021) plasma membrane(GO:0005886)	calcium ion binding(GO:0005509)	homophilic cell adhesion(GO:0007156) negative regulation of phosphatase activity(GO:0010923)	Hippo signaling pathway - fly	NOG145470	Cadherin-like(PF08266.7) Cadherin domain(PF00028.12)	Position=1-17 Score=0.854
comp217739_c0	13.79	2.57	1.5	0.83	1.13	0.78	0.61	P29742	CLH_DROME	Clathrin heavy chain	Drosophila melanogaster	clathrin coat of coated pit(GO:0030132) clathrin coat of trans-Golgi network vesicle(GO:0030130) clathrin vesicle coat(GO:0030125) coated pit(GO:0005905) lipid particle(GO:0005811) perinuclear region of cytoplasm(GO:0048471) plasma membrane part(GO:0044459) secretory granule(GO:0030141) synaptic vesicle(GO:0008021) trans-Golgi network(GO:0005802)	structural molecule activity(GO:0005198)	compound eye retinal cell programmed cell death(GO:0046667) dsRNA transport(GO:0033227) extracellular matrix organization(GO:0030198) intracellular protein transport(GO:0006886) liquid clearance, open tracheal system(GO:0035002) neurotransmitter secretion(GO:0007269) positive regulation of endocytosis(GO:0045807) positive regulation of Notch signaling pathway(GO:0045747) puparial adhesion(GO:0007…	Lysosome`Endocytosis	NOG314149		.
comp219544_c0	13.53	6.16	2.98	2.79	3.32	3.68	2.49	Q60ZN5	SDK_CAEBR	Protein sidekick homolog		integral to membrane(GO:0016021)		cell adhesion(GO:0007155)	Cell adhesion molecules (CAMs)`Adherens junction`Insulin signaling pathway	NOG12793	Fibronectin type III domain(PF00041.16) Orthoreovirus membrane fusion protein p10(PF07204.6)	.
comp212698_c1	13.4	6.71	3.44	1.76	1.71	1.78	1.15	Q9VH19	LMLN_DROME	Leishmanolysin-like peptidase	Drosophila melanogaster	cell leading edge(GO:0031252) cytoplasm(GO:0005737) membrane(GO:0016020)	metal ion binding(GO:0046872) metalloendopeptidase activity(GO:0004222) peptidase activity(GO:0008233) zinc ion binding(GO:0008270)	brain development(GO:0007420) cell adhesion(GO:0007155) cell division(GO:0051301) centrosome duplication(GO:0051298) chromatin remodeling(GO:0006338) germ cell migration(GO:0008354) gonad development(GO:0008406) imaginal disc development(GO:0007444) mitotic centrosome separation(GO:0007100) mitotic chromosome condensation(GO:0007076) mitotic spindle organization(GO:0007052) positive regulation of…		NOG279222	Leishmanolysin(PF01457.11)	.
comp218868_c7	13.22	9.58	9.67	9.19	20.38	20.02	10.27	O61492	FLOT2_DROME	Flotillin-2	Drosophila melanogaster	flotillin complex(GO:0016600)	structural molecule activity(GO:0005198)	cell adhesion(GO:0007155) melanotic encapsulation of foreign target(GO:0035011)	Insulin signaling pathway	COG2268		.
comp224256_c0	13.19	22.46	4.35	2.78	4.3	2.96	2.83	Q99JW4	LIMS1_MOUSE	LIM and senescent cell antigen-like-containing domain protein 1	Mus musculus	focal adhesion(GO:0005925) plasma membrane(GO:0005886) protein complex(GO:0043234)	metal ion binding(GO:0046872) zinc ion binding(GO:0008270)	cell-cell adhesion(GO:0016337) cell-matrix adhesion(GO:0007160) chordate embryonic development(GO:0043009) establishment or maintenance of cell polarity(GO:0007163) protein heterooligomerization(GO:0051291)		NOG263350	LIM domain(PF00412.17)	.
comp224363_c0	13.15	13.72	11.68	6.86	13.49	11.6	6.52	Q16832	DDR2_HUMAN	Discoidin domain-containing receptor 2	Homo sapiens	integral to plasma membrane(GO:0005887)	ATP binding(GO:0005524) collagen binding(GO:0005518) protein tyrosine kinase collagen receptor activity(GO:0038062)	biomineral tissue development(GO:0031214) cell adhesion(GO:0007155) chondrocyte proliferation(GO:0035988) collagen fibril organization(GO:0030199) endochondral bone growth(GO:0003416) ossification(GO:0001503) peptidyl-tyrosine phosphorylation(GO:0018108) positive regulation of extracellular matrix disassembly(GO:0090091) positive regulation of fibroblast migration(GO:0010763) positive regulation …	MAPK signaling pathway	COG0515	F5/8 type C domain(PF00754.20) Protein tyrosine kinase(PF07714.12) Protein kinase domain(PF00069.20)	Position=1-24 Score=0.803
comp223970_c2	13.05	1.19	2.12	1.42	3.82	5.25	3.65	O15357	SHIP2_HUMAN	Phosphatidylinositol 3,4,5-trisphosphate 5-phosphatase 2	Homo sapiens	actin cortical patch(GO:0030479) cytosol(GO:0005829) Golgi apparatus(GO:0005794) lamellipodium(GO:0030027) plasma membrane(GO:0005886)	hydrolase activity(GO:0016787) phosphatidylinositol-3,4,5-trisphosphate binding(GO:0005547)	actin filament organization(GO:0007015) brain development(GO:0007420) cell adhesion(GO:0007155) endocytosis(GO:0006897) glucose metabolic process(GO:0006006) inositol trisphosphate metabolic process(GO:0032957) negative regulation of cell proliferation(GO:0008285) negative regulation of DNA replication(GO:0008156) negative regulation of gene expression(GO:0010629) negative regulation of insulin r…	Inositol phosphate metabolism`Phosphatidylinositol signaling system	COG5411	SH2 domain(PF00017.19) Endonuclease/Exonuclease/phosphatase family(PF03372.18)	.
comp225988_c1	12.69	7.02	5.26	7.94	14.86	14.26	13.17	B7ZC77	CTNA2_DANRE	Catenin alpha-2	Danio rerio (Zebrafish)	actin cytoskeleton(GO:0015629) adherens junction(GO:0005912) axon(GO:0030424) cytoplasm(GO:0005737) plasma membrane(GO:0005886)	structural molecule activity(GO:0005198)	axonogenesis(GO:0007409) brain morphogenesis(GO:0048854) cell-cell adhesion(GO:0016337) dendrite morphogenesis(GO:0048813) regulation of synapse structural plasticity(GO:0051823)	Hippo signaling pathway`Adherens junction`Tight junction`Leukocyte transendothelial migration`Bacterial invasion of epithelial cells`Pathways in cancer`Endometrial cancer`Arrhythmogenic right ventricular cardiomyopathy (ARVC)	NOG240050	Vinculin family(PF01044.14)	.
comp226025_c0	12.46	12.09	9.96	4.81	5.62	6.1	3.26	Q5M824	SHC1_RAT	SHC-transforming protein 1	Rattus norvegicus	endosome membrane(GO:0010008) nucleus(GO:0005634) Shc-EGFR complex(GO:0070435)		actin cytoskeleton organization(GO:0030036) actin cytoskeleton reorganization(GO:0031532) activation of MAPK activity(GO:0000187) aging(GO:0007568) angiogenesis(GO:0001525) cell-cell adhesion(GO:0016337) heart development(GO:0007507) insulin receptor signaling pathway(GO:0008286) MAPK cascade(GO:0000165) neuron projection development(GO:0031175) organ regeneration(GO:0031100) positive regulation …	ErbB signaling pathway`Chemokine signaling pathway`Focal adhesion`Natural killer cell mediated cytotoxicity`Neurotrophin signaling pathway`Insulin signaling pathway`Alcoholism`Bacterial invasion of epithelial cells`Glioma`Chronic myeloid leukemia	NOG315087	Phosphotyrosine interaction domain (PTB/PID)(PF00640.18) SH2 domain(PF00017.19)	.
comp208843_c0	12.31	4.72	4.8	13.49	2.5	0.68	7.06	P97694	CYH1_RAT	Cytohesin-1	Rattus norvegicus	intracellular(GO:0005622) plasma membrane(GO:0005886)	ARF guanyl-nucleotide exchange factor activity(GO:0005086) phospholipid binding(GO:0005543)	regulation of ARF protein signal transduction(GO:0032012) regulation of cell adhesion(GO:0030155)	Endocytosis	COG5307	Sec7 domain(PF01369.15) PH domain(PF00169.24)	.
comp215860_c1	12.25	3.58	3.42	2.99	5.02	4.76	4.31	Q9Z2A0	PDPK1_MOUSE	3-phosphoinositide-dependent protein kinase 1	Mus musculus	cytoplasmic membrane-bounded vesicle(GO:0016023) cytosol(GO:0005829) focal adhesion(GO:0005925) nucleus(GO:0005634) plasma membrane(GO:0005886)	3-phosphoinositide-dependent protein kinase activity(GO:0004676) ATP binding(GO:0005524)	activation of protein kinase B activity(GO:0032148) cellular response to insulin stimulus(GO:0032869) focal adhesion assembly(GO:0048041) hyperosmotic response(GO:0006972) intracellular signal transduction(GO:0035556) negative regulation of cardiac muscle cell apoptotic process(GO:0010667) negative regulation of protein kinase activity(GO:0006469) negative regulation of toll-like receptor signali…	PPAR signaling pathway`mTOR signaling pathway`PI3K-Akt signaling pathway`Focal adhesion`Insulin signaling pathway`Aldosterone-regulated sodium reabsorption`Endometrial cancer`Prostate cancer`Non-small cell lung cancer	COG0515	Protein tyrosine kinase(PF07714.12) Protein kinase domain(PF00069.20)	.
comp221696_c1	11.76	12.12	5.35	3.08	6.85	8.05	4.39	Q9GL76	PVRL1_PIG	Poliovirus receptor-related protein 1	Sus scrofa	integral to membrane(GO:0016021) plasma membrane(GO:0005886)		cell adhesion(GO:0007155)		NOG147558	Immunoglobulin V-set domain(PF07686.12) Immunoglobulin domain(PF13895.1)	Position=1-21 Score=0.671
comp225743_c0	11.27	10.03	9	8.4	11.31	11.66	11.11	Q13136	LIPA1_HUMAN	Liprin-alpha-1	Homo sapiens	cytoplasm(GO:0005737)	signal transducer activity(GO:0004871)	cell-matrix adhesion(GO:0007160)		NOG322697	SAM domain (Sterile alpha motif)(PF00536.25) SAM domain (Sterile alpha motif)(PF07647.12)	.
comp225535_c0	11	16.48	15.35	22.33	15.62	16.61	20.57	F1N9Y5	KSYK_CHICK	Tyrosine-protein kinase SYK	Gallus gallus	B cell receptor complex(GO:0019815) cytosol(GO:0005829) early phagosome(GO:0032009) T cell receptor complex(GO:0042101)	ATP binding(GO:0005524) non-membrane spanning protein tyrosine kinase activity(GO:0004715) receptor signaling protein tyrosine kinase activity(GO:0004716)	activation of JUN kinase activity(GO:0007257) adaptive immune response(GO:0002250) B cell receptor signaling pathway(GO:0050853) blood vessel morphogenesis(GO:0048514) cellular response to molecule of fungal origin(GO:0071226) defense response to bacterium(GO:0042742) enzyme linked receptor protein signaling pathway(GO:0007167) innate immune response(GO:0045087) integrin-mediated signaling pathwa…	Natural killer cell mediated cytotoxicity	COG0515	Protein tyrosine kinase(PF07714.12) Protein kinase domain(PF00069.20)	.
comp225554_c1	10.33	5.04	5.31	13.57	10.64	9.48	12.24	Q01177	PLMN_RAT	Plasminogen	Rattus norvegicus	extracellular space(GO:0005615) extrinsic to external side of plasma membrane(GO:0031232) intracellular membrane-bounded organelle(GO:0043231)	cell surface binding(GO:0043498) endopeptidase activity(GO:0004175) serine-type endopeptidase activity(GO:0004252)	apoptotic process(GO:0006915) blood coagulation(GO:0007596) extracellular matrix disassembly(GO:0022617) fibrinolysis(GO:0042730) induction of apoptosis(GO:0006917) labyrinthine layer blood vessel development(GO:0060716) mononuclear cell migration(GO:0071674) muscle cell homeostasis(GO:0046716) myoblast differentiation(GO:0045445) negative regulation of cell-substrate adhesion(GO:0010812) negativ…	Neuroactive ligand-receptor interaction`Complement and coagulation cascades`Staphylococcus aureus infection`Influenza A	COG5640	Trypsin(PF00089.21) Domain of unknown function (DUF1986)(PF09342.6)	.
comp223739_c2	10.1	2.06	1.13	1	0.62	0.51	0.18	Q24372	LACH_DROME	Lachesin	Drosophila melanogaster	anchored to membrane(GO:0031225) plasma membrane(GO:0005886) septate junction(GO:0005918)	protein homodimerization activity(GO:0042803)	homophilic cell adhesion(GO:0007156) maintenance of epithelial integrity, open tracheal system(GO:0035160) morphogenesis of embryonic epithelium(GO:0016331) regulation of tube size, open tracheal system(GO:0035151) septate junction assembly(GO:0019991)	Cell adhesion molecules (CAMs)	NOG256662	Immunoglobulin domain(PF13895.1) Immunoglobulin domain(PF13927.1) Immunoglobulin I-set domain(PF07679.11) Immunoglobulin domain(PF00047.20)	.
comp214703_c1	9.88	1.82	9.78	9.41	4.45	2.19	5.95	Q15438	CYH1_HUMAN	Cytohesin-1	Homo sapiens	cytoplasm(GO:0005737) plasma membrane(GO:0005886) tight junction(GO:0005923)	ARF guanyl-nucleotide exchange factor activity(GO:0005086) phospholipid binding(GO:0005543)	establishment of epithelial cell polarity(GO:0090162) regulation of ARF protein signal transduction(GO:0032012) regulation of cell adhesion(GO:0030155) vesicle-mediated transport(GO:0016192)	Endocytosis	COG5307	Sec7 domain(PF01369.15) PH domain(PF00169.24)	.
comp221915_c0	9.85	7.27	6.68	6.06	7.42	5.01	6.52	Q8C6K9	CO6A6_MOUSE	Collagen alpha-6(VI) chain	Mus musculus	collagen(GO:0005581) extracellular matrix(GO:0031012)		cell adhesion(GO:0007155)	PI3K-Akt signaling pathway`Focal adhesion`ECM-receptor interaction`Protein digestion and absorption	NOG237718	von Willebrand factor type A domain(PF00092.23) von Willebrand factor type A domain(PF13768.1) von Willebrand factor type A domain(PF13519.1)	Position=1-19 Score=0.842
comp224421_c1	9.81	9.64	6.7	4.94	8.25	8.74	8.63	Q5R5V4	ILK_PONAB	Integrin-linked protein kinase	Pongo abelii	focal adhesion(GO:0005925) lamellipodium(GO:0030027) plasma membrane(GO:0005886) sarcomere(GO:0030017)	ATP binding(GO:0005524) protein serine/threonine kinase activity(GO:0004674)	regulation of signal transduction(GO:0009966)	PPAR signaling pathway`Focal adhesion	.	Ankyrin repeats (3 copies)(PF12796.2) Ankyrin repeats (many copies)(PF13857.1) Ankyrin repeat(PF00023.25) Ankyrin repeat(PF13606.1) Ankyrin repeats (many copies)(PF13637.1) Protein tyrosine kinase(PF07714.12) Protein kinase domain(PF00069.20)	.
comp225778_c0	9.7	6.82	5.44	4.53	6.34	5.04	7.16	P19137	LAMA1_MOUSE	Laminin subunit alpha-1	Mus musculus	cell-cell junction(GO:0005911) laminin-1 complex(GO:0005606)	extracellular matrix structural constituent(GO:0005201) glycosphingolipid binding(GO:0043208)	branching involved in salivary gland morphogenesis(GO:0060445) cell adhesion(GO:0007155) cell surface receptor signaling pathway(GO:0007166) epithelial tube branching involved in lung morphogenesis(GO:0060441) establishment of epithelial cell apical/basal polarity(GO:0045198) morphogenesis of an epithelial sheet(GO:0002011) neuron projection development(GO:0031175) regulation of cell adhesion(GO:…	ECM-receptor interaction	NOG247347	Laminin N-terminal (Domain VI)(PF00055.12) Laminin EGF-like (Domains III and V)(PF00053.19) Laminin B (Domain IV)(PF00052.13) Laminin Domain II(PF06009.7) Laminin G domain(PF02210.19) Laminin G domain(PF00054.18)	Position=1-18 Score=0.557
comp222464_c1	9.36	1.29	14.35	6.37	2.45	3.75	3.76	P23352	KALM_HUMAN	Anosmin-1	Homo sapiens	extracellular space(GO:0005615) plasma membrane(GO:0005886) proteinaceous extracellular matrix(GO:0005578)	extracellular matrix structural constituent(GO:0005201) heparin binding(GO:0008201) serine-type endopeptidase inhibitor activity(GO:0004867)	axon guidance(GO:0007411) cell adhesion(GO:0007155) cellular component movement(GO:0006928)		NOG269775	Fibronectin type III domain(PF00041.16)	.
comp225791_c0	9.34	1.91	0.54	0.52	1.3	0.93	1.13	P07207	NOTCH_DROME	Neurogenic locus Notch protein	Drosophila melanogaster	adherens junction(GO:0005912) cell surface(GO:0009986) cytosol(GO:0005829) endoplasmic reticulum lumen(GO:0005788) endosome(GO:0005768) Golgi lumen(GO:0005796) integral to membrane(GO:0016021) nucleoplasm(GO:0005654) protein complex(GO:0043234) subapical complex(GO:0035003)	calcium ion binding(GO:0005509) chromatin binding(GO:0003682) transmembrane signaling receptor activity(GO:0004888)	actin filament organization(GO:0007015) asymmetric cell division(GO:0008356) border follicle cell migration(GO:0007298) chaeta morphogenesis(GO:0008407) compound eye cone cell fate commitment(GO:0042676) compound eye retinal cell programmed cell death(GO:0046667) dorsal appendage formation(GO:0046843) dorsal closure(GO:0007391) dorsal/ventral lineage restriction, imaginal disc(GO:0007451) ectoder…	Dorso-ventral axis formation`Notch signaling pathway	COG0666	EGF-like domain(PF00008.22) Human growth factor-like EGF(PF12661.2) Calcium-binding EGF domain(PF07645.10) NOTCH protein(PF06816.8) NOTCH protein(PF07684.7) Ankyrin repeat(PF00023.25) Ankyrin repeats (3 copies)(PF12796.2) Ankyrin repeats (many copies)(PF13857.1) Ankyrin repeat(PF13606.1) Ankyrin repeats (many copies)(PF13637.1)	Position=1-22 Score=0.861
comp221238_c6	9.29	10.29	17.32	14.26	11.75	15.22	13.95	O73791	TIE2_DANRE	Tyrosine-protein kinase receptor Tie-2	Danio rerio (Zebrafish)	cytoplasm(GO:0005737) cytoskeleton(GO:0005856) focal adhesion(GO:0005925) integral to plasma membrane(GO:0005887)	ATP binding(GO:0005524) transmembrane receptor protein tyrosine kinase activity(GO:0004714)	heart development(GO:0007507) transmembrane receptor protein tyrosine kinase signaling pathway(GO:0007169)	HIF-1 signaling pathway`PI3K-Akt signaling pathway`Rheumatoid arthritis	NOG327964	Protein tyrosine kinase(PF07714.12) Protein kinase domain(PF00069.20)	.
comp222690_c0	8.89	3.41	2.32	8.6	25.45	24.35	28.49	Q21313	EPI1_CAEEL	Laminin-like protein epi-1		basement membrane(GO:0005604)		cell adhesion(GO:0007155)	Focal adhesion`ECM-receptor interaction	NOG292643	Laminin EGF-like (Domains III and V)(PF00053.19) Laminin B (Domain IV)(PF00052.13) Laminin Domain I(PF06008.9) Laminin Domain II(PF06009.7) Laminin G domain(PF02210.19) Laminin G domain(PF00054.18) Concanavalin A-like lectin/glucanases superfamily(PF13385.1)	.
comp221393_c0	8.72	1.79	1.12	6.26	14.68	9.95	17.82	Q00174	LAMA_DROME	Laminin subunit alpha	Drosophila melanogaster	basal lamina(GO:0005605) laminin-1 complex(GO:0005606)		axon guidance(GO:0007411) brain morphogenesis(GO:0048854) cell adhesion(GO:0007155) dorsal trunk growth, open tracheal system(GO:0035001) female meiosis chromosome segregation(GO:0016321) heart development(GO:0007507) imaginal disc-derived wing morphogenesis(GO:0007476) inter-male aggressive behavior(GO:0002121) locomotion involved in locomotory behavior(GO:0031987) melanotic encapsulation of for…	ECM-receptor interaction	NOG292643	Laminin N-terminal (Domain VI)(PF00055.12) Laminin EGF-like (Domains III and V)(PF00053.19)	Position=1-25 Score=0.906
comp221421_c0	8.55	5.18	2.42	1.29	2.36	1.42	0.88	Q63085	PDE3B_RAT	cGMP-inhibited 3',5'-cyclic phosphodiesterase B	Rattus norvegicus	guanyl-nucleotide exchange factor complex(GO:0032045) integral to membrane(GO:0016021)	3',5'-cyclic-AMP phosphodiesterase activity(GO:0004115) cAMP binding(GO:0030552) cGMP-inhibited cyclic-nucleotide phosphodiesterase activity(GO:0004119) drug binding(GO:0008144) metal ion binding(GO:0046872) phosphoprotein binding(GO:0051219) protein kinase B binding(GO:0043422)	angiogenesis(GO:0001525) cAMP catabolic process(GO:0006198) cellular response to insulin stimulus(GO:0032869) diterpenoid metabolic process(GO:0016101) endocrine pancreas development(GO:0031018) glucose homeostasis(GO:0042593) negative regulation of angiogenesis(GO:0016525) negative regulation of cell adhesion(GO:0007162) negative regulation of insulin secretion(GO:0046676) negative regulation of…	Purine metabolism`Insulin signaling pathway`Progesterone-mediated oocyte maturation	NOG145074		.
comp225834_c0	8.54	4.72	4.09	2.81	5.58	4.15	3.96	Q9VW71	FAT2_DROME	Fat-like cadherin-related tumor suppressor homolog	Drosophila melanogaster	basal plasma membrane(GO:0009925) focal adhesion(GO:0005925) integral to plasma membrane(GO:0005887)	calcium ion binding(GO:0005509) cell adhesion molecule binding(GO:0050839) receptor activity(GO:0004872)	calcium-dependent cell-cell adhesion(GO:0016339) establishment of planar polarity of follicular epithelium(GO:0042247) establishment or maintenance of actin cytoskeleton polarity(GO:0030950) foregut morphogenesis(GO:0007440) growth of a germarium-derived egg chamber(GO:0007295) hindgut morphogenesis(GO:0007442) homophilic cell adhesion(GO:0007156) negative regulation of imaginal disc growth(GO:00…	Focal adhesion`ECM-receptor interaction	NOG12793	Collagen triple helix repeat (20 copies)(PF01391.13) Laminin G domain(PF02210.19) Laminin G domain(PF00054.18) EGF-like domain(PF00008.22) Calcium-binding EGF domain(PF07645.10)	.
comp221713_c0	8.53	9.63	13.01	25.43	20.59	24.43	38.92	P49615	CDK5_MOUSE	Cyclin-dependent kinase 5	Mus musculus	axon(GO:0030424) cell junction(GO:0030054) cyclin-dependent protein kinase 5 holoenzyme complex(GO:0016533) cytosol(GO:0005829) filopodium(GO:0030175) growth cone(GO:0030426) lamellipodium(GO:0030027) membrane(GO:0016020) neuromuscular junction(GO:0031594) neuronal cell body(GO:0043025) nucleus(GO:0005634) perikaryon(GO:0043204) plasma membrane(GO:0005886) postsynaptic density(GO:0014069) postsyn…	acetylcholine receptor activator activity(GO:0030549) ATP binding(GO:0005524) cyclin-dependent protein kinase activity(GO:0004693) ErbB-2 class receptor binding(GO:0005176) ErbB-3 class receptor binding(GO:0043125) tau-protein kinase activity(GO:0050321)	behavioral response to cocaine(GO:0048148) calcium ion import(GO:0070509) cell division(GO:0051301) cell-matrix adhesion(GO:0007160) central nervous system neuron development(GO:0021954) cerebellar cortex formation(GO:0021697) corpus callosum development(GO:0022038) cortical actin cytoskeleton organization(GO:0030866) dendrite morphogenesis(GO:0048813) embryo development(GO:0009790) hippocampus d…	Axon guidance`Alzheimer's disease`Cocaine addiction	COG0515	Protein kinase domain(PF00069.20) Protein tyrosine kinase(PF07714.12)	.
comp224821_c1	8.4	10.08	7.02	3.06	4.3	3.57	2.01	P49024	PAXI_CHICK	Paxillin	Gallus gallus	cytoplasm(GO:0005737) cytoskeleton(GO:0005856) focal adhesion(GO:0005925)	metal ion binding(GO:0046872) zinc ion binding(GO:0008270)	cell-matrix adhesion(GO:0007160)	Chemokine signaling pathway`VEGF signaling pathway`Focal adhesion`Leukocyte transendothelial migration`Regulation of actin cytoskeleton`Bacterial invasion of epithelial cells`Viral carcinogenesis	NOG267887	LIM domain(PF00412.17)	.
comp225548_c0	8.29	13.83	12.01	8.27	10.95	7.88	7.1	Q9TUZ0	STA5B_PIG	Signal transducer and activator of transcription 5B	Sus scrofa	cytoplasm(GO:0005737) nucleus(GO:0005634)	calcium ion binding(GO:0005509) DNA binding(GO:0003677) sequence-specific DNA binding transcription factor activity(GO:0003700) signal transducer activity(GO:0004871)	cytokine-mediated signaling pathway(GO:0019221) development of secondary female sexual characteristics(GO:0046543) development of secondary male sexual characteristics(GO:0046544) female pregnancy(GO:0007565) JAK-STAT cascade(GO:0007259) lactation(GO:0007595) lipid storage(GO:0019915) luteinization(GO:0001553) natural killer cell differentiation(GO:0001779) negative regulation of apoptotic proces…	ErbB signaling pathway`Chemokine signaling pathway`Jak-STAT signaling pathway`Hepatitis B`Measles`HTLV-I infection`Pathways in cancer`Viral carcinogenesis`Chronic myeloid leukemia`Acute myeloid leukemia	NOG245085	STAT protein, protein interaction domain(PF02865.12) STAT protein, DNA binding domain(PF02864.10)	.
comp161461_c0	8.19	0.51	2.31	2.41	0.56	2.14	0.89	P50282	MMP9_RAT	Matrix metalloproteinase-9	Rattus norvegicus	extracellular space(GO:0005615) protein complex(GO:0043234) proteinaceous extracellular matrix(GO:0005578)	metal ion binding(GO:0046872) metalloendopeptidase activity(GO:0004222) protein complex binding(GO:0032403) zinc ion binding(GO:0008270)	anatomical structure regression(GO:0060033) cell growth(GO:0016049) cellular response to cell-matrix adhesion(GO:0071460) cellular response to interleukin-1(GO:0071347) cellular response to low-density lipoprotein particle stimulus(GO:0071404) collagen catabolic process(GO:0030574) ossification(GO:0001503) positive regulation of angiogenesis(GO:0045766) positive regulation of synaptic plasticity(…	Leukocyte transendothelial migration`Hepatitis B`Pathways in cancer`Transcriptional misregulation in cancer`Bladder cancer	NOG328372	Fibronectin type II domain(PF00040.14)	Position=1-19 Score=0.924
comp224694_c0	7.91	3.98	1.73	1.63	2.57	1.72	1.06	Q9TUZ0	STA5B_PIG	Signal transducer and activator of transcription 5B	Sus scrofa	cytoplasm(GO:0005737) nucleus(GO:0005634)	calcium ion binding(GO:0005509) DNA binding(GO:0003677) sequence-specific DNA binding transcription factor activity(GO:0003700) signal transducer activity(GO:0004871)	cytokine-mediated signaling pathway(GO:0019221) development of secondary female sexual characteristics(GO:0046543) development of secondary male sexual characteristics(GO:0046544) female pregnancy(GO:0007565) JAK-STAT cascade(GO:0007259) lactation(GO:0007595) lipid storage(GO:0019915) luteinization(GO:0001553) natural killer cell differentiation(GO:0001779) negative regulation of apoptotic proces…	Jak-STAT signaling pathway`Hepatitis B	NOG245085	STAT protein, protein interaction domain(PF02865.12) STAT protein, all-alpha domain(PF01017.15) STAT protein, DNA binding domain(PF02864.10) SH2 domain(PF00017.19)	.
comp225444_c0	7.87	10.21	12.58	15.4	12.76	10.06	13.76	P78325	ADAM8_HUMAN	Disintegrin and metalloproteinase domain-containing protein 8	Homo sapiens	alpha9-beta1 integrin-ADAM8 complex(GO:0071133) cell surface(GO:0009986) dense core granule membrane(GO:0032127) integral to plasma membrane(GO:0005887) phagolysosome(GO:0032010) podosome(GO:0002102) specific granule(GO:0042581) tertiary granule(GO:0070820)	calcium ion binding(GO:0005509) metalloendopeptidase activity(GO:0004222) metallopeptidase activity(GO:0008237) protein self-association(GO:0043621) zinc ion binding(GO:0008270)	activation of MAPK activity involved in innate immune response(GO:0035419) angiogenesis(GO:0001525) cell morphogenesis(GO:0000902) cellular response to hypoxia(GO:0071456) leukocyte migration involved in inflammatory response(GO:0002523) lymphocyte chemotaxis(GO:0048247) negative regulation of neuron apoptotic process(GO:0043524) positive regulation of acute inflammatory response(GO:0002675) posi…		NOG310718	Reprolysin family propeptide(PF01562.14) Reprolysin (M12B) family zinc metalloprotease(PF01421.14)	Position=1-28 Score=0.724
comp221615_c0	7.75	18.98	15.67	4.75	6.22	3.62	4.86	Q9W689	ATX3_CHICK	Ataxin-3	Gallus gallus	mitochondrial matrix(GO:0005759) mitochondrial membrane(GO:0031966) nuclear inclusion body(GO:0042405)	omega peptidase activity(GO:0008242) ubiquitin protein ligase binding(GO:0031625) ubiquitin thiolesterase activity(GO:0004221) ubiquitin-specific protease activity(GO:0004843)	cellular response to heat(GO:0034605) cellular response to misfolded protein(GO:0071218) misfolded or incompletely synthesized protein catabolic process(GO:0006515) monoubiquitinated protein deubiquitination(GO:0035520) proteasomal ubiquitin-dependent protein catabolic process(GO:0043161) regulation of cell-substrate adhesion(GO:0010810) regulation of transcription, DNA-dependent(GO:0006355) tran…	Protein processing in endoplasmic reticulum	NOG327234	Josephin(PF02099.12) Ubiquitin interaction motif(PF02809.15)	.
comp213164_c0	7.74	6.38	5.6	5.34	3.13	2.3	2.52	A4IFG2	BTBD9_BOVIN	BTB/POZ domain-containing protein 9	Bos taurus			cell adhesion(GO:0007155)		NOG237096	BTB/POZ domain(PF00651.26) BTB And C-terminal Kelch(PF07707.10) TLD(PF07534.11)	.
comp216886_c5	7.7	15.89	21.03	24.75	15.49	39.95	150.28	Q99M80	PTPRT_MOUSE	Receptor-type tyrosine-protein phosphatase T	Mus musculus	cell surface(GO:0009986) integral to membrane(GO:0016021) plasma membrane(GO:0005886)	alpha-actinin binding(GO:0051393) alpha-catenin binding(GO:0045294) beta-catenin binding(GO:0008013) protein tyrosine phosphatase activity(GO:0004725) thiolester hydrolase activity(GO:0016790)	homophilic cell adhesion(GO:0007156) transmembrane receptor protein tyrosine kinase signaling pathway(GO:0007169)	Cell adhesion molecules (CAMs)`Adherens junction	COG5599	Protein-tyrosine phosphatase(PF00102.22) Dual specificity phosphatase, catalytic domain(PF00782.15)	.
comp223511_c0	7.67	3.65	3.68	4.24	3.11	3.4	3.82	A6NDV4	TMM8B_HUMAN	Transmembrane protein 8B	Homo sapiens	cell surface(GO:0009986) endoplasmic reticulum(GO:0005783) integral to membrane(GO:0016021) mitochondrion(GO:0005739) nucleus(GO:0005634) plasma membrane(GO:0005886)		cell-matrix adhesion(GO:0007160) regulation of growth(GO:0040008) regulation of mitotic cell cycle(GO:0007346)		NOG77604		.
comp213602_c1	7.47	8.9	2.87	2.3	1.53	0.69	0.5	P98106	LYAM3_RAT	P-selectin	Rattus norvegicus	external side of plasma membrane(GO:0009897) extracellular space(GO:0005615) integral to membrane(GO:0016021) nucleus(GO:0005634) platelet alpha granule membrane(GO:0031092)	eukaryotic cell surface binding(GO:0043499) fucose binding(GO:0042806) heparin binding(GO:0008201) lipopolysaccharide binding(GO:0001530) oligosaccharide binding(GO:0070492) sialic acid binding(GO:0033691)	blood vessel morphogenesis(GO:0048514) cell-cell adhesion(GO:0016337) heterophilic cell-cell adhesion(GO:0007157) inflammatory response(GO:0006954) leukocyte migration(GO:0050900) leukocyte tethering or rolling(GO:0050901) positive regulation of cell adhesion(GO:0045785) positive regulation of leukocyte migration(GO:0002687) positive regulation of phosphatidylinositol 3-kinase cascade(GO:0014068)…	Cell adhesion molecules (CAMs)`Malaria`Staphylococcus aureus infection	NOG242963	Sushi domain (SCR repeat)(PF00084.15)	.
comp218032_c1	7.42	1.74	13.39	9.89	4.88	9.15	17.5	P23352	KALM_HUMAN	Anosmin-1	Homo sapiens	extracellular space(GO:0005615) plasma membrane(GO:0005886) proteinaceous extracellular matrix(GO:0005578)	extracellular matrix structural constituent(GO:0005201) heparin binding(GO:0008201) serine-type endopeptidase inhibitor activity(GO:0004867)	axon guidance(GO:0007411) cell adhesion(GO:0007155) cellular component movement(GO:0006928)		NOG269775	WAP-type (Whey Acidic Protein) 'four-disulfide core'(PF00095.16) Fibronectin type III domain(PF00041.16)	.
comp225013_c2	7.3	3.5	3.38	9.48	8.93	5.67	4.63	Q9VBW3	CAD96_DROME	Tyrosine kinase receptor Cad96Ca	Drosophila melanogaster	integral to plasma membrane(GO:0005887)	ATP binding(GO:0005524) calcium ion binding(GO:0005509) protein tyrosine kinase activity(GO:0004713) transmembrane receptor protein tyrosine kinase activity(GO:0004714)	calcium-dependent cell-cell adhesion(GO:0016339) Golgi organization(GO:0007030) homophilic cell adhesion(GO:0007156) negative regulation of cell size(GO:0045792)	MAPK signaling pathway`Endocytosis`PI3K-Akt signaling pathway`Regulation of actin cytoskeleton`Pathways in cancer`Prostate cancer	COG0515	Immunoglobulin domain(PF13927.1) Immunoglobulin domain(PF13895.1) Immunoglobulin I-set domain(PF07679.11) Immunoglobulin domain(PF00047.20) Protein tyrosine kinase(PF07714.12) Protein kinase domain(PF00069.20)	Position=1-23 Score=0.751
comp226020_c0	7.29	2.18	4.25	4.18	7.69	5.31	4.54	Q8N556	AFAP1_HUMAN	Actin filament-associated protein 1	Homo sapiens	actin cytoskeleton(GO:0015629) cytoplasm(GO:0005737) focal adhesion(GO:0005925)	phospholipid binding(GO:0005543)			NOG48103		.
comp222953_c0	7.27	3.69	2.46	1.03	1.57	1.75	2.48	A1ZA47	ZASP_DROME	PDZ and LIM domain protein Zasp	Drosophila melanogaster	actin cytoskeleton(GO:0015629) muscle tendon junction(GO:0005927) Z disc(GO:0030018)	metal ion binding(GO:0046872) muscle alpha-actinin binding(GO:0051371) zinc ion binding(GO:0008270)	muscle structure development(GO:0061061) regulation of cell-matrix adhesion(GO:0001952)	VEGF signaling pathway`Focal adhesion`Regulation of actin cytoskeleton	NOG286537	LIM domain(PF00412.17)	.
comp212725_c0	7.04	1.04	1.23	6.69	2.06	2.7	0.58	A0JM12	MEG10_XENTR	Multiple epidermal growth factor-like domains protein 10	Xenopus tropicalis	integral to membrane(GO:0016021) plasma membrane(GO:0005886)		cell adhesion(GO:0007155) myofibril assembly(GO:0030239) phagocytosis(GO:0006909) satellite cell activation(GO:0014719) satellite cell differentiation(GO:0014816) satellite cell proliferation(GO:0014841)		.	Galactose binding lectin domain(PF02140.13)	Position=1-21 Score=0.907
comp225667_c0	7.03	5.25	4.53	6.26	6.87	7.04	6.49	P97874	GAK_RAT	Cyclin-G-associated kinase	Rattus norvegicus	focal adhesion(GO:0005925) Golgi apparatus(GO:0005794) perinuclear region of cytoplasm(GO:0048471)	ATP binding(GO:0005524) cyclin binding(GO:0030332) protein serine/threonine kinase activity(GO:0004674)	cell cycle(GO:0007049)	Endocytosis	COG0515	Protein kinase domain(PF00069.20) Protein tyrosine kinase(PF07714.12) C2 domain of PTEN tumour-suppressor protein(PF10409.4) DnaJ domain(PF00226.26)	.
comp218843_c3	7.03	6.34	2.42	4.2	0.96	1.42	1.11	A2AVA0	SVEP1_MOUSE	Sushi, von Willebrand factor type A, EGF and pentraxin domain-containing protein 1	Mus musculus	cytoplasm(GO:0005737) extracellular region(GO:0005576) membrane(GO:0016020)	calcium ion binding(GO:0005509) chromatin binding(GO:0003682)	cell adhesion(GO:0007155)	Complement and coagulation cascades`Hematopoietic cell lineage`Legionellosis`Leishmaniasis`Malaria`Tuberculosis	NOG12793	Sushi domain (SCR repeat)(PF00084.15) PAN domain(PF00024.21)	.
comp219435_c0	6.96	20.77	23.14	21.55	6.69	5.77	9.62	P41245	MMP9_MOUSE	Matrix metalloproteinase-9	Mus musculus	extracellular space(GO:0005615) protein complex(GO:0043234) proteinaceous extracellular matrix(GO:0005578)	metal ion binding(GO:0046872) metalloendopeptidase activity(GO:0004222) zinc ion binding(GO:0008270)	anatomical structure regression(GO:0060033) cell growth(GO:0016049) cellular response to cell-matrix adhesion(GO:0071460) cellular response to interleukin-1(GO:0071347) cellular response to low-density lipoprotein particle stimulus(GO:0071404) collagen catabolic process(GO:0030574) embryo implantation(GO:0007566) extracellular matrix organization(GO:0030198) ossification(GO:0001503) positive regu…	Leukocyte transendothelial migration`Hepatitis B`Pathways in cancer`Transcriptional misregulation in cancer`Bladder cancer	NOG328372	Fibronectin type II domain(PF00040.14)	.
comp224973_c0	6.91	3.84	3.91	5.17	12.85	3.33	1.73	Q2UY11	COSA1_MOUSE	Collagen alpha-1(XXVIII) chain	Mus musculus	basement membrane(GO:0005604) collagen(GO:0005581)	serine-type endopeptidase inhibitor activity(GO:0004867)	cell adhesion(GO:0007155)	Focal adhesion`ECM-receptor interaction	NOG236064	von Willebrand factor type A domain(PF00092.23) von Willebrand factor type A domain(PF13519.1) von Willebrand factor type A domain(PF13768.1) Collagen triple helix repeat (20 copies)(PF01391.13) Complement Clr-like EGF-like(PF12662.2) Calcium-binding EGF domain(PF07645.10)	Position=1-13 Score=0.511
comp226030_c0	6.89	17.2	8.04	3.14	7.99	9.64	5.5	Q13444	ADA15_HUMAN	Disintegrin and metalloproteinase domain-containing protein 15	Homo sapiens	acrosomal vesicle(GO:0001669) adherens junction(GO:0005912) endomembrane system(GO:0012505) flagellum(GO:0019861) integral to membrane(GO:0016021)	metal ion binding(GO:0046872) metalloendopeptidase activity(GO:0004222) metallopeptidase activity(GO:0008237) zinc ion binding(GO:0008270)	angiogenesis(GO:0001525) cardiac epithelial to mesenchymal transition(GO:0060317) cell-matrix adhesion(GO:0007160) collagen catabolic process(GO:0030574) proteolysis(GO:0006508) tissue regeneration(GO:0042246)	Alzheimer's disease	NOG294463	Reprolysin (M12B) family zinc metalloprotease(PF01421.14) Metallo-peptidase family M84(PF13688.1) Metallo-peptidase family M12B Reprolysin-like(PF13583.1) Metallo-peptidase family M12B Reprolysin-like(PF13574.1) Disintegrin(PF00200.18) ADAM cysteine-rich(PF08516.7)	.
comp220414_c1	6.8	0.19	1.75	2.51	0.65	2.48	6.39	Q9HC56	PCDH9_HUMAN	Protocadherin-9	Homo sapiens	integral to membrane(GO:0016021) plasma membrane(GO:0005886)	calcium ion binding(GO:0005509)	forebrain development(GO:0030900) homophilic cell adhesion(GO:0007156)	Hippo signaling pathway - fly	NOG145470	Cadherin domain(PF00028.12)	Position=1-24 Score=0.545
comp216924_c1	6.73	3.54	6.66	7.69	1.39	1.15	2.28	Q24372	LACH_DROME	Lachesin	Drosophila melanogaster	anchored to membrane(GO:0031225) plasma membrane(GO:0005886) septate junction(GO:0005918)	protein homodimerization activity(GO:0042803)	homophilic cell adhesion(GO:0007156) maintenance of epithelial integrity, open tracheal system(GO:0035160) morphogenesis of embryonic epithelium(GO:0016331) regulation of tube size, open tracheal system(GO:0035151) septate junction assembly(GO:0019991)	Cell adhesion molecules (CAMs)	NOG256662	Immunoglobulin domain(PF13895.1) Immunoglobulin V-set domain(PF07686.12) Immunoglobulin I-set domain(PF07679.11) Immunoglobulin domain(PF13927.1) Immunoglobulin domain(PF00047.20)	.
comp217981_c0	6.53	2.16	0.95	0.41	0.71	0.31	0.36	P24014	SLIT_DROME	Protein slit	Drosophila melanogaster	plasma membrane(GO:0005886) proteinaceous extracellular matrix(GO:0005578) Slit-Robo signaling complex(GO:0071666)	calcium ion binding(GO:0005509) heparin binding(GO:0008201)	axon midline choice point recognition(GO:0016199) dendrite morphogenesis(GO:0048813) digestive tract mesoderm development(GO:0007502) embryonic heart tube development(GO:0035050) epithelial cell migration, open tracheal system(GO:0007427) glial cell migration(GO:0008347) gonad development(GO:0008406) induction of negative chemotaxis(GO:0050929) lateral inhibition(GO:0046331) mesodermal cell migra…	Cell adhesion molecules (CAMs)	COG4886	Leucine rich repeat(PF13855.1) Leucine rich repeat(PF13504.1) Leucine rich repeats (6 copies)(PF13306.1) Leucine Rich Repeat(PF00560.28) SEA domain(PF01390.15)	Position=1-21 Score=0.742
comp219399_c0	6.5	4.31	3.7	5.29	1.96	0.94	0.49	Q13163	MP2K5_HUMAN	Dual specificity mitogen-activated protein kinase kinase 5	Homo sapiens	cytosol(GO:0005829) nucleus(GO:0005634) spindle(GO:0005819)	ATP binding(GO:0005524) MAP kinase activity(GO:0004707) metal ion binding(GO:0046872) protein kinase activity(GO:0004672) protein tyrosine kinase activity(GO:0004713)	activation of MAPK activity(GO:0000187) cellular response to growth factor stimulus(GO:0071363) cellular response to laminar fluid shear stress(GO:0071499) ERK5 cascade(GO:0070375) heart development(GO:0007507) negative regulation of apoptotic process(GO:0043066) negative regulation of cell migration involved in sprouting angiogenesis(GO:0090051) negative regulation of chemokine (C-X-C motif) lig…	MAPK signaling pathway`Gap junction`Neurotrophin signaling pathway	COG0515	PB1 domain(PF00564.19) Protein kinase domain(PF00069.20) Protein tyrosine kinase(PF07714.12)	.
comp210608_c4	6.43	1.83	1.03	0.99	1.2	1.69	2.76	Q8TDX9	PK1L1_HUMAN	Polycystic kidney disease protein 1-like 1	Homo sapiens	cilium part(GO:0044441) integral to membrane(GO:0016021) membrane(GO:0016020)		cell-cell adhesion(GO:0016337) detection of nodal flow(GO:0003127) left/right axis specification(GO:0070986)		NOG235534	REJ domain(PF02010.10) Latrophilin/CL-1-like GPS domain(PF01825.16) PLAT/LH2 domain(PF01477.18) Polycystin cation channel(PF08016.7)	.
comp217720_c0	6.38	7.04	10.56	17.18	17.98	27.72	45.03	P08575	PTPRC_HUMAN	Receptor-type tyrosine-protein phosphatase C	Homo sapiens	external side of plasma membrane(GO:0009897) focal adhesion(GO:0005925) integral to plasma membrane(GO:0005887) membrane raft(GO:0045121)	heparin binding(GO:0008201) transmembrane receptor protein tyrosine phosphatase activity(GO:0005001)	activation of MAPK activity(GO:0000187) axon guidance(GO:0007411) B cell differentiation(GO:0030183) B cell proliferation(GO:0042100) B cell receptor signaling pathway(GO:0050853) bone marrow development(GO:0048539) defense response to virus(GO:0051607) hematopoietic progenitor cell differentiation(GO:0002244) heterotypic cell-cell adhesion(GO:0034113) immunoglobulin biosynthetic process(GO:00023…	Cell adhesion molecules (CAMs)`T cell receptor signaling pathway`Fc gamma R-mediated phagocytosis`Primary immunodeficiency	COG5599	Lectin C-type domain(PF00059.16) Protein-tyrosine phosphatase(PF00102.22)	Position=1-28 Score=0.876
comp221942_c3	6.32	2.25	2.6	1.91	0.7	0.28	0.34	O02833	ALS_PAPHA	Insulin-like growth factor-binding protein complex acid labile subunit	Papio hamadryas	extracellular space(GO:0005615)		cell adhesion(GO:0007155)	Focal adhesion`ECM-receptor interaction	.	Leucine rich repeat(PF13504.1) Leucine rich repeat(PF13855.1) Leucine Rich Repeat(PF00560.28)	.
comp221325_c0	6.32	3.26	2.37	3.5	2.62	2.96	4.11	Q80T91	MEG11_MOUSE	Multiple epidermal growth factor-like domains protein 11	Mus musculus	basolateral plasma membrane(GO:0016323) integral to membrane(GO:0016021)		homotypic cell-cell adhesion(GO:0034109) retina layer formation(GO:0010842)	HIF-1 signaling pathway`PI3K-Akt signaling pathway`Rheumatoid arthritis	NOG12793	Laminin EGF-like (Domains III and V)(PF00053.19)	.
comp224260_c1	6.07	3.65	3.16	8.15	13.28	9.71	6.44	Q9UQB3	CTND2_HUMAN	Catenin delta-2	Homo sapiens	adherens junction(GO:0005912) cytoplasm(GO:0005737) nucleus(GO:0005634) perikaryon(GO:0043204) postsynaptic density(GO:0014069)		learning(GO:0007612) morphogenesis of a branching structure(GO:0001763) multicellular organismal development(GO:0007275) neuron cell-cell adhesion(GO:0007158) regulation of synaptic plasticity(GO:0048167) regulation of transcription, DNA-dependent(GO:0006355) signal transduction(GO:0007165) transcription, DNA-dependent(GO:0006351)	Adherens junction`Leukocyte transendothelial migration	NOG276924	Armadillo/beta-catenin-like repeat(PF00514.18)	.
comp223892_c1	5.95	7.53	4.64	4.79	2.05	1.66	2.07	Q54KA7	SECG_DICDI	Ankyrin repeat, PH and SEC7 domain containing protein secG	Dictyostelium discoideum	cytosol(GO:0005829) lysosome(GO:0005764)	ARF guanyl-nucleotide exchange factor activity(GO:0005086) phospholipid binding(GO:0005543)	cell-substrate adhesion(GO:0031589) chemotaxis(GO:0006935) regulation of ARF protein signal transduction(GO:0032012)	Neurotrophin signaling pathway	COG0666	Ankyrin repeats (3 copies)(PF12796.2) Ankyrin repeats (many copies)(PF13857.1) Ankyrin repeat(PF00023.25) Ankyrin repeat(PF13606.1) Ankyrin repeats (many copies)(PF13637.1) SOCS box(PF07525.11)	.
comp221951_c2	5.69	8.59	17.22	14.68	26.46	19.82	46.83	Q9BZE4	NOG1_HUMAN	Nucleolar GTP-binding protein 1	Homo sapiens	Golgi apparatus(GO:0005794) nuclear membrane(GO:0031965) nucleolus(GO:0005730) perinuclear region of cytoplasm(GO:0048471)	GTP binding(GO:0005525) GTPase activity(GO:0003924)	negative regulation of cell migration(GO:0030336) negative regulation of cell proliferation(GO:0008285) negative regulation of cell-cell adhesion(GO:0022408) negative regulation of collagen binding(GO:0033342) negative regulation of DNA replication(GO:0008156) negative regulation of protein ubiquitination(GO:0031397) protein stabilization(GO:0050821) regulation of cyclin-dependent protein kinase …	Ribosome biogenesis in eukaryotes	COG1084	50S ribosome-binding GTPase(PF01926.18) Ferrous iron transport protein B(PF02421.13) Miro-like protein(PF08477.8) Nucleolar GTP-binding protein 1 (NOG1)(PF06858.9) NOGCT (NUC087) domain(PF08155.6)	.
comp224603_c0	5.66	4.05	8.79	27.98	6.34	4.18	2.17	O00548	DLL1_HUMAN	Delta-like protein 1	Homo sapiens	cytoplasmic vesicle(GO:0031410) extracellular region(GO:0005576) integral to plasma membrane(GO:0005887)	calcium ion binding(GO:0005509)	cell fate determination(GO:0001709) cell-cell signaling(GO:0007267) compartment pattern specification(GO:0007386) heart looping(GO:0001947) hemopoiesis(GO:0030097) inner ear development(GO:0048839) loop of Henle development(GO:0072070) negative regulation of auditory receptor cell differentiation(GO:0045608) negative regulation of myeloid cell differentiation(GO:0045638) neuronal stem cell mainte…	Notch signaling pathway	NOG249767	N terminus of Notch ligand(PF07657.8) Delta serrate ligand(PF01414.14) EGF-like domain(PF00008.22) Human growth factor-like EGF(PF12661.2)	.
comp226068_c2	5.63	5.77	4.41	4.81	4.45	4.55	3.69	Q5QJU3	ACER2_HUMAN	Alkaline ceramidase 2	Homo sapiens	integral to Golgi membrane(GO:0030173)	dihydroceramidase activity(GO:0071633)	activation of cysteine-type endopeptidase activity involved in apoptotic process(GO:0006919) cellular response to drug(GO:0035690) ceramide metabolic process(GO:0006672) negative regulation of cell adhesion mediated by integrin(GO:0033629) negative regulation of cell-matrix adhesion(GO:0001953) negative regulation of protein glycosylation in Golgi(GO:0090285) phospholipid metabolic process(GO:000…	Sphingolipid metabolism`Metabolic pathways	NOG323012	Ceramidase(PF05875.7)	.
comp222395_c0	5.46	1.63	1.9	1.89	3.58	3.31	1.68	Q63HQ0	AP1AR_HUMAN	AP-1 complex-associated regulatory protein	Homo sapiens	early endosome(GO:0005769) Golgi apparatus(GO:0005794) late endosome(GO:0005770) nucleolus(GO:0005730) transport vesicle(GO:0030133)		negative regulation of substrate adhesion-dependent cell spreading(GO:1900025) protein transport(GO:0015031)		NOG74642		.
comp212844_c0	5.45	0.37	0.2	0.12	0.73	0.13	0.45	P23352	KALM_HUMAN	Anosmin-1	Homo sapiens	extracellular space(GO:0005615) plasma membrane(GO:0005886) proteinaceous extracellular matrix(GO:0005578)	extracellular matrix structural constituent(GO:0005201) heparin binding(GO:0008201) serine-type endopeptidase inhibitor activity(GO:0004867)	axon guidance(GO:0007411) cell adhesion(GO:0007155) cellular component movement(GO:0006928)		NOG269775	WAP-type (Whey Acidic Protein) 'four-disulfide core'(PF00095.16)	Position=1-28 Score=0.764
comp211891_c0	5.27	1.19	1.39	1.31	0.28	0.29	0.23	P08592	A4_RAT	Amyloid beta A4 protein	Rattus norvegicus	apical part of cell(GO:0045177) axon(GO:0030424) cell surface(GO:0009986) ciliary rootlet(GO:0035253) coated pit(GO:0005905) cytoplasmic vesicle(GO:0031410) dendritic shaft(GO:0043198) dendritic spine(GO:0043197) Golgi apparatus(GO:0005794) integral to membrane(GO:0016021) neuromuscular junction(GO:0031594) perinuclear region of cytoplasm(GO:0048471) plasma membrane(GO:0005886) spindle midzone(GO…	DNA binding(GO:0003677) heparin binding(GO:0008201) peptidase activator activity(GO:0016504) serine-type endopeptidase inhibitor activity(GO:0004867) transition metal ion binding(GO:0046914)	adult locomotory behavior(GO:0008344) axon cargo transport(GO:0008088) axon midline choice point recognition(GO:0016199) cell adhesion(GO:0007155) cellular copper ion homeostasis(GO:0006878) cholesterol metabolic process(GO:0008203) collateral sprouting in absence of injury(GO:0048669) dendrite development(GO:0016358) endocytosis(GO:0006897) extracellular matrix organization(GO:0030198) forebrain…	Focal adhesion`ECM-receptor interaction	NOG289770	Kunitz/Bovine pancreatic trypsin inhibitor domain(PF00014.18)	.
comp219727_c0	5.24	5.95	6.14	2.04	10.01	8.58	0.93	O43184	ADA12_HUMAN	Disintegrin and metalloproteinase domain-containing protein 12	Homo sapiens	extracellular region(GO:0005576) integral to membrane(GO:0016021) mitochondrion(GO:0005739) nucleus(GO:0005634) plasma membrane(GO:0005886)	metal ion binding(GO:0046872) metalloendopeptidase activity(GO:0004222) metallopeptidase activity(GO:0008237) zinc ion binding(GO:0008270)	cell adhesion(GO:0007155) epidermal growth factor receptor signaling pathway(GO:0007173) myoblast fusion(GO:0007520) proteolysis(GO:0006508)	Alzheimer's disease	NOG294463	Reprolysin family propeptide(PF01562.14) Metallo-peptidase family M84(PF13688.1) Metallo-peptidase family M12B Reprolysin-like(PF13583.1) Reprolysin (M12B) family zinc metalloprotease(PF01421.14) Metallo-peptidase family M12B Reprolysin-like(PF13582.1) Metallo-peptidase family M12B Reprolysin-like(PF13574.1) Disintegrin(PF00200.18) ADAM cysteine-rich(PF08516.7)	.
comp167920_c0	5.2	0.04	13.52	9.72	0.11	0.08	0.11	Q09199	B4GN2_MOUSE	Beta-1,4 N-acetylgalactosaminyltransferase 2	Mus musculus	integral to Golgi membrane(GO:0030173)	acetylgalactosaminyltransferase activity(GO:0008376)	lipid glycosylation(GO:0030259) negative regulation of cell-cell adhesion(GO:0022408) protein glycosylation(GO:0006486) UDP-N-acetylgalactosamine metabolic process(GO:0019276) UDP-N-acetylglucosamine metabolic process(GO:0006047)	Glycosphingolipid biosynthesis - ganglio series`Metabolic pathways	NOG40821		.
comp221946_c0	5.18	1.76	2.23	1	1.88	1.95	2.35	Q14112	NID2_HUMAN	Nidogen-2	Homo sapiens	basement membrane(GO:0005604)	calcium ion binding(GO:0005509) collagen binding(GO:0005518)	cell adhesion(GO:0007155) cell-matrix adhesion(GO:0007160)		NOG282695	Calcium-binding EGF domain(PF07645.10) EGF domain(PF12947.2)	.
comp213378_c14	5.08	2.87	3.41	5.11	14.07	26.62	69.69	P20785	CO6A1_CHICK	Collagen alpha-1(VI) chain	Gallus gallus	collagen(GO:0005581)		cell adhesion(GO:0007155)		NOG256042	Collagen triple helix repeat (20 copies)(PF01391.13) Concanavalin A-like lectin/glucanases superfamily(PF13385.1)	.
comp212869_c0	4.94	6.91	11.46	8.3	8.91	6.95	5.07	P23359	BMP7_MOUSE	Bone morphogenetic protein 7	Mus musculus	extracellular space(GO:0005615)	BMP receptor binding(GO:0070700) cytokine activity(GO:0005125)	axon guidance(GO:0007411) BMP signaling pathway(GO:0030509) branching involved in salivary gland morphogenesis(GO:0060445) branching morphogenesis of a tube(GO:0048754) cartilage development(GO:0051216) embryonic camera-type eye morphogenesis(GO:0048596) embryonic limb morphogenesis(GO:0030326) embryonic pattern specification(GO:0009880) embryonic skeletal joint morphogenesis(GO:0060272) epitheli…	Cytokine-cytokine receptor interaction`TGF-beta signaling pathway`Hippo signaling pathway	NOG272883	TGF-beta propeptide(PF00688.13) Transforming growth factor beta like domain(PF00019.15)	Position=1-20 Score=0.759
comp224576_c0	4.88	4.71	6.19	4.36	4.56	4.03	6.58	Q62371	DDR2_MOUSE	Discoidin domain-containing receptor 2	Mus musculus	integral to membrane(GO:0016021) plasma membrane(GO:0005886)	ATP binding(GO:0005524) collagen binding(GO:0005518) protein tyrosine kinase collagen receptor activity(GO:0038062)	biomineral tissue development(GO:0031214) cell adhesion(GO:0007155) chondrocyte proliferation(GO:0035988) collagen fibril organization(GO:0030199) endochondral bone growth(GO:0003416) ossification(GO:0001503) peptidyl-tyrosine phosphorylation(GO:0018108) positive regulation of extracellular matrix disassembly(GO:0090091) positive regulation of fibroblast migration(GO:0010763) positive regulation …	MAPK signaling pathway	COG0515	F5/8 type C domain(PF00754.20) Protein tyrosine kinase(PF07714.12) Protein kinase domain(PF00069.20)	.
comp222032_c2	4.82	2.86	5.88	7.02	7.34	8.97	13.61	Q5H8C1	FREM1_HUMAN	FRAS1-related extracellular matrix protein 1	Homo sapiens	basement membrane(GO:0005604) integral to membrane(GO:0016021)	carbohydrate binding(GO:0030246) metal ion binding(GO:0046872)	cell communication(GO:0007154) cell-matrix adhesion(GO:0007160) craniofacial suture morphogenesis(GO:0097094)	Cell adhesion molecules (CAMs)	NOG12793	Calx-beta domain(PF03160.9) UL45 protein(PF05473.7) Lectin C-type domain(PF00059.16)	Position=1-20 Score=0.701
comp212299_c0	4.79	0.46	0.61	0.29	0.16	0.11	0.05	A6NMZ7	CO6A6_HUMAN	Collagen alpha-6(VI) chain	Homo sapiens	collagen(GO:0005581) extracellular matrix(GO:0031012)		cell adhesion(GO:0007155)	Focal adhesion`ECM-receptor interaction	NOG237718	VWA domain containing CoxE-like protein(PF05762.9) von Willebrand factor type A domain(PF00092.23) von Willebrand factor type A domain(PF13519.1) von Willebrand factor type A domain(PF13768.1)	Position=1-22 Score=0.793
comp220914_c2	4.77	2.24	1.75	1.53	3.24	2.59	3.17	O14786	NRP1_HUMAN	Neuropilin-1	Homo sapiens	cell surface(GO:0009986) cytoplasmic vesicle(GO:0031410) cytosol(GO:0005829) extracellular region(GO:0005576) growth cone(GO:0030426) integral to membrane(GO:0016021) neurofilament(GO:0005883) neuronal cell body(GO:0043025) plasma membrane(GO:0005886) semaphorin receptor complex(GO:0002116)	coreceptor activity(GO:0015026) cytokine binding(GO:0019955) growth factor binding(GO:0019838) heparin binding(GO:0008201) metal ion binding(GO:0046872) semaphorin receptor activity(GO:0017154) vascular endothelial growth factor-activated receptor activity(GO:0005021)	axon guidance(GO:0007411) axonal fasciculation(GO:0007413) cell adhesion(GO:0007155) cell-cell signaling(GO:0007267) cellular response to hepatocyte growth factor stimulus(GO:0035729) dendrite development(GO:0016358) dichotomous subdivision of terminal units involved in salivary gland branching(GO:0060666) endothelial cell chemotaxis(GO:0035767) heart development(GO:0007507) hepatocyte growth fac…	Axon guidance`HTLV-I infection	NOG150941	CUB domain(PF00431.15)	.
comp218112_c0	4.75	6.54	1.87	0.73	1.23	1.72	1.77	Q9HC56	PCDH9_HUMAN	Protocadherin-9	Homo sapiens	integral to membrane(GO:0016021) plasma membrane(GO:0005886)	calcium ion binding(GO:0005509)	forebrain development(GO:0030900) homophilic cell adhesion(GO:0007156)	Hippo signaling pathway - fly	NOG145470	Cadherin domain(PF00028.12)	Position=1-34 Score=0.704
comp222607_c0	4.71	1.9	4.21	17.17	8.88	5.97	5.6	P53667	LIMK1_HUMAN	LIM domain kinase 1	Homo sapiens	cytosol(GO:0005829) focal adhesion(GO:0005925) neuron projection(GO:0043005) nucleus(GO:0005634)	ATP binding(GO:0005524) heat shock protein binding(GO:0031072) metal ion binding(GO:0046872) protein serine/threonine kinase activity(GO:0004674) zinc ion binding(GO:0008270)	actin cytoskeleton organization(GO:0030036) axon guidance(GO:0007411) negative regulation of ubiquitin-protein ligase activity(GO:0051444) positive regulation of actin filament bundle assembly(GO:0032233) positive regulation of axon extension(GO:0045773) Rho protein signal transduction(GO:0007266)	Axon guidance`Fc gamma R-mediated phagocytosis`Regulation of actin cytoskeleton	COG0515	LIM domain(PF00412.17) PDZ domain (Also known as DHR or GLGF)(PF00595.19) Protein tyrosine kinase(PF07714.12) Protein kinase domain(PF00069.20) RIO1 family(PF01163.17)	.
comp224093_c0	4.52	1.21	2.6	3.29	2.75	1.74	1.73	Q8BYA0	TBCD_MOUSE	Tubulin-specific chaperone D	Mus musculus	adherens junction(GO:0005912) cytoplasm(GO:0005737) lateral plasma membrane(GO:0016328) tight junction(GO:0005923)	beta-tubulin binding(GO:0048487) GTPase activator activity(GO:0005096)	adherens junction assembly(GO:0034333) negative regulation of cell-substrate adhesion(GO:0010812) negative regulation of microtubule polymerization(GO:0031115) post-chaperonin tubulin folding pathway(GO:0007023) tight junction assembly(GO:0070830)		COG5234	Tubulin folding cofactor D C terminal(PF12612.3)	.
comp217267_c0	4.47	1.24	1.43	2.33	0.54	0.04	0.48	Q71M42	PC11X_PANTR	Protocadherin-11 X-linked	Pan troglodytes	integral to membrane(GO:0016021) plasma membrane(GO:0005886)	calcium ion binding(GO:0005509)	homophilic cell adhesion(GO:0007156) negative regulation of phosphatase activity(GO:0010923)	Hippo signaling pathway - fly	NOG145470	Cadherin-like(PF08266.7) Cadherin domain(PF00028.12)	Position=1-26 Score=0.861
comp223662_c1	4.45	3	3.82	5.1	2.2	2.15	2.85	Q5U2Z7	RHG24_RAT	Rho GTPase-activating protein 24	Rattus norvegicus	cell projection(GO:0042995) cytoplasm(GO:0005737) cytoskeleton(GO:0005856) focal adhesion(GO:0005925) plasma membrane(GO:0005886)	GTPase activator activity(GO:0005096) phospholipid binding(GO:0005543)	angiogenesis(GO:0001525) cell differentiation(GO:0030154) positive regulation of GTPase activity(GO:0043547) signal transduction(GO:0007165)	Pathways in cancer`Chronic myeloid leukemia	NOG246008	PH domain(PF00169.24) RhoGAP domain(PF00620.22)	.
comp218400_c0	4.32	7.13	12.76	5.74	4.42	1.99	0.97	P14780	MMP9_HUMAN	Matrix metalloproteinase-9	Homo sapiens	extracellular space(GO:0005615) protein complex(GO:0043234) proteinaceous extracellular matrix(GO:0005578)	collagen binding(GO:0005518) metal ion binding(GO:0046872) metalloendopeptidase activity(GO:0004222) zinc ion binding(GO:0008270)	anatomical structure regression(GO:0060033) cell growth(GO:0016049) cellular response to cell-matrix adhesion(GO:0071460) cellular response to interleukin-1(GO:0071347) cellular response to low-density lipoprotein particle stimulus(GO:0071404) collagen catabolic process(GO:0030574) embryo implantation(GO:0007566) extracellular matrix disassembly(GO:0022617) macrophage differentiation(GO:0030225) …	Leukocyte transendothelial migration`Hepatitis B`Pathways in cancer`Transcriptional misregulation in cancer`Bladder cancer	NOG328372	Fibronectin type II domain(PF00040.14)	.
comp225889_c0	4.27	4.11	4.05	4.23	3.21	4.44	6	Q9HBM0	VEZA_HUMAN	Vezatin	Homo sapiens	acrosomal vesicle(GO:0001669) adherens junction(GO:0005912) integral to membrane(GO:0016021) nucleus(GO:0005634) plasma membrane(GO:0005886) stereocilia ankle link complex(GO:0002142)		cell-cell adhesion(GO:0016337) chordate embryonic development(GO:0043009)		NOG67649	Mysoin-binding motif of peroxisomes(PF12632.2)	.
comp222277_c0	4.23	6.87	3.97	2.47	4.28	3.4	2.61	A1ZA47	ZASP_DROME	PDZ and LIM domain protein Zasp	Drosophila melanogaster	actin cytoskeleton(GO:0015629) muscle tendon junction(GO:0005927) Z disc(GO:0030018)	metal ion binding(GO:0046872) muscle alpha-actinin binding(GO:0051371) zinc ion binding(GO:0008270)	muscle structure development(GO:0061061) regulation of cell-matrix adhesion(GO:0001952)		NOG286537	PDZ domain (Also known as DHR or GLGF)(PF00595.19)	.
comp224983_c0	4.21	2.15	1.7	0.7	1.51	1.51	0.63	P56945	BCAR1_HUMAN	Breast cancer anti-estrogen resistance protein 1	Homo sapiens	cytosol(GO:0005829) focal adhesion(GO:0005925) ruffle(GO:0001726)	signal transducer activity(GO:0004871)	actin filament organization(GO:0007015) B cell receptor signaling pathway(GO:0050853) cell adhesion(GO:0007155) cell chemotaxis(GO:0060326) cell division(GO:0051301) cell proliferation(GO:0008283) cellular response to hepatocyte growth factor stimulus(GO:0035729) epidermal growth factor receptor signaling pathway(GO:0007173) G-protein coupled receptor signaling pathway(GO:0007186) hepatocyte grow…	Chemokine signaling pathway`Focal adhesion`Leukocyte transendothelial migration`Regulation of actin cytoskeleton`Bacterial invasion of epithelial cells	NOG82196	SH3 domain(PF00018.23) Variant SH3 domain(PF07653.12) Serine rich protein interaction domain(PF08824.5) Domain of unknown function (DUF3513)(PF12026.3)	.
comp226024_c0	4.2	0.51	0.35	0.3	2.85	1.93	1.96	Q9HCK4	ROBO2_HUMAN	Roundabout homolog 2	Homo sapiens	axolemma(GO:0030673) cell surface(GO:0009986) integral to membrane(GO:0016021)	axon guidance receptor activity(GO:0008046) identical protein binding(GO:0042802)	apoptotic process involved in luteolysis(GO:0061364) axon midline choice point recognition(GO:0016199) cellular response to hormone stimulus(GO:0032870) homophilic cell adhesion(GO:0007156) metanephros development(GO:0001656) negative regulation of negative chemotaxis(GO:0050925) negative regulation of synapse assembly(GO:0051964) olfactory bulb interneuron development(GO:0021891) positive regula…	Axon guidance	NOG238978	Immunoglobulin I-set domain(PF07679.11) Immunoglobulin domain(PF13927.1) Immunoglobulin domain(PF13895.1) CD80-like C2-set immunoglobulin domain(PF08205.7) Immunoglobulin V-set domain(PF07686.12) Immunoglobulin domain(PF00047.20)	Position=1-31 Score=0.749
comp224649_c0	4.13	0.61	0.78	3.12	4.28	1.31	1.14	O15018	PDZD2_HUMAN	PDZ domain-containing protein 2	Homo sapiens	cell-cell junction(GO:0005911) endoplasmic reticulum(GO:0005783) extracellular region(GO:0005576) nucleus(GO:0005634)		cell adhesion(GO:0007155)		NOG150595	PDZ domain (Also known as DHR or GLGF)(PF00595.19)	.
comp219341_c2	4.06	4.81	2.24	1.76	1.87	1.23	0.68	Q9Y251	HPSE_HUMAN	Heparanase	Homo sapiens	extracellular region(GO:0005576) lysosomal lumen(GO:0043202) lysosomal membrane(GO:0005765) membrane raft(GO:0045121) nucleus(GO:0005634)	beta-glucuronidase activity(GO:0004566) cation binding(GO:0043169) heparanase activity(GO:0030305) protein dimerization activity(GO:0046983) syndecan binding(GO:0045545)	carbohydrate metabolic process(GO:0005975) cell-matrix adhesion(GO:0007160) glycosaminoglycan catabolic process(GO:0006027) heparan sulfate proteoglycan catabolic process(GO:0030200) positive regulation of blood coagulation(GO:0030194) positive regulation of hair follicle development(GO:0051798) positive regulation of osteoblast proliferation(GO:0033690) positive regulation of protein kinase B si…	Glycosaminoglycan degradation`Metabolic pathways	NOG72789	Glycosyl hydrolase family 79, N-terminal domain(PF03662.9)	Position=1-20 Score=0.909
comp212775_c0	4.03	2.47	1.61	0.99	1.47	0.93	0.56	P39061	COIA1_MOUSE	Collagen alpha-1(XVIII) chain	Mus musculus	basement membrane(GO:0005604) collagen(GO:0005581) extracellular space(GO:0005615)	metal ion binding(GO:0046872) structural molecule activity(GO:0005198)	angiogenesis(GO:0001525) cell adhesion(GO:0007155) endothelial cell morphogenesis(GO:0001886) extracellular matrix organization(GO:0030198) positive regulation of apoptotic process(GO:0043065) positive regulation of cell migration(GO:0030335) positive regulation of cell proliferation(GO:0008284) response to drug(GO:0042493) response to hydrostatic pressure(GO:0051599)	Protein digestion and absorption	NOG12793		Position=1-23 Score=0.705
comp215491_c1	3.98	5.3	2.65	2.19	1.9	1.85	0.56	Q9Y251	HPSE_HUMAN	Heparanase	Homo sapiens	extracellular region(GO:0005576) lysosomal lumen(GO:0043202) lysosomal membrane(GO:0005765) membrane raft(GO:0045121) nucleus(GO:0005634)	beta-glucuronidase activity(GO:0004566) cation binding(GO:0043169) heparanase activity(GO:0030305) protein dimerization activity(GO:0046983) syndecan binding(GO:0045545)	carbohydrate metabolic process(GO:0005975) cell-matrix adhesion(GO:0007160) glycosaminoglycan catabolic process(GO:0006027) heparan sulfate proteoglycan catabolic process(GO:0030200) positive regulation of blood coagulation(GO:0030194) positive regulation of hair follicle development(GO:0051798) positive regulation of osteoblast proliferation(GO:0033690) positive regulation of protein kinase B si…	Glycosaminoglycan degradation`Metabolic pathways	NOG72789	Glycosyl hydrolase family 79, N-terminal domain(PF03662.9)	.
comp225616_c0	3.96	0.18	0.33	0.71	0.93	0.76	1.03	Q9ULB1	NRX1A_HUMAN	Neurexin-1-alpha	Homo sapiens	cell junction(GO:0030054) cell surface(GO:0009986) integral to plasma membrane(GO:0005887) synapse(GO:0045202)	cell adhesion molecule binding(GO:0050839) metal ion binding(GO:0046872) neuroligin family protein binding(GO:0097109) receptor activity(GO:0004872)	adult behavior(GO:0030534) axon guidance(GO:0007411) cell adhesion(GO:0007155) gephyrin clustering(GO:0097116) learning(GO:0007612) neuroligin clustering(GO:0097118) neuromuscular process controlling balance(GO:0050885) positive regulation of excitatory postsynaptic membrane potential(GO:2000463) positive regulation of synaptic transmission, glutamatergic(GO:0051968) postsynaptic density protein …	Cell adhesion molecules (CAMs)	NOG302266	Laminin G domain(PF02210.19) Laminin G domain(PF00054.18) EGF-like domain(PF00008.22)	Position=1-22 Score=0.733
comp222635_c0	3.81	0.36	0.38	0.59	0.54	0.32	0.54	Q9QZR8	PDZD2_RAT	PDZ domain-containing protein 2	Rattus norvegicus	apical part of cell(GO:0045177) cell-cell junction(GO:0005911) endoplasmic reticulum(GO:0005783) extracellular region(GO:0005576) nucleus(GO:0005634) postsynaptic density(GO:0014069)		cell adhesion(GO:0007155) intracellular signal transduction(GO:0035556)	Tight junction	NOG150595	PDZ domain (Also known as DHR or GLGF)(PF00595.19)	.
comp218706_c1	3.71	1.39	4.72	17.27	14.51	15.61	15.62	P16591	FER_HUMAN	Tyrosine-protein kinase Fer	Homo sapiens	cell cortex(GO:0005938) cell junction(GO:0030054) cell projection(GO:0042995) cytoskeleton(GO:0005856) cytosol(GO:0005829) extrinsic to internal side of plasma membrane(GO:0031234) nucleus(GO:0005634)	ATP binding(GO:0005524) epidermal growth factor receptor binding(GO:0005154) lipid binding(GO:0008289) non-membrane spanning protein tyrosine kinase activity(GO:0004715)	actin cytoskeleton reorganization(GO:0031532) cell proliferation(GO:0008283) cell-cell adhesion mediated by cadherin(GO:0044331) cellular response to macrophage colony-stimulating factor stimulus(GO:0036006) cellular response to reactive oxygen species(GO:0034614) chemotaxis(GO:0006935) diapedesis(GO:0050904) extracellular matrix-cell signaling(GO:0035426) Fc-epsilon receptor signaling pathway(GO…	Adherens junction	COG0515	Fes/CIP4, and EFC/F-BAR homology domain(PF00611.18) SH2 domain(PF00017.19)	.
comp225274_c1	3.63	1.82	1.17	0.9	2.11	1.45	0.96	P54939	TLN1_CHICK	Talin-1	Gallus gallus	actin cytoskeleton(GO:0015629) cytosol(GO:0005829) focal adhesion(GO:0005925) ruffle(GO:0001726) ruffle membrane(GO:0032587)	structural constituent of cytoskeleton(GO:0005200)	cell adhesion(GO:0007155) cytoskeletal anchoring at plasma membrane(GO:0007016)	Focal adhesion	NOG324465	FERM N-terminal domain(PF09379.5) FERM central domain(PF00373.13) Talin, middle domain(PF09141.5) Vinculin Binding Site(PF08913.5) I/LWEQ domain(PF01608.12)	.
comp224693_c0	3.48	12.85	15.58	20.11	14.43	10.86	9.82	O00559	RCAS1_HUMAN	Receptor-binding cancer antigen expressed on SiSo cells	Homo sapiens	focal adhesion(GO:0005925) Golgi apparatus(GO:0005794) Golgi membrane(GO:0000139) integral to membrane(GO:0016021) plasma membrane(GO:0005886)	apoptotic protease activator activity(GO:0016505)	apoptotic process(GO:0006915) regulation of cell growth(GO:0001558)		NOG43998		.
comp224441_c2	3.46	1.65	2.48	3.94	6.48	7.05	5.8	Q64261	CDK6_MOUSE	Cyclin-dependent kinase 6	Mus musculus	cyclin-dependent protein kinase holoenzyme complex(GO:0000307) cytoplasm(GO:0005737) nucleus(GO:0005634) ruffle(GO:0001726)	ATP binding(GO:0005524) cyclin-dependent protein kinase activity(GO:0004693) kinase activity(GO:0016301)	cell dedifferentiation(GO:0043697) cell division(GO:0051301) G1 phase of mitotic cell cycle(GO:0000080) gliogenesis(GO:0042063) hematopoietic progenitor cell differentiation(GO:0002244) hematopoietic stem cell differentiation(GO:0060218) negative regulation of cell cycle(GO:0045786) negative regulation of cellular senescence(GO:2000773) negative regulation of epithelial cell proliferation(GO:0050…	Cell cycle`p53 signaling pathway`Hepatitis B	COG0515	Protein kinase domain(PF00069.20) Protein tyrosine kinase(PF07714.12)	.
comp225589_c0	3.46	4.07	2.36	1.43	2.42	2.64	2.21	Q90610	NEO1_CHICK	Neogenin	Gallus gallus	integral to membrane(GO:0016021) plasma membrane(GO:0005886)		cell adhesion(GO:0007155)	Cell adhesion molecules (CAMs)	NOG249790	Neogenin C-terminus(PF06583.7)	.
comp220784_c0	3.34	0.82	0.56	0.2	1.6	1.76	1.98	Q9R044	NPHN_RAT	Nephrin	Rattus norvegicus	cell projection(GO:0042995) integral to membrane(GO:0016021) membrane raft(GO:0045121) plasma membrane(GO:0005886) protein complex(GO:0043234) slit diaphragm(GO:0036057)		cell adhesion(GO:0007155) glomerular basement membrane development(GO:0032836) glomerular filtration(GO:0003094) glomerular visceral epithelial cell development(GO:0072015) JNK cascade(GO:0007254) myoblast fusion(GO:0007520) positive regulation of actin filament polymerization(GO:0030838) regulation of excretion(GO:0044062)	Hippo signaling pathway - fly	NOG251936	Immunoglobulin domain(PF13895.1) Immunoglobulin domain(PF13927.1) Immunoglobulin domain(PF00047.20) Immunoglobulin I-set domain(PF07679.11) Protein tyrosine kinase(PF07714.12) Protein kinase domain(PF00069.20)	.
comp225866_c0	3.32	2.72	4.68	7.05	6.21	5.7	3.35	O88327	CTNL1_MOUSE	Alpha-catulin	Mus musculus	actin cytoskeleton(GO:0015629) cytosol(GO:0005829) plasma membrane(GO:0005886)	structural molecule activity(GO:0005198)	cell adhesion(GO:0007155) Rho protein signal transduction(GO:0007266)	RNA degradation	NOG304997	Vinculin family(PF01044.14)	.
comp217558_c3	3.31	3.83	1.42	1.65	0.48	1.16	1.69	Q8IDX6	RBP2A_PLAF7	Reticulocyte-binding protein 2 homolog a	Plasmodium falciparum	integral to membrane(GO:0016021) membrane(GO:0016020) plasma membrane(GO:0005886)		cell-cell adhesion(GO:0016337) entry into host cell(GO:0030260)		.	Microtubule-binding protein MIP-T3(PF10243.4)	.
comp218415_c2	3.3	5.36	1.45	2.19	4.88	5.3	3.42	P56199	ITA1_HUMAN	Integrin alpha-1	Homo sapiens	acrosomal vesicle(GO:0001669) basal part of cell(GO:0045178) external side of plasma membrane(GO:0009897) integrin complex(GO:0008305) membrane raft(GO:0045121) neuron projection(GO:0043005) perikaryon(GO:0043204)	collagen binding(GO:0005518) metal ion binding(GO:0046872)	activation of MAPK activity(GO:0000187) axon guidance(GO:0007411) cell-matrix adhesion(GO:0007160) cellular extravasation(GO:0045123) integrin-mediated signaling pathway(GO:0007229) muscle contraction(GO:0006936) neutrophil chemotaxis(GO:0030593) positive regulation of neuron apoptotic process(GO:0043525) vasodilation(GO:0042311)		NOG322251	von Willebrand factor type A domain(PF00092.23)	Position=1-26 Score=0.767
comp216903_c0	3.29	2.5	1.94	0.13	1.93	1.6	0.51	Q03146	DDR1_MOUSE	Epithelial discoidin domain-containing receptor 1	Mus musculus	basolateral plasma membrane(GO:0016323) integral to membrane(GO:0016021) plasma membrane(GO:0005886)	ATP binding(GO:0005524) collagen binding(GO:0005518) metal ion binding(GO:0046872) protein tyrosine kinase collagen receptor activity(GO:0038062)	branching involved in mammary gland duct morphogenesis(GO:0060444) ear development(GO:0043583) embryo implantation(GO:0007566) lactation(GO:0007595) mammary gland alveolus development(GO:0060749) negative regulation of cell proliferation(GO:0008285) organ regeneration(GO:0031100) peptidyl-tyrosine autophosphorylation(GO:0038083) regulation of cell growth(GO:0001558) regulation of cell-matrix adhe…	MAPK signaling pathway	COG0515	Protein tyrosine kinase(PF07714.12) Protein kinase domain(PF00069.20)	.
comp220459_c2	3.25	2.52	2.51	2.54	5.32	5.12	6.02	O02833	ALS_PAPHA	Insulin-like growth factor-binding protein complex acid labile subunit	Papio hamadryas	extracellular space(GO:0005615)		cell adhesion(GO:0007155)	Hepatitis B	.	Leucine rich repeat(PF13855.1) Leucine rich repeats (6 copies)(PF13306.1) Leucine rich repeat(PF13504.1) Leucine Rich repeat(PF13516.1) Leucine Rich repeats (2 copies)(PF12799.2) Leucine Rich Repeat(PF00560.28)	Position=1-21 Score=0.851
comp223938_c0	3.16	3.59	5.51	10.14	10.46	10.11	15.98	Q7TN31	AGGF1_MOUSE	Angiogenic factor with G patch and FHA domains 1	Mus musculus	extracellular region(GO:0005576) perinuclear region of cytoplasm(GO:0048471)	eukaryotic cell surface binding(GO:0043499) nucleic acid binding(GO:0003676)	angiogenesis(GO:0001525) cell adhesion(GO:0007155) cell differentiation(GO:0030154) positive regulation of angiogenesis(GO:0045766) positive regulation of endothelial cell proliferation(GO:0001938)		NOG270400		.
comp224870_c1	3.16	3.98	2.73	2.74	3.77	3.92	3.19	Q2VUH7	DIXC1_RAT	Dixin	Rattus norvegicus	axon terminus(GO:0043679) cell cortex(GO:0005938) cytosol(GO:0005829) focal adhesion(GO:0005925) neuronal cell body(GO:0043025) protein complex(GO:0043234)	gamma-tubulin binding(GO:0043015) mitogen-activated protein kinase kinase kinase binding(GO:0031435) signal transducer activity(GO:0004871)	camera-type eye development(GO:0043010) canonical Wnt receptor signaling pathway(GO:0060070) cerebellar cortex development(GO:0021695) forebrain development(GO:0030900) positive regulation of axonogenesis(GO:0050772) positive regulation of canonical Wnt receptor signaling pathway(GO:0090263) positive regulation of JNK cascade(GO:0046330)		NOG150719	Calponin homology (CH) domain(PF00307.26)	.
comp218334_c0	3.15	0.82	3.41	1.01	2.33	0.2	0.59	Q9UQC9	CLCA2_HUMAN	Calcium-activated chloride channel regulator 2	Homo sapiens	basal plasma membrane(GO:0009925) cell junction(GO:0030054) extracellular region(GO:0005576) integral to plasma membrane(GO:0005887)	chloride channel activity(GO:0005254) ligand-gated ion channel activity(GO:0015276)	cell adhesion(GO:0007155)	Olfactory transduction`Pancreatic secretion	NOG42884	Domain of unknown function (DUF1973)(PF09315.6)	.
comp221515_c0	3.15	1.95	2.49	6.35	11.3	10.24	10.74	Q99755	PI51A_HUMAN	Phosphatidylinositol 4-phosphate 5-kinase type-1 alpha	Homo sapiens	cytosol(GO:0005829) lamellipodium(GO:0030027) nuclear speck(GO:0016607) ruffle membrane(GO:0032587)	1-phosphatidylinositol-4-phosphate 5-kinase activity(GO:0016308) ATP binding(GO:0005524) kinase binding(GO:0019900)	actin cytoskeleton reorganization(GO:0031532) activation of Rac GTPase activity(GO:0032863) cell chemotaxis(GO:0060326) fibroblast migration(GO:0010761) focal adhesion assembly(GO:0048041) keratinocyte differentiation(GO:0030216) phagocytosis(GO:0006909) phosphatidylinositol biosynthetic process(GO:0006661) protein targeting to plasma membrane(GO:0072661) ruffle assembly(GO:0097178) signal transd…	Inositol phosphate metabolism`Metabolic pathways`Phosphatidylinositol signaling system`Endocytosis	COG5148	Phosphatidylinositol-4-phosphate 5-Kinase(PF01504.13)	.
comp221313_c1	2.95	0.95	0.51	0.16	0.18	0.42	0.11	P97527	CNTN5_RAT	Contactin-5	Rattus norvegicus	anchored to membrane(GO:0031225) plasma membrane(GO:0005886)		cell adhesion(GO:0007155)	Cell adhesion molecules (CAMs)`Adherens junction`Insulin signaling pathway	NOG293951	Fibronectin type III domain(PF00041.16)	.
comp220426_c0	2.95	2.97	2.58	2.99	1.89	0.92	1.42	P13595	NCAM1_MOUSE	Neural cell adhesion molecule 1	Mus musculus	anchored to membrane(GO:0031225) axon(GO:0030424) external side of plasma membrane(GO:0009897) growth cone(GO:0030426) integral to membrane(GO:0016021) neuronal cell body(GO:0043025)	heparin binding(GO:0008201)	cell surface receptor signaling pathway(GO:0007166) homotypic cell-cell adhesion(GO:0034109) neuron projection development(GO:0031175) positive regulation of calcium-mediated signaling(GO:0050850) regulation of exocyst assembly(GO:0001928)		NOG308439	Immunoglobulin I-set domain(PF07679.11) Immunoglobulin domain(PF13895.1)	.
comp218598_c2	2.94	2.61	1.75	1.34	0.37	0.35	0.19	Q9YI66	TYRO3_DANRE	Tyrosine-protein kinase receptor TYRO3	Danio rerio (Zebrafish)	integral to membrane(GO:0016021) plasma membrane(GO:0005886)	ATP binding(GO:0005524) transmembrane receptor protein tyrosine kinase activity(GO:0004714)	cell adhesion(GO:0007155)	ErbB signaling pathway`VEGF signaling pathway`Focal adhesion`Regulation of actin cytoskeleton	COG0515	Protein tyrosine kinase(PF07714.12) Protein kinase domain(PF00069.20)	.
comp224388_c1	2.91	1.68	3.03	7	6.23	5.26	9.25	P13944	COCA1_CHICK	Collagen alpha-1(XII) chain	Gallus gallus	collagen(GO:0005581)		cell adhesion(GO:0007155)		NOG12793	von Willebrand factor type A domain(PF00092.23)	.
comp220067_c7	2.79	1.05	1.13	1.55	4.01	2.83	1.47	Q96RT1	LAP2_HUMAN	Protein LAP2	Homo sapiens	basal plasma membrane(GO:0009925) basement membrane(GO:0005604) cytoplasm(GO:0005737) hemidesmosome(GO:0030056) nuclear membrane(GO:0031965) nucleus(GO:0005634)	ErbB-2 class receptor binding(GO:0005176) structural constituent of cytoskeleton(GO:0005200)	basal protein localization(GO:0045175) cell adhesion(GO:0007155) cell cycle(GO:0007049) cell growth(GO:0016049) epidermal growth factor receptor signaling pathway(GO:0007173) establishment or maintenance of epithelial cell apical/basal polarity(GO:0045197) integrin-mediated signaling pathway(GO:0007229) intermediate filament cytoskeleton organization(GO:0045104) protein targeting(GO:0006605)	NOD-like receptor signaling pathway	COG4886	Leucine rich repeat(PF13504.1) Leucine Rich repeats (2 copies)(PF12799.2) Leucine rich repeat(PF13855.1) Leucine Rich Repeat(PF00560.28)	.
comp225679_c0	2.76	2.68	1.64	1.57	1.68	2.1	2.84	O15943	CADN_DROME	Neural-cadherin	Drosophila melanogaster	cell-cell junction(GO:0005911) integral to plasma membrane(GO:0005887)	beta-catenin binding(GO:0008013) calcium ion binding(GO:0005509) cell adhesion molecule binding(GO:0050839) receptor activity(GO:0004872)	axon extension involved in axon guidance(GO:0048846) axon extension involved in development(GO:0048676) axon target recognition(GO:0007412) axonal fasciculation(GO:0007413) calcium-dependent cell-cell adhesion(GO:0016339) cell-cell adhesion mediated by cadherin(GO:0044331) homophilic cell adhesion(GO:0007156) negative regulation of dendrite morphogenesis(GO:0050774) ommatidial rotation(GO:0016318…	Hippo signaling pathway - fly	NOG298859	Cadherin domain(PF00028.12) EGF-like domain(PF00008.22) Laminin G domain(PF02210.19) Laminin G domain(PF00054.18) Cadherin cytoplasmic region(PF01049.12)	.
comp214587_c1	2.72	1.28	1.5	1.08	2.94	2.67	3.42	O46037	VINC_DROME	Vinculin	Drosophila melanogaster	actin cytoskeleton(GO:0015629) cytoplasm(GO:0005737) focal adhesion(GO:0005925) plasma membrane(GO:0005886)	actin binding(GO:0003779) structural molecule activity(GO:0005198)	cell adhesion(GO:0007155) cytoskeletal anchoring at plasma membrane(GO:0007016) phagocytosis, engulfment(GO:0006911)	Focal adhesion`Adherens junction`Regulation of actin cytoskeleton	NOG329927	Vinculin family(PF01044.14)	.
comp220182_c3	2.7	3.35	2.61	2.49	2.05	1.35	0.96	P0C6B8	SVEP1_RAT	Sushi, von Willebrand factor type A, EGF and pentraxin domain-containing protein 1	Rattus norvegicus	cytoplasm(GO:0005737) extracellular region(GO:0005576) membrane(GO:0016020)	calcium ion binding(GO:0005509) chromatin binding(GO:0003682)	cell adhesion(GO:0007155)	Complement and coagulation cascades`Hematopoietic cell lineage`Legionellosis`Leishmaniasis`Malaria`Tuberculosis	NOG12793	Lectin C-type domain(PF00059.16) Sushi domain (SCR repeat)(PF00084.15)	.
comp212866_c0	2.63	3.97	1.84	1.74	3.54	9.46	11.63	P23593	APOD_RAT	Apolipoprotein D	Rattus norvegicus	cytosolic ribosome(GO:0022626) dendrite(GO:0030425) endoplasmic reticulum(GO:0005783) extracellular space(GO:0005615) neuronal cell body(GO:0043025) perinuclear region of cytoplasm(GO:0048471)	cholesterol binding(GO:0015485) transporter activity(GO:0005215)	aging(GO:0007568) brain development(GO:0007420) glucose metabolic process(GO:0006006) lipid metabolic process(GO:0006629) negative regulation of cytokine production involved in inflammatory response(GO:1900016) negative regulation of focal adhesion assembly(GO:0051895) negative regulation of lipoprotein lipid oxidation(GO:0060588) negative regulation of monocyte chemotactic protein-1 production(G…		.	Lipocalin-like domain(PF08212.7) Lipocalin / cytosolic fatty-acid binding protein family(PF00061.18)	Position=1-22 Score=0.783
comp218815_c1	2.62	1.86	0.85	0.8	0.8	0.5	0.2	P35446	SPON1_RAT	Spondin-1	Rattus norvegicus	proteinaceous extracellular matrix(GO:0005578)		cell adhesion(GO:0007155)	Complement and coagulation cascades	NOG279286	Reeler domain(PF02014.11) Spondin_N(PF06468.8) Thrombospondin type 1 domain(PF00090.14) Kunitz/Bovine pancreatic trypsin inhibitor domain(PF00014.18)	Position=1-27 Score=0.747
comp226005_c0	2.59	2.02	3.07	5.79	4.09	3.22	5.35	Q13045	FLII_HUMAN	Protein flightless-1 homolog	Homo sapiens	centrosome(GO:0005813) focal adhesion(GO:0005925) nucleus(GO:0005634)	actin binding(GO:0003779)	multicellular organismal development(GO:0007275) muscle contraction(GO:0006936) regulation of transcription, DNA-dependent(GO:0006355) transcription, DNA-dependent(GO:0006351)	Regulation of actin cytoskeleton	COG4886	Leucine rich repeat(PF13504.1) Leucine rich repeat(PF13855.1) Leucine Rich Repeat(PF00560.28) Leucine Rich repeats (2 copies)(PF12799.2) Leucine Rich repeat(PF13516.1) Gelsolin repeat(PF00626.17)	.
comp223405_c0	2.57	3.79	5.93	9.31	5.94	4.75	4.34	Q9JLZ6	HIC2_MOUSE	Hypermethylated in cancer 2 protein	Mus musculus	focal adhesion(GO:0005925) nucleus(GO:0005634) plasma membrane(GO:0005886)	DNA binding(GO:0003677) metal ion binding(GO:0046872) zinc ion binding(GO:0008270)	regulation of transcription, DNA-dependent(GO:0006355) transcription, DNA-dependent(GO:0006351)		COG5048	Zinc finger, C2H2 type(PF00096.21) Zinc-finger of C2H2 type(PF12874.2) C2H2-type zinc finger(PF13912.1) C2H2-type zinc finger(PF13894.1) Zinc-finger double-stranded RNA-binding(PF12171.3) zinc-finger of a C2HC-type(PF13913.1) C2H2-type zinc-finger domain(PF13909.1)	.
comp223068_c1	2.55	2.06	3.01	2.97	1.91	1.88	1.94	Q5ZM39	BCL6_CHICK	B-cell lymphoma 6 protein homolog	Gallus gallus	nucleus(GO:0005634)	chromatin binding(GO:0003682) metal ion binding(GO:0046872) sequence-specific DNA binding(GO:0043565) zinc ion binding(GO:0008270)	actin cytoskeleton organization(GO:0030036) B cell differentiation(GO:0030183) cell morphogenesis(GO:0000902) erythrocyte development(GO:0048821) germinal center formation(GO:0002467) negative regulation of apoptotic process(GO:0043066) negative regulation of cell growth(GO:0030308) negative regulation of cell proliferation(GO:0008285) negative regulation of cell-matrix adhesion(GO:0001953) negat…	Cell cycle`Transcriptional misregulation in cancer	COG5048	C2H2-type zinc finger(PF13912.1) C2H2-type zinc finger(PF13894.1) Zinc finger, C2H2 type(PF00096.21)	.
comp225717_c0	2.55	2.2	3.48	6.38	10.56	7.54	7.15	Q75N03	HAKAI_HUMAN	E3 ubiquitin-protein ligase Hakai	Homo sapiens	ubiquitin ligase complex(GO:0000151)	metal ion binding(GO:0046872) ubiquitin-protein ligase activity(GO:0004842) zinc ion binding(GO:0008270)	cell-cell adhesion(GO:0016337) negative regulation of cell adhesion(GO:0007162) positive regulation of cell migration(GO:0030335) positive regulation of endocytosis(GO:0045807)		NOG283389		.
comp225133_c0	2.44	1.31	2.12	3.78	7.05	5.07	3.51	Q96JQ0	PCD16_HUMAN	Protocadherin-16	Homo sapiens	integral to membrane(GO:0016021) membrane(GO:0016020) plasma membrane(GO:0005886)	calcium ion binding(GO:0005509)	calcium-dependent cell-cell adhesion(GO:0016339) homophilic cell adhesion(GO:0007156)		NOG12793	Cadherin domain(PF00028.12)	.
comp212341_c3	2.42	9.47	5.03	4.55	0.32	0.21	0.26	Q9CPW0	CNTP2_MOUSE	Contactin-associated protein-like 2	Mus musculus	axolemma(GO:0030673) cell surface(GO:0009986) dendrite(GO:0030425) early endosome(GO:0005769) Golgi apparatus(GO:0005794) integral to membrane(GO:0016021) juxtaparanode region of axon(GO:0044224) perikaryon(GO:0043204)	enzyme binding(GO:0019899)	cell adhesion(GO:0007155) clustering of voltage-gated potassium channels(GO:0045163) limbic system development(GO:0021761) neuron projection development(GO:0031175) neuron recognition(GO:0008038) protein localization to juxtaparanode region of axon(GO:0071205) signal transduction(GO:0007165)	Cell adhesion molecules (CAMs)	NOG291100	PAN domain(PF00024.21)	.
comp223156_c2	2.39	4.73	1.78	2.65	7.28	16.95	28.25	P49263	PXN1_XENLA	Pentraxin fusion protein	Xenopus laevis		metal ion binding(GO:0046872)	cell adhesion(GO:0007155)		.		.
comp210149_c0	2.38	0.74	0.79	0.68	2.12	1.11	0.96	O35927	CTND2_MOUSE	Catenin delta-2	Mus musculus	adherens junction(GO:0005912) nucleus(GO:0005634) postsynaptic density(GO:0014069)		cell adhesion(GO:0007155) learning(GO:0007612) morphogenesis of a branching structure(GO:0001763) multicellular organismal development(GO:0007275) regulation of synaptic plasticity(GO:0048167) regulation of transcription, DNA-dependent(GO:0006355) transcription, DNA-dependent(GO:0006351)		NOG276924		.
comp217103_c2	2.33	3.35	13.5	21.96	7.62	7.39	13.82	P56705	WNT4_HUMAN	Protein Wnt-4	Homo sapiens	cell surface(GO:0009986) extracellular space(GO:0005615) Golgi apparatus(GO:0005794) plasma membrane(GO:0005886) proteinaceous extracellular matrix(GO:0005578)	extracellular matrix structural constituent(GO:0005201) G-protein coupled receptor binding(GO:0001664) receptor agonist activity(GO:0048018) transcription corepressor activity(GO:0003714)	adrenal gland development(GO:0030325) androgen biosynthetic process(GO:0006702) anterior/posterior pattern specification(GO:0009952) axis specification(GO:0009798) branching involved in ureteric bud morphogenesis(GO:0001658) canonical Wnt receptor signaling pathway(GO:0060070) cell-cell signaling(GO:0007267) cellular response to estradiol stimulus(GO:0071392) cellular response to hydrostatic pres…	Wnt signaling pathway`Hedgehog signaling pathway`Hippo signaling pathway`Melanogenesis`HTLV-I infection`Pathways in cancer`Basal cell carcinoma	NOG284879	wnt family(PF00110.14)	.
comp210223_c1	2.32	1.41	0.71	1.42	0.89	0.52	1.01	Q9XZH7	MIC4_TOXGO	Micronemal protein 4		cytoplasmic vesicle(GO:0031410) extracellular region(GO:0005576) microneme(GO:0020009)		blood coagulation(GO:0007596) cell adhesion(GO:0007155) pathogenesis(GO:0009405) proteolysis(GO:0006508)		.	PAN domain(PF14295.1) PAN domain(PF00024.21)	.
comp226232_c0	2.31	2.47	0.39	0.2	0.15	0.15	0.19	Q6V0I7	FAT4_HUMAN	Protocadherin Fat 4	Homo sapiens	integral to membrane(GO:0016021) plasma membrane(GO:0005886)	calcium ion binding(GO:0005509)	homophilic cell adhesion(GO:0007156)	Hippo signaling pathway - fly	NOG12793	Cadherin domain(PF00028.12)	.
comp225823_c0	2.26	1.03	1.46	1.89	2.72	2.59	2.25	B6RSP1	PKHA7_DANRE	Pleckstrin homology domain-containing family A member 7	Danio rerio (Zebrafish)	centrosome(GO:0005813) zonula adherens(GO:0005915)	delta-catenin binding(GO:0070097) phospholipid binding(GO:0005543)	epithelial cell-cell adhesion(GO:0090136) zonula adherens maintenance(GO:0045218)	Endocytosis	NOG279863	PDZ domain (Also known as DHR or GLGF)(PF00595.19) PH domain(PF00169.24)	.
comp217423_c0	2.25	1.06	1.25	1.53	1.21	0.73	0.49	Q9VN14	CONT_DROME	Contactin	Drosophila melanogaster	anchored to membrane(GO:0031225) plasma membrane(GO:0005886) septate junction(GO:0005918)	carbohydrate binding(GO:0030246)	axon ensheathment(GO:0008366) cell adhesion(GO:0007155) establishment of glial blood-brain barrier(GO:0060857) establishment or maintenance of epithelial cell apical/basal polarity(GO:0045197) nerve maturation(GO:0021682) septate junction assembly(GO:0019991)	Cell adhesion molecules (CAMs)	NOG293951	Immunoglobulin I-set domain(PF07679.11) Immunoglobulin domain(PF13895.1) Immunoglobulin domain(PF13927.1) Immunoglobulin domain(PF00047.20) Fibronectin type III domain(PF00041.16)	.
comp215471_c0	2.23	0.8	1.67	30.94	37.01	11.62	5.59	Q8N3J6	CADM2_HUMAN	Cell adhesion molecule 2	Homo sapiens	axon(GO:0030424) cell junction(GO:0030054) integral to membrane(GO:0016021) plasma membrane(GO:0005886) synapse(GO:0045202)		adherens junction organization(GO:0034332) cell adhesion(GO:0007155) cell junction assembly(GO:0034329)		NOG151182	Immunoglobulin V-set domain(PF07686.12) Immunoglobulin I-set domain(PF07679.11) Immunoglobulin domain(PF13895.1)	Position=1-19 Score=0.791
comp215088_c4	2.22	1.04	1.55	2.22	2.13	1.74	1.58	O43854	EDIL3_HUMAN	EGF-like repeat and discoidin I-like domain-containing protein 3	Homo sapiens	extracellular vesicular exosome(GO:0070062)	calcium ion binding(GO:0005509) integrin binding(GO:0005178)	cell adhesion(GO:0007155) multicellular organismal development(GO:0007275) positive regulation of cell-substrate adhesion(GO:0010811)	Axon guidance`HTLV-I infection	NOG151278	Lectin C-type domain(PF00059.16) PAN domain(PF00024.21) F5/8 type C domain(PF00754.20)	Position=1-26 Score=0.519
comp224467_c1	2.21	0.96	0.87	0.69	0.97	1.06	1.66	Q9VH19	LMLN_DROME	Leishmanolysin-like peptidase	Drosophila melanogaster	cell leading edge(GO:0031252) cytoplasm(GO:0005737) membrane(GO:0016020)	metal ion binding(GO:0046872) metalloendopeptidase activity(GO:0004222) peptidase activity(GO:0008233) zinc ion binding(GO:0008270)	brain development(GO:0007420) cell adhesion(GO:0007155) cell division(GO:0051301) centrosome duplication(GO:0051298) chromatin remodeling(GO:0006338) germ cell migration(GO:0008354) gonad development(GO:0008406) imaginal disc development(GO:0007444) mitotic centrosome separation(GO:0007100) mitotic chromosome condensation(GO:0007076) mitotic spindle organization(GO:0007052) positive regulation of…		NOG279222	Leishmanolysin(PF01457.11)	Position=1-24 Score=0.792
comp224604_c0	2.15	0.48	1.18	1.44	5.58	4.3	0.88	Q86TP1	PRUNE_HUMAN	Protein prune homolog	Homo sapiens	cytoplasm(GO:0005737) focal adhesion(GO:0005925) nucleus(GO:0005634)	inorganic diphosphatase activity(GO:0004427) manganese ion binding(GO:0030145)		Purine metabolism	COG1227	DHH family(PF01368.15) DHHA2 domain(PF02833.9)	.
comp213621_c0	2.08	2.35	3.09	3.81	4.45	4.7	9.25	Q13895	BYST_HUMAN	Bystin	Homo sapiens	cytoplasm(GO:0005737) nucleolus(GO:0005730)		cell adhesion(GO:0007155) female pregnancy(GO:0007565) ribosome biogenesis(GO:0042254)		NOG280148	Bystin(PF05291.6)	.
comp215265_c0	2.08	34.25	0.72	17.36	5.21	0.33	0.24	Q5XII0	EPDR1_RAT	Mammalian ependymin-related protein 1	Rattus norvegicus	extracellular region(GO:0005576) lysosome(GO:0005764)	calcium ion binding(GO:0005509)	cell-matrix adhesion(GO:0007160)		NOG39671	Ependymin(PF00811.13)	Position=1-16 Score=0.863
comp220536_c1	2.07	1.42	0.94	0.93	0.36	0.73	1.78	Q62935	VWF_RAT	von Willebrand factor	Rattus norvegicus	endoplasmic reticulum(GO:0005783) external side of plasma membrane(GO:0009897) extracellular matrix(GO:0031012) proteinaceous extracellular matrix(GO:0005578) Weibel-Palade body(GO:0033093)		cell-substrate adhesion(GO:0031589) liver development(GO:0001889) placenta development(GO:0001890) platelet activation(GO:0030168) protein homooligomerization(GO:0051260) tissue regeneration(GO:0042246)	Focal adhesion`ECM-receptor interaction	NOG12793	von Willebrand factor type A domain(PF00092.23) von Willebrand factor type A domain(PF13519.1) von Willebrand factor type A domain(PF13768.1)	.
comp221620_c0	2.03	1.8	2.8	4.42	7.68	5.41	6.5	Q5TM68	MDC1_MACMU	Mediator of DNA damage checkpoint protein 1	Macaca mulatta	chromosome(GO:0005694) focal adhesion(GO:0005925) nucleus(GO:0005634)		cell cycle(GO:0007049) DNA repair(GO:0006281)		NOG12793	FHA domain(PF00498.21)	.
comp221323_c0	2.03	0.57	1.36	2.03	4.27	2.86	2.46	O88322	NID2_MOUSE	Nidogen-2	Mus musculus	basement membrane(GO:0005604)	calcium ion binding(GO:0005509)	cell-matrix adhesion(GO:0007160)		NOG282695	Calcium-binding EGF domain(PF07645.10)	.
comp224007_c0	1.98	2.55	2.41	2.74	5.96	6.26	6.24	P97603	NEO1_RAT	Neogenin	Rattus norvegicus	integral to membrane(GO:0016021) plasma membrane(GO:0005886)		cell adhesion(GO:0007155)	Cell adhesion molecules (CAMs)	NOG249790	Fibronectin type III domain(PF00041.16) Interferon-alpha/beta receptor, fibronectin type III(PF09294.5) Neogenin C-terminus(PF06583.7)	.
comp216807_c0	1.98	1.2	2.2	3.07	1.65	2.24	1.37	A1ZA47	ZASP_DROME	PDZ and LIM domain protein Zasp	Drosophila melanogaster	actin cytoskeleton(GO:0015629) muscle tendon junction(GO:0005927) Z disc(GO:0030018)	metal ion binding(GO:0046872) muscle alpha-actinin binding(GO:0051371) zinc ion binding(GO:0008270)	muscle structure development(GO:0061061) regulation of cell-matrix adhesion(GO:0001952)		NOG286537	PDZ domain (Also known as DHR or GLGF)(PF00595.19)	.
comp215373_c1	1.97	0.91	0.42	0.05	1.25	3.14	3.59	P08037	B4GT1_BOVIN	Beta-1,4-galactosyltransferase 1	Bos taurus	basolateral plasma membrane(GO:0016323) brush border membrane(GO:0031526) desmosome(GO:0030057) external side of plasma membrane(GO:0009897) extracellular region(GO:0005576) glycocalyx(GO:0030112) Golgi cisterna membrane(GO:0032580) Golgi trans cisterna(GO:0000138) integral to membrane(GO:0016021)	alpha-tubulin binding(GO:0043014) beta-N-acetylglucosaminylglycopeptide beta-1,4-galactosyltransferase activity(GO:0003831) beta-tubulin binding(GO:0048487) lactose synthase activity(GO:0004461) metal ion binding(GO:0046872) N-acetyllactosamine synthase activity(GO:0003945) protein homodimerization activity(GO:0042803)	acute inflammatory response(GO:0002526) angiogenesis involved in wound healing(GO:0060055) binding of sperm to zona pellucida(GO:0007339) branching morphogenesis of a tube(GO:0048754) cell adhesion(GO:0007155) development of secondary sexual characteristics(GO:0045136) epithelial cell development(GO:0002064) extracellular matrix organization(GO:0030198) galactose metabolic process(GO:0006012) lac…	Galactose metabolism`N-Glycan biosynthesis`Other types of O-glycan biosynthesis`Glycosaminoglycan biosynthesis - keratan sulfate`Glycosphingolipid biosynthesis - lacto and neolacto series`Metabolic pathways	NOG327897	N-terminal region of glycosyl transferase group 7(PF13733.1) N-terminal domain of galactosyltransferase(PF02709.9)	.
comp219964_c1	1.97	2.42	2.14	2.88	8.01	4.78	4.97	Q8IDX6	RBP2A_PLAF7	Reticulocyte-binding protein 2 homolog a	Plasmodium falciparum	integral to membrane(GO:0016021) membrane(GO:0016020) plasma membrane(GO:0005886)		cell-cell adhesion(GO:0016337) entry into host cell(GO:0030260)		.	MAP7 (E-MAP-115) family(PF05672.6)	Position=1-22 Score=0.753
comp221884_c1	1.95	0.39	0.51	0.86	0.42	0.64	0.33	P42229	STA5A_HUMAN	Signal transducer and activator of transcription 5A	Homo sapiens	cytosol(GO:0005829) nucleoplasm(GO:0005654)	calcium ion binding(GO:0005509) double-stranded DNA binding(GO:0003690) RNA polymerase II core promoter sequence-specific DNA binding(GO:0000979) sequence-specific DNA binding transcription factor activity(GO:0003700) signal transducer activity(GO:0004871)	2-oxoglutarate metabolic process(GO:0006103) allantoin metabolic process(GO:0000255) citrate metabolic process(GO:0006101) creatine metabolic process(GO:0006600) creatinine metabolic process(GO:0046449) cytokine-mediated signaling pathway(GO:0019221) development of secondary female sexual characteristics(GO:0046543) development of secondary male sexual characteristics(GO:0046544) epithelial cell …	Jak-STAT signaling pathway`Hepatitis B	NOG245085	STAT protein, protein interaction domain(PF02865.12) STAT protein, DNA binding domain(PF02864.10)	.
comp222145_c1	1.86	1.07	2.02	1.19	2.61	2.71	2.23	Q6NY73	L3BPB_DANRE	Galectin-3-binding protein B	Danio rerio (Zebrafish)	membrane(GO:0016020) proteinaceous extracellular matrix(GO:0005578)	scavenger receptor activity(GO:0005044)	cell adhesion(GO:0007155)	Phagosome`TGF-beta signaling pathway`ECM-receptor interaction	NOG41083	Scavenger receptor cysteine-rich domain(PF00530.13) Thrombospondin type 1 domain(PF00090.14)	.
comp214523_c0	1.86	0.73	0.65	0.35	0.41	0.64	0.4	Q90610	NEO1_CHICK	Neogenin	Gallus gallus	integral to membrane(GO:0016021) plasma membrane(GO:0005886)		cell adhesion(GO:0007155)	Cell adhesion molecules (CAMs)	NOG249790	Fibronectin type III domain(PF00041.16)	Position=1-20 Score=0.900
comp215521_c4	1.82	1.03	2	1.47	1.64	2.01	3.97	Q9CPW0	CNTP2_MOUSE	Contactin-associated protein-like 2	Mus musculus	axolemma(GO:0030673) cell surface(GO:0009986) dendrite(GO:0030425) early endosome(GO:0005769) Golgi apparatus(GO:0005794) integral to membrane(GO:0016021) juxtaparanode region of axon(GO:0044224) perikaryon(GO:0043204)	enzyme binding(GO:0019899)	cell adhesion(GO:0007155) clustering of voltage-gated potassium channels(GO:0045163) limbic system development(GO:0021761) neuron projection development(GO:0031175) neuron recognition(GO:0008038) protein localization to juxtaparanode region of axon(GO:0071205) signal transduction(GO:0007165)		NOG291100		.
comp220482_c3	1.82	1.74	2.2	5.58	6.01	5.04	2.67	Q8VCM3	ZFY21_MOUSE	Zinc finger FYVE domain-containing protein 21	Mus musculus	cytoplasmic membrane-bounded vesicle(GO:0016023) focal adhesion(GO:0005925)	metal ion binding(GO:0046872)			NOG146378		.
comp221719_c0	1.76	3.36	2.87	2.39	2.23	2.48	0.74	Q26474	LACH_SCHAM	Lachesin	Schistocerca americana	anchored to membrane(GO:0031225) plasma membrane(GO:0005886)		cell adhesion(GO:0007155)	Cell adhesion molecules (CAMs)	.	Immunoglobulin I-set domain(PF07679.11) Immunoglobulin domain(PF13895.1) Immunoglobulin domain(PF13927.1)	.
comp223705_c0	1.76	0.68	0.45	0.47	0.51	0.38	0.11	Q9ULB1	NRX1A_HUMAN	Neurexin-1-alpha	Homo sapiens	cell junction(GO:0030054) cell surface(GO:0009986) integral to plasma membrane(GO:0005887) synapse(GO:0045202)	cell adhesion molecule binding(GO:0050839) metal ion binding(GO:0046872) neuroligin family protein binding(GO:0097109) receptor activity(GO:0004872)	adult behavior(GO:0030534) axon guidance(GO:0007411) cell adhesion(GO:0007155) gephyrin clustering(GO:0097116) learning(GO:0007612) neuroligin clustering(GO:0097118) neuromuscular process controlling balance(GO:0050885) positive regulation of excitatory postsynaptic membrane potential(GO:2000463) positive regulation of synaptic transmission, glutamatergic(GO:0051968) postsynaptic density protein …	Cell adhesion molecules (CAMs)	NOG302266	Laminin G domain(PF02210.19) Laminin G domain(PF00054.18) EGF-like domain(PF00008.22)	.
comp218454_c1	1.75	2.76	2.55	1.52	2.9	4.33	4.84	P29317	EPHA2_HUMAN	Ephrin type-A receptor 2	Homo sapiens	focal adhesion(GO:0005925) integral to plasma membrane(GO:0005887) lamellipodium membrane(GO:0031258) leading edge membrane(GO:0031256) ruffle membrane(GO:0032587)	ATP binding(GO:0005524) ephrin receptor activity(GO:0005003) transmembrane receptor protein tyrosine kinase activity(GO:0004714)	activation of Rac GTPase activity(GO:0032863) angiogenesis(GO:0001525) apoptotic process(GO:0006915) axial mesoderm formation(GO:0048320) bone remodeling(GO:0046849) branching involved in mammary gland duct morphogenesis(GO:0060444) cell adhesion(GO:0007155) cell chemotaxis(GO:0060326) ephrin receptor signaling pathway(GO:0048013) keratinocyte differentiation(GO:0030216) lens fiber cell morphogen…		COG0515	SAM domain (Sterile alpha motif)(PF07647.12) SAM domain (Sterile alpha motif)(PF00536.25)	.
comp225706_c0	1.73	0.39	0.46	0.4	1.14	0.97	1.33	Q14517	FAT1_HUMAN	Protocadherin Fat 1	Homo sapiens	cell-cell junction(GO:0005911) filopodium(GO:0030175) integral to plasma membrane(GO:0005887) lamellipodium(GO:0030027) nucleus(GO:0005634) perinuclear region of cytoplasm(GO:0048471)	calcium ion binding(GO:0005509)	actin filament organization(GO:0007015) anatomical structure morphogenesis(GO:0009653) cell migration(GO:0016477) cell-cell adhesion(GO:0016337) cell-cell signaling(GO:0007267) establishment or maintenance of cell polarity(GO:0007163) homophilic cell adhesion(GO:0007156)	Hippo signaling pathway - fly	NOG12793	Cadherin domain(PF00028.12)	Position=1-34 Score=0.788
comp214458_c4	1.73	0.24	0.65	0.35	0.55	0.28	0.38	P28827	PTPRM_HUMAN	Receptor-type tyrosine-protein phosphatase mu	Homo sapiens	cell-cell adherens junction(GO:0005913) integral to plasma membrane(GO:0005887) lamellipodium(GO:0030027) perinuclear region of cytoplasm(GO:0048471)	cadherin binding(GO:0045296) transmembrane receptor protein tyrosine phosphatase activity(GO:0005001)	homophilic cell adhesion(GO:0007156) negative regulation of angiogenesis(GO:0016525) negative regulation of endothelial cell migration(GO:0010596) negative regulation of endothelial cell proliferation(GO:0001937) positive regulation of vasodilation(GO:0045909) response to drug(GO:0042493) retina layer formation(GO:0010842) retinal ganglion cell axon guidance(GO:0031290)	Cell adhesion molecules (CAMs)`Adherens junction	COG5599	Protein-tyrosine phosphatase(PF00102.22)	.
comp215557_c0	1.72	1.02	0.82	0.51	0.18	0.12	0.17	Q80T91	MEG11_MOUSE	Multiple epidermal growth factor-like domains protein 11	Mus musculus	basolateral plasma membrane(GO:0016323) integral to membrane(GO:0016021)		homotypic cell-cell adhesion(GO:0034109) retina layer formation(GO:0010842)		NOG12793	Galactose binding lectin domain(PF02140.13)	Position=1-17 Score=0.863
comp221677_c0	1.71	0.86	2.17	6.75	8.41	6.71	11.83	Q12904	AIMP1_HUMAN	Aminoacyl tRNA synthase complex-interacting multifunctional protein 1	Homo sapiens	aminoacyl-tRNA synthetase multienzyme complex(GO:0017101) cytosol(GO:0005829) endoplasmic reticulum(GO:0005783) extracellular space(GO:0005615) Golgi apparatus(GO:0005794) nucleus(GO:0005634) transport vesicle(GO:0030133)	cell surface binding(GO:0043498) cytokine activity(GO:0005125) protein homodimerization activity(GO:0042803) tRNA binding(GO:0000049)	angiogenesis(GO:0001525) apoptotic process(GO:0006915) cell adhesion(GO:0007155) cell-cell signaling(GO:0007267) chemotaxis(GO:0006935) glucose metabolic process(GO:0006006) inflammatory response(GO:0006954) leukocyte migration(GO:0050900) negative regulation of endothelial cell proliferation(GO:0001937) signal transduction(GO:0007165) tRNA aminoacylation for protein translation(GO:0006418)	Selenocompound metabolism`Aminoacyl-tRNA biosynthesis	COG0073	Valyl tRNA synthetase tRNA binding arm(PF10458.4) Putative tRNA binding domain(PF01588.15)	.
comp216751_c0	1.7	0.62	0.94	0.32	0.55	0.86	0.79	P14740	DPP4_RAT	Dipeptidyl peptidase 4	Rattus norvegicus	apical plasma membrane(GO:0016324) cell surface(GO:0009986) endocytic vesicle(GO:0030139) endoplasmic reticulum(GO:0005783) extracellular region(GO:0005576) Golgi apparatus(GO:0005794) integral to membrane(GO:0016021) intercellular canaliculus(GO:0046581) invadopodium membrane(GO:0071438) lamellipodium(GO:0030027) lamellipodium membrane(GO:0031258) membrane raft(GO:0045121)	aminopeptidase activity(GO:0004177) collagen binding(GO:0005518) dipeptidyl-peptidase activity(GO:0008239) peptide binding(GO:0042277) protease binding(GO:0002020) protein homodimerization activity(GO:0042803) receptor binding(GO:0005102) serine-type endopeptidase activity(GO:0004252)	cell adhesion(GO:0007155) endothelial cell migration(GO:0043542) establishment of localization(GO:0051234) negative regulation of extracellular matrix disassembly(GO:0010716) positive regulation of cell proliferation(GO:0008284) proteolysis(GO:0006508) regulation of cell-cell adhesion mediated by integrin(GO:0033632) regulation of T cell mediated immunity(GO:0002709) response to hypoxia(GO:000166…	Protein digestion and absorption	COG1506	Dipeptidyl peptidase IV (DPP IV) N-terminal region(PF00930.16) Alpha/beta hydrolase family(PF12695.2) Prolyl oligopeptidase family(PF00326.16)	.
comp211132_c1	1.68	0.41	0.92	0.5	0.21	0.14	0.22	P15535	B4GT1_MOUSE	Beta-1,4-galactosyltransferase 1	Mus musculus	basolateral plasma membrane(GO:0016323) brush border membrane(GO:0031526) cell surface(GO:0009986) desmosome(GO:0030057) external side of plasma membrane(GO:0009897) extracellular region(GO:0005576) glycocalyx(GO:0030112) Golgi apparatus(GO:0005794) Golgi cisterna membrane(GO:0032580) Golgi trans cisterna(GO:0000138) integral to membrane(GO:0016021) plasma membrane(GO:0005886)	beta-N-acetylglucosaminylglycopeptide beta-1,4-galactosyltransferase activity(GO:0003831) cytoskeletal protein binding(GO:0008092) lactose synthase activity(GO:0004461) metal ion binding(GO:0046872) N-acetyllactosamine synthase activity(GO:0003945)	acute inflammatory response(GO:0002526) angiogenesis involved in wound healing(GO:0060055) binding of sperm to zona pellucida(GO:0007339) branching morphogenesis of a tube(GO:0048754) cell adhesion(GO:0007155) development of secondary sexual characteristics(GO:0045136) epithelial cell development(GO:0002064) extracellular matrix organization(GO:0030198) galactose metabolic process(GO:0006012) lac…	N-Glycan biosynthesis`Other types of O-glycan biosynthesis`Glycosaminoglycan biosynthesis - keratan sulfate`Glycosphingolipid biosynthesis - lacto and neolacto series`Metabolic pathways	NOG327897	N-terminal region of glycosyl transferase group 7(PF13733.1) N-terminal domain of galactosyltransferase(PF02709.9) Glycosyltransferase like family 2(PF10111.4)	.
comp211293_c0	1.67	0.36	0.83	0.99	0.38	0.28	0.56	P13944	COCA1_CHICK	Collagen alpha-1(XII) chain	Gallus gallus	collagen(GO:0005581)		cell adhesion(GO:0007155)		NOG12793	von Willebrand factor type A domain(PF00092.23)	.
comp210224_c1	1.67	3.42	1.11	0.03	0.25	0.06	0.07	P15988	CO6A2_CHICK	Collagen alpha-2(VI) chain	Gallus gallus	collagen(GO:0005581) extracellular space(GO:0005615) protein complex(GO:0043234) sarcolemma(GO:0042383)		cell adhesion(GO:0007155) protein heterotrimerization(GO:0070208)		NOG256042	Collagen triple helix repeat (20 copies)(PF01391.13)	.
comp218833_c2	1.66	0.53	0.39	0.2	1	0.78	0.52	O43312	MTSS1_HUMAN	Metastasis suppressor protein 1	Homo sapiens	actin cytoskeleton(GO:0015629) endocytic vesicle(GO:0030139) ruffle(GO:0001726)	actin monomer binding(GO:0003785)	actin cytoskeleton organization(GO:0030036) actin filament polymerization(GO:0030041) cell adhesion(GO:0007155) cellular component movement(GO:0006928) cellular response to fluid shear stress(GO:0071498) epithelial cell proliferation involved in renal tubule morphogenesis(GO:2001013) filopodium assembly(GO:0046847) glomerulus morphogenesis(GO:0072102) microspike assembly(GO:0030035) negative regu…	Adherens junction`Regulation of actin cytoskeleton	NOG72831	IRSp53/MIM homology domain(PF08397.6)	.
comp208243_c0	1.63	0.12	0.02	0.01	0.03	0.07	0.12	Q9WV75	SPON2_RAT	Spondin-2	Rattus norvegicus	extracellular matrix(GO:0031012) proteinaceous extracellular matrix(GO:0005578)	metal ion binding(GO:0046872) receptor binding(GO:0005102)	cell adhesion(GO:0007155) innate immune response(GO:0045087)		NOG279286	Thrombospondin type 1 domain(PF00090.14)	.
comp220470_c0	1.6	0.3	0.46	0.26	0.1	0.08	0.07	Q62765	NLGN1_RAT	Neuroligin-1	Rattus norvegicus	cell junction(GO:0030054) cell surface(GO:0009986) dendrite(GO:0030425) excitatory synapse(GO:0060076) filopodium tip(GO:0032433) integral to plasma membrane(GO:0005887) postsynaptic density(GO:0014069) postsynaptic membrane(GO:0045211)	neurexin family protein binding(GO:0042043) protein dimerization activity(GO:0046983) receptor activity(GO:0004872)	alpha-amino-3-hydroxy-5-methyl-4-isoxazole propionate receptor clustering(GO:0097113) calcium-dependent cell-cell adhesion(GO:0016339) cytoskeletal matrix organization at active zone(GO:0048789) heterophilic cell-cell adhesion(GO:0007157) N-methyl-D-aspartate receptor clustering(GO:0097114) neurexin clustering(GO:0097115) neuron cell-cell adhesion(GO:0007158) neuronal ion channel clustering(GO:00…	Drug metabolism - other enzymes	COG2272	Carboxylesterase family(PF00135.23) alpha/beta hydrolase fold(PF07859.8)	.
comp224149_c1	1.6	2.26	2.07	2.93	5.82	3.79	4.49	Q9HC56	PCDH9_HUMAN	Protocadherin-9	Homo sapiens	integral to membrane(GO:0016021) plasma membrane(GO:0005886)	calcium ion binding(GO:0005509)	forebrain development(GO:0030900) homophilic cell adhesion(GO:0007156)	Hippo signaling pathway - fly	NOG145470	Cadherin-like(PF08266.7) Cadherin domain(PF00028.12)	Position=1-21 Score=0.912
comp214793_c1	1.59	1.02	2.78	9.17	12.65	18.31	19.36	Q9UNN5	FAF1_HUMAN	FAS-associated factor 1	Homo sapiens	CD95 death-inducing signaling complex(GO:0031265) Cdc48p-Npl4p-Ufd1p AAA ATPase complex(GO:0034098) cytosol(GO:0005829) nuclear envelope(GO:0005635) nucleus(GO:0005634) perinuclear region of cytoplasm(GO:0048471)	heat shock protein binding(GO:0031072) protein kinase binding(GO:0019901) protein kinase regulator activity(GO:0019887) ubiquitin binding(GO:0043130) ubiquitin protein ligase binding(GO:0031625)	apoptotic process(GO:0006915) cell death(GO:0008219) cytoplasmic sequestering of NF-kappaB(GO:0007253) positive regulation of apoptotic process(GO:0043065) positive regulation of protein complex assembly(GO:0031334) proteasomal ubiquitin-dependent protein catabolic process(GO:0043161) regulation of cell adhesion(GO:0030155) regulation of protein catabolic process(GO:0042176)		NOG288188	UBX domain(PF00789.15)	.
comp212431_c1	1.59	0.6	0.97	0.53	0.33	0.22	0.92	Q09024	IMPL2_DROME	Neural/ectodermal development factor IMP-L2	Drosophila melanogaster	extracellular space(GO:0005615)		cell adhesion(GO:0007155) multicellular organismal development(GO:0007275) negative regulation of insulin receptor signaling pathway(GO:0046627)	Axon guidance	NOG265504	Immunoglobulin domain(PF13895.1) Immunoglobulin I-set domain(PF07679.11) Immunoglobulin domain(PF13927.1) Immunoglobulin domain(PF00047.20)	Position=1-23 Score=0.856
comp220997_c0	1.57	0.79	0.65	0.29	0.21	0.17	0.13	P28827	PTPRM_HUMAN	Receptor-type tyrosine-protein phosphatase mu	Homo sapiens	cell-cell adherens junction(GO:0005913) integral to plasma membrane(GO:0005887) lamellipodium(GO:0030027) perinuclear region of cytoplasm(GO:0048471)	cadherin binding(GO:0045296) transmembrane receptor protein tyrosine phosphatase activity(GO:0005001)	homophilic cell adhesion(GO:0007156) negative regulation of angiogenesis(GO:0016525) negative regulation of endothelial cell migration(GO:0010596) negative regulation of endothelial cell proliferation(GO:0001937) positive regulation of vasodilation(GO:0045909) response to drug(GO:0042493) retina layer formation(GO:0010842) retinal ganglion cell axon guidance(GO:0031290)	Cell adhesion molecules (CAMs)`Adherens junction	COG5599	EGF-like domain(PF00008.22) Human growth factor-like EGF(PF12661.2) Protein-tyrosine phosphatase(PF00102.22)	.
comp221391_c0	1.57	1.84	10.95	16.64	5.51	5.32	7.95	Q3ULF4	SPG7_MOUSE	Paraplegin	Mus musculus	integral to membrane(GO:0016021) mitochondrial membrane(GO:0031966) mitochondrion(GO:0005739)	ATP binding(GO:0005524) metal ion binding(GO:0046872) metalloendopeptidase activity(GO:0004222) nucleoside-triphosphatase activity(GO:0017111) zinc ion binding(GO:0008270)	anterograde axon cargo transport(GO:0008089) cell adhesion(GO:0007155) mitochondrion organization(GO:0007005) protein catabolic process(GO:0030163) proteolysis(GO:0006508) regulation of cell adhesion(GO:0030155)	Proteasome`Epstein-Barr virus infection	COG0465	ATPase family associated with various cellular activities (AAA)(PF00004.24) Peptidase family M41(PF01434.13)	.
comp223146_c1	1.56	0.79	1	0.8	1.29	1.5	1.26	Q90615	ITA1_CHICK	Integrin alpha-1	Gallus gallus	integral to membrane(GO:0016021)		cell adhesion(GO:0007155) integrin-mediated signaling pathway(GO:0007229)	Focal adhesion`ECM-receptor interaction`Regulation of actin cytoskeleton	NOG322251	von Willebrand factor type A domain(PF00092.23)	.
comp212127_c0	1.56	0.28	0.5	0.27	0.3	0.35	0.08	Q4LDE5	SVEP1_HUMAN	Sushi, von Willebrand factor type A, EGF and pentraxin domain-containing protein 1	Homo sapiens	cytoplasm(GO:0005737) extracellular region(GO:0005576) membrane(GO:0016020)	calcium ion binding(GO:0005509) chromatin binding(GO:0003682)	cell adhesion(GO:0007155)	Notch signaling pathway	NOG12793	EGF-like domain(PF00008.22) Human growth factor-like EGF(PF12661.2) Sushi domain (SCR repeat)(PF00084.15)	.
comp214982_c2	1.55	1.5	1.23	1.97	1.76	1.74	1.37	Q9HCK4	ROBO2_HUMAN	Roundabout homolog 2	Homo sapiens	axolemma(GO:0030673) cell surface(GO:0009986) integral to membrane(GO:0016021)	axon guidance receptor activity(GO:0008046) identical protein binding(GO:0042802)	apoptotic process involved in luteolysis(GO:0061364) axon midline choice point recognition(GO:0016199) cellular response to hormone stimulus(GO:0032870) homophilic cell adhesion(GO:0007156) metanephros development(GO:0001656) negative regulation of negative chemotaxis(GO:0050925) negative regulation of synapse assembly(GO:0051964) olfactory bulb interneuron development(GO:0021891) positive regula…	Axon guidance	NOG238978	Immunoglobulin I-set domain(PF07679.11) Immunoglobulin domain(PF13895.1) Immunoglobulin domain(PF13927.1) Immunoglobulin domain(PF00047.20) Immunoglobulin V-set domain(PF07686.12) Fibronectin type III domain(PF00041.16)	.
comp226234_c1	1.53	2.22	4.3	9.99	11.47	14.6	18.13	Q9HBI1	PARVB_HUMAN	Beta-parvin	Homo sapiens	cytoskeleton(GO:0005856) cytosol(GO:0005829) focal adhesion(GO:0005925) lamellipodium(GO:0030027) plasma membrane(GO:0005886) Z disc(GO:0030018)		actin cytoskeleton reorganization(GO:0031532) cell adhesion(GO:0007155) cell junction assembly(GO:0034329) establishment or maintenance of cell polarity regulating cell shape(GO:0071963) lamellipodium assembly(GO:0030032)	Focal adhesion	NOG303418	Calponin homology (CH) domain(PF00307.26)	.
comp214864_c4	1.5	4.34	6.72	7.59	19.04	18.45	13.7	Q3MHR7	ARPC2_BOVIN	Actin-related protein 2/3 complex subunit 2	Bos taurus	cell leading edge(GO:0031252) cell projection(GO:0042995) cytoplasm(GO:0005737) cytoskeleton(GO:0005856) focal adhesion(GO:0005925)		positive regulation of actin filament polymerization(GO:0030838)	Regulation of actin cytoskeleton`Salmonella infection	NOG327379	Arp2/3 complex, 34 kD subunit p34-Arc(PF04045.9)	.
comp224341_c2	1.49	0.82	0.28	0.28	2.15	2.44	1.68	Q9HBL0	TENS1_HUMAN	Tensin-1	Homo sapiens	cytoplasm(GO:0005737) cytoskeleton(GO:0005856) focal adhesion(GO:0005925)		cell-substrate junction assembly(GO:0007044) fibroblast migration(GO:0010761)		COG2453	SH2 domain(PF00017.19) Phosphotyrosine-binding domain(PF08416.8)	.
comp208744_c0	1.45	1.64	1.2	0.85	0.34	0.35	0.32	P22105	TENX_HUMAN	Tenascin-X	Homo sapiens	extracellular space(GO:0005615) intracellular(GO:0005622) proteinaceous extracellular matrix(GO:0005578)	heparin binding(GO:0008201) integrin binding(GO:0005178)	actin cytoskeleton organization(GO:0030036) cell adhesion(GO:0007155) cell-cell adhesion(GO:0016337) cell-matrix adhesion(GO:0007160) collagen fibril organization(GO:0030199) collagen metabolic process(GO:0032963) elastic fiber assembly(GO:0048251) extracellular fibril organization(GO:0043206) fatty acid metabolic process(GO:0006631) regulation of JUN kinase activity(GO:0043506) signal transducti…	PI3K-Akt signaling pathway`Focal adhesion`ECM-receptor interaction	.		Position=1-18 Score=0.748
comp221373_c4	1.43	9.4	17.59	13.23	19.33	16.05	10.84	Q15438	CYH1_HUMAN	Cytohesin-1	Homo sapiens	cytoplasm(GO:0005737) plasma membrane(GO:0005886) tight junction(GO:0005923)	ARF guanyl-nucleotide exchange factor activity(GO:0005086) phospholipid binding(GO:0005543)	establishment of epithelial cell polarity(GO:0090162) regulation of ARF protein signal transduction(GO:0032012) regulation of cell adhesion(GO:0030155) vesicle-mediated transport(GO:0016192)	Endocytosis	COG5307	Sec7 domain(PF01369.15) PH domain(PF00169.24)	.
comp222944_c3	1.38	0.44	0.05	0.16	1.06	1.05	1.54	Q80W68	KIRR1_MOUSE	Kin of IRRE-like protein 1	Mus musculus	cell projection membrane(GO:0031253) cell-cell junction(GO:0005911) dendritic shaft(GO:0043198) integral to membrane(GO:0016021) plasma membrane(GO:0005886)		cell-cell adhesion(GO:0016337) excretion(GO:0007588) negative regulation of protein phosphorylation(GO:0001933) positive regulation of actin filament polymerization(GO:0030838)		NOG295274	Immunoglobulin I-set domain(PF07679.11) Immunoglobulin V-set domain(PF07686.12) Immunoglobulin domain(PF13895.1)	Position=1-26 Score=0.523
comp219208_c4	1.34	9.97	3.96	2.72	5.18	4.36	4.26	O94910	LPHN1_HUMAN	Latrophilin-1	Homo sapiens	axon(GO:0030424) growth cone(GO:0030426) integral to membrane(GO:0016021) plasma membrane(GO:0005886) postsynaptic density(GO:0014069) presynaptic membrane(GO:0042734)	carbohydrate binding(GO:0030246) cell adhesion molecule binding(GO:0050839) G-protein coupled receptor activity(GO:0004930) latrotoxin receptor activity(GO:0016524) toxin binding(GO:0015643)	brain development(GO:0007420) calcium-mediated signaling using intracellular calcium source(GO:0035584) heterophilic cell-cell adhesion(GO:0007157) neuropeptide signaling pathway(GO:0007218) positive regulation of synapse maturation(GO:0090129)		NOG253931	Galactose binding lectin domain(PF02140.13)	.
comp201136_c1	1.34	0.66	0.29	0.38	0.12	0.08	0.12	Q9EQ09	OLR1_MOUSE	Oxidized low-density lipoprotein receptor 1	Mus musculus	extracellular region(GO:0005576) extrinsic to plasma membrane(GO:0019897) integral to membrane(GO:0016021)	carbohydrate binding(GO:0030246) low-density lipoprotein receptor activity(GO:0005041)	cell death(GO:0008219) inflammatory response(GO:0006954) leukocyte cell-cell adhesion(GO:0007159) lipoprotein metabolic process(GO:0042157) response to hydrogen peroxide(GO:0042542)		NOG242244	Lectin C-type domain(PF00059.16)	.
comp217049_c4	1.29	0.17	1.35	1.17	0.29	0.43	0.73	Q96GW7	PGCB_HUMAN	Brevican core protein	Homo sapiens	anchored to membrane(GO:0031225) dendrite(GO:0030425) extracellular region(GO:0005576) extracellular space(GO:0005615) Golgi lumen(GO:0005796) lysosomal lumen(GO:0043202) proteinaceous extracellular matrix(GO:0005578) synapse(GO:0045202)	carbohydrate binding(GO:0030246) hyaluronic acid binding(GO:0005540)	carbohydrate metabolic process(GO:0005975) cell adhesion(GO:0007155) chondroitin sulfate biosynthetic process(GO:0030206) chondroitin sulfate catabolic process(GO:0030207) dermatan sulfate biosynthetic process(GO:0030208) hippocampus development(GO:0021766) regulation of neuronal synaptic plasticity(GO:0048168)		NOG136696	Lectin C-type domain(PF00059.16)	Position=1-24 Score=0.463
comp168422_c0	1.29	0.46	0.76	0.9	0.16	0.22	0.35	Q63870	CO7A1_MOUSE	Collagen alpha-1(VII) chain	Mus musculus	basement membrane(GO:0005604) collagen(GO:0005581)	serine-type endopeptidase inhibitor activity(GO:0004867)	cell adhesion(GO:0007155)	Focal adhesion`ECM-receptor interaction	NOG12793	Collagen triple helix repeat (20 copies)(PF01391.13)	Position=1-18 Score=0.778
comp218866_c4	1.25	1.46	1.99	2.44	2.74	2.34	2.7	P49961	ENTP1_HUMAN	Ectonucleoside triphosphate diphosphohydrolase 1	Homo sapiens	integral to plasma membrane(GO:0005887)	ATP binding(GO:0005524) hydrolase activity(GO:0016787)	blood coagulation(GO:0007596) cell adhesion(GO:0007155)	Purine metabolism`Pyrimidine metabolism	COG5371	GDA1/CD39 (nucleoside phosphatase) family(PF01150.12)	.
comp212151_c0	1.24	0.4	0.16	0.07	0.38	0.03	0.2	P33730	LYAM2_CANFA	E-selectin	Canis familiaris (Dog)	integral to membrane(GO:0016021)	carbohydrate binding(GO:0030246)	cell adhesion(GO:0007155)		NOG242963	Lectin C-type domain(PF00059.16)	.
comp218260_c0	1.23	0.43	0.75	0.65	1.62	1.19	1.11	Q90615	ITA1_CHICK	Integrin alpha-1	Gallus gallus	integral to membrane(GO:0016021)		cell adhesion(GO:0007155) integrin-mediated signaling pathway(GO:0007229)		NOG322251	von Willebrand factor type A domain(PF00092.23) von Willebrand factor type A domain(PF13519.1)	.
comp224152_c0	1.2	1.69	2.06	3.24	0.85	0.66	0.71	A5PKJ4	MK07_BOVIN	Mitogen-activated protein kinase 7	Bos taurus	cytosol(GO:0005829) nucleus(GO:0005634)	ATP binding(GO:0005524) MAP kinase activity(GO:0004707)	apoptotic process(GO:0006915) cell cycle(GO:0007049) cell differentiation(GO:0030154) cellular response to transforming growth factor beta stimulus(GO:0071560) MAPK cascade(GO:0000165) negative regulation of apoptotic process(GO:0043066) negative regulation of heterotypic cell-cell adhesion(GO:0034115) negative regulation of NFAT protein import into nucleus(GO:0051534) negative regulation of resp…	MAPK signaling pathway`Gap junction`Neurotrophin signaling pathway`GnRH signaling pathway	COG0515	Protein kinase domain(PF00069.20) Protein tyrosine kinase(PF07714.12)	.
comp222853_c0	1.19	1.39	0.58	1.3	3.54	4.08	3.66	Q5F464	LPP_CHICK	Lipoma-preferred partner homolog	Gallus gallus	cytoplasm(GO:0005737) focal adhesion(GO:0005925) nucleus(GO:0005634)	metal ion binding(GO:0046872) zinc ion binding(GO:0008270)	cell adhesion(GO:0007155)	Hippo signaling pathway - fly	NOG279196	LIM domain(PF00412.17)	.
comp224532_c0	1.17	9.71	64.38	168	59.97	52.34	36.48	P80009	PLMN_CANFA	Plasminogen	Canis familiaris (Dog)	extracellular space(GO:0005615) extrinsic to external side of plasma membrane(GO:0031232)	cell surface binding(GO:0043498) serine-type endopeptidase activity(GO:0004252)	apoptotic process(GO:0006915) blood coagulation(GO:0007596) extracellular matrix disassembly(GO:0022617) fibrinolysis(GO:0042730) induction of apoptosis(GO:0006917) labyrinthine layer blood vessel development(GO:0060716) mononuclear cell migration(GO:0071674) muscle cell homeostasis(GO:0046716) myoblast differentiation(GO:0045445) negative regulation of cell-substrate adhesion(GO:0010812) negativ…	Neuroactive ligand-receptor interaction`Complement and coagulation cascades`Staphylococcus aureus infection`Influenza A	COG5640	CUB domain(PF00431.15) Trypsin(PF00089.21)	Position=1-18 Score=0.822
comp216676_c0	1.11	0.97	0.7	0.9	1.53	1.43	1.85	Q9V6X7	OFUT1_DROME	GDP-fucose protein O-fucosyltransferase 1	Drosophila melanogaster	cytoplasmic vesicle(GO:0031410) endoplasmic reticulum(GO:0005783)	Notch binding(GO:0005112) peptide-O-fucosyltransferase activity(GO:0046922)	cell-cell adhesion(GO:0016337) embryo development(GO:0009790) endocytosis(GO:0006897) fucose metabolic process(GO:0006004) lateral inhibition(GO:0046331) negative regulation of Notch signaling pathway(GO:0045746) Notch signaling pathway(GO:0007219) O-glycan processing(GO:0016266) protein catabolic process(GO:0030163) regulation of transcription, DNA-dependent(GO:0006355)	Other types of O-glycan biosynthesis	NOG250895	GDP-fucose protein O-fucosyltransferase(PF10250.4)	Position=1-20 Score=0.879
comp220454_c0	1.1	0.27	0.54	1.06	1.92	1.84	1.56	Q24JV9	L3BPA_DANRE	Galectin-3-binding protein A	Danio rerio (Zebrafish)	membrane(GO:0016020) proteinaceous extracellular matrix(GO:0005578)	scavenger receptor activity(GO:0005044)	cell adhesion(GO:0007155)	Salivary secretion	NOG41083	Scavenger receptor cysteine-rich domain(PF00530.13) EGF-like domain(PF00008.22) Calcium-binding EGF domain(PF07645.10)	Position=1-22 Score=0.518
comp226006_c0	1.1	0.89	1.56	2.93	5.17	4.39	6.33	Q92797	SYMPK_HUMAN	Symplekin	Homo sapiens	cytoplasm(GO:0005737) cytoskeleton(GO:0005856) nucleoplasm(GO:0005654) plasma membrane(GO:0005886) tight junction(GO:0005923)		cell adhesion(GO:0007155) mRNA processing(GO:0006397)	mRNA surveillance pathway`Tight junction	NOG273943	Domain of unknown function (DUF3453)(PF11935.3) Symplekin tight junction protein C terminal(PF12295.3)	.
comp205947_c0	1.09	0.92	0.73	0.29	0.22	0.2	0.05	Q14517	FAT1_HUMAN	Protocadherin Fat 1	Homo sapiens	cell-cell junction(GO:0005911) filopodium(GO:0030175) integral to plasma membrane(GO:0005887) lamellipodium(GO:0030027) nucleus(GO:0005634) perinuclear region of cytoplasm(GO:0048471)	calcium ion binding(GO:0005509)	actin filament organization(GO:0007015) anatomical structure morphogenesis(GO:0009653) cell migration(GO:0016477) cell-cell adhesion(GO:0016337) cell-cell signaling(GO:0007267) establishment or maintenance of cell polarity(GO:0007163) homophilic cell adhesion(GO:0007156)	Dorso-ventral axis formation`Notch signaling pathway	NOG12793		.
comp218784_c0	1.08	0.88	0.83	1.44	0.51	0.44	0.91	P0C6B8	SVEP1_RAT	Sushi, von Willebrand factor type A, EGF and pentraxin domain-containing protein 1	Rattus norvegicus	cytoplasm(GO:0005737) extracellular region(GO:0005576) membrane(GO:0016020)	calcium ion binding(GO:0005509) chromatin binding(GO:0003682)	cell adhesion(GO:0007155)		NOG12793	Sushi domain (SCR repeat)(PF00084.15)	.
comp214736_c0	1.07	0.6	1.03	1.05	0.71	0.66	0.53	Q5XII0	EPDR1_RAT	Mammalian ependymin-related protein 1	Rattus norvegicus	extracellular region(GO:0005576) lysosome(GO:0005764)	calcium ion binding(GO:0005509)	cell-matrix adhesion(GO:0007160)		NOG39671	Ependymin(PF00811.13)	Position=1-16 Score=0.910
comp221244_c1	1.06	0.41	1.51	1.84	4.05	2.34	0.41	P22105	TENX_HUMAN	Tenascin-X	Homo sapiens	extracellular space(GO:0005615) intracellular(GO:0005622) proteinaceous extracellular matrix(GO:0005578)	heparin binding(GO:0008201) integrin binding(GO:0005178)	actin cytoskeleton organization(GO:0030036) cell adhesion(GO:0007155) cell-cell adhesion(GO:0016337) cell-matrix adhesion(GO:0007160) collagen fibril organization(GO:0030199) collagen metabolic process(GO:0032963) elastic fiber assembly(GO:0048251) extracellular fibril organization(GO:0043206) fatty acid metabolic process(GO:0006631) regulation of JUN kinase activity(GO:0043506) signal transducti…	PI3K-Akt signaling pathway`Focal adhesion`ECM-receptor interaction	.	EB module(PF01683.13)	.
comp218875_c2	1.04	0.84	0.53	0.44	0.42	0.38	0.53	P25391	LAMA1_HUMAN	Laminin subunit alpha-1	Homo sapiens	cell-cell junction(GO:0005911) extracellular space(GO:0005615) laminin-1 complex(GO:0005606) laminin-3 complex(GO:0005608)	extracellular matrix structural constituent(GO:0005201) glycosphingolipid binding(GO:0043208)	axon guidance(GO:0007411) branching involved in salivary gland morphogenesis(GO:0060445) cell adhesion(GO:0007155) cell surface receptor signaling pathway(GO:0007166) epithelial tube branching involved in lung morphogenesis(GO:0060441) establishment of epithelial cell apical/basal polarity(GO:0045198) morphogenesis of an epithelial sheet(GO:0002011) regulation of cell adhesion(GO:0030155) regulat…	Focal adhesion`ECM-receptor interaction	NOG247347	Laminin G domain(PF02210.19) Laminin G domain(PF00054.18)	.
comp224947_c0	1	0.25	0.67	0.72	0.44	0.34	0.98	A6NMZ7	CO6A6_HUMAN	Collagen alpha-6(VI) chain	Homo sapiens	collagen(GO:0005581) extracellular matrix(GO:0031012)		cell adhesion(GO:0007155)	Focal adhesion`ECM-receptor interaction	NOG237718	von Willebrand factor type A domain(PF00092.23) von Willebrand factor type A domain(PF13519.1) von Willebrand factor type A domain(PF13768.1) EGF-like domain(PF00008.22)	.
