# Supplementary material for: The asymmetric cell division machinery in the spiral-cleaving egg and embryo of the marine annelid Platynereis dumerilii
Source: BMC Dev Biol. 2017 Dec 11;17:16. doi: 10.1186/s12861-017-0158-9 (PMC5725810; doi:10.1186/s12861-017-0158-9)
Supplement: Supplementary file 8 — Gene Ontology Search Query: Cell Junction. List of all genes and expression profiles for time points 0–14 hpf generated for a GO Search: Cell Junction (related to Figs. 5-7). Search hits are generated for the Biological Process GO category that contains a Cell Junction annotation. The table was organized by sorting the 2 hpf FPKM expression values from large-to-small. All values below 1 FPKM at 2 hpf were excluded. The expression profiles and the annotation information based on the BLAST results against the Swiss-Prot database are also included. (XLSX 144 kb) [file 12861_2017_158_MOESM8_ESM.xlsx]

## Sheet: Cell Junction
Gene id	hr2	hr4	hr6	hr8	hr10	hr12	hr14	Accession	Gene name	Protein name	Species	GO-cellular component	GO-molecular function	GO-biological process	KEGG	eggNOG	Pfam	SignalP	TmHMM
comp218045_c0	316.88	466.39	383.49	272.38	71.13	67.8	137.41	Q08331	CALB2_MOUSE	Calretinin	Mus musculus	cytoplasm(GO:0005737) gap junction(GO:0005921)	calcium ion binding(GO:0005509)		Endocrine and other factor-regulated calcium reabsorption	NOG299305	EF-hand domain pair(PF13833.1) EF-hand domain(PF13405.1) EF hand(PF13202.1) EF hand(PF00036.27) EF-hand domain pair(PF13499.1)	.
comp223673_c1	211.14	135.5	103.74	69.05	104.41	84.26	48.58	Q14191	WRN_HUMAN	Werner syndrome ATP-dependent helicase	Homo sapiens	centrosome(GO:0005813) nucleolus(GO:0005730) nucleoplasm(GO:0005654)	3'-5' DNA helicase activity(GO:0043138) 3'-5' exonuclease activity(GO:0008408) ATP binding(GO:0005524) ATP-dependent 3'-5' DNA helicase activity(GO:0043140) ATP-dependent DNA helicase activity(GO:0004003) bubble DNA binding(GO:0000405) four-way junction helicase activity(GO:0009378) G-quadruplex DNA binding(GO:0051880) magnesium ion binding(GO:0000287) manganese ion binding(GO:0030145) protein co…	base-excision repair(GO:0006284) cell aging(GO:0007569) cellular response to starvation(GO:0009267) DNA recombination(GO:0006310) DNA synthesis involved in DNA repair(GO:0000731) multicellular organismal aging(GO:0010259) nucleolus to nucleoplasm transport(GO:0032066) positive regulation of hydrolase activity(GO:0051345) regulation of apoptotic process(GO:0042981) regulation of growth rate(GO:004…	Homologous recombination`Fanconi anemia pathway	COG0514	DEAD/DEAH box helicase(PF00270.24) Helicase conserved C-terminal domain(PF00271.26)	.
comp223466_c1	204.37	222	194.02	132.23	64.32	59.44	54.06	Q8NFZ3	NLGNY_HUMAN	Neuroligin-4, Y-linked	Homo sapiens	cell junction(GO:0030054) cell surface(GO:0009986) integral to plasma membrane(GO:0005887) postsynaptic density(GO:0014069) postsynaptic membrane(GO:0045211) synapse(GO:0045202)	neurexin family protein binding(GO:0042043) receptor activity(GO:0004872)	cell adhesion(GO:0007155) synapse assembly(GO:0007416)	Cell adhesion molecules (CAMs)	COG2272	Carboxylesterase family(PF00135.23)	Position=1-22 Score=0.691
comp221670_c0	194.87	117.67	81.08	75.36	50.62	38.61	39.39	Q9V8R9	41_DROME	Protein 4.1 homolog	Drosophila melanogaster	cytoskeleton(GO:0005856) plasma membrane(GO:0005886) septate junction(GO:0005918)	cytoskeletal protein binding(GO:0008092) structural molecule activity(GO:0005198)	adult somatic muscle development(GO:0007527) chitin-based embryonic cuticle biosynthetic process(GO:0008362) dorsal closure(GO:0007391) establishment of glial blood-brain barrier(GO:0060857) establishment or maintenance of cell polarity(GO:0007163) maintenance of imaginal disc-derived wing hair orientation(GO:0035321) protein targeting to membrane(GO:0006612) regulation of tube size, open trachea…	Tight junction	NOG242913	4.1 protein C-terminal domain (CTD)(PF05902.8)	.
comp223749_c1	185.79	39.91	7.83	7.4	15.26	15.66	8.35	P10040	CRB_DROME	Protein crumbs	Drosophila melanogaster	apical plasma membrane(GO:0016324) apicolateral plasma membrane(GO:0016327) integral to membrane(GO:0016021) rhabdomere(GO:0016028) septate junction(GO:0005918) subapical complex(GO:0035003)	calcium ion binding(GO:0005509) spectrin binding(GO:0030507)	adherens junction organization(GO:0034332) cell morphogenesis involved in Malpighian tubule morphogenesis(GO:0061336) cellular membrane organization(GO:0016044) dorsal closure, amnioserosa morphology change(GO:0046664) establishment of epithelial cell apical/basal polarity(GO:0045198) establishment or maintenance of polarity of embryonic epithelium(GO:0016332) establishment or maintenance of pola…	Hippo signaling pathway - fly	NOG12793	EGF-like domain(PF00008.22) Human growth factor-like EGF(PF12661.2) Calcium-binding EGF domain(PF07645.10) Laminin G domain(PF02210.19) Laminin G domain(PF00054.18)	Position=1-23 Score=0.786
comp222826_c1	183.57	199.76	127.15	130.61	107.08	112.61	172.72	P13607	ATNA_DROME	Sodium/potassium-transporting ATPase subunit alpha	Drosophila melanogaster	basolateral plasma membrane(GO:0016323) nucleus(GO:0005634) septate junction(GO:0005918) sodium:potassium-exchanging ATPase complex(GO:0005890)	ATP binding(GO:0005524) metal ion binding(GO:0046872) sodium:potassium-exchanging ATPase activity(GO:0005391)	adult locomotory behavior(GO:0008344) ATP biosynthetic process(GO:0006754) determination of adult lifespan(GO:0008340) embryonic development via the syncytial blastoderm(GO:0001700) neuromuscular process(GO:0050905) regulation of cell shape(GO:0008360) regulation of tube diameter, open tracheal system(GO:0035158) regulation of tube length, open tracheal system(GO:0035159) response to mechanical s…	Cardiac muscle contraction	COG0474	Cation transporter/ATPase, N-terminus(PF00690.21) E1-E2 ATPase(PF00122.15) haloacid dehalogenase-like hydrolase(PF00702.21) haloacid dehalogenase-like hydrolase(PF12710.2) Putative hydrolase of sodium-potassium ATPase alpha subunit(PF13246.1) Cation transporting ATPase, C-terminus(PF00689.16)	.
comp220967_c0	182.39	181.66	177.85	164.94	68.45	74.42	122.03	Q9VCZ3	OCTB1_DROME	Octopamine receptor beta-1R	Drosophila melanogaster	integral to plasma membrane(GO:0005887)	adrenergic receptor activity(GO:0004935) octopamine receptor activity(GO:0004989)	adenylate cyclase-activating G-protein coupled receptor signaling pathway(GO:0007189) negative regulation of synaptic growth at neuromuscular junction(GO:0045886)		NOG262978	7 transmembrane receptor (rhodopsin family)(PF00001.16)	.
comp219150_c0	180.61	134.88	90.82	98.86	66.74	65.29	51.32	Q08E52	PAK1_BOVIN	Serine/threonine-protein kinase PAK 1	Bos taurus	axon(GO:0030424) cell-cell junction(GO:0005911) focal adhesion(GO:0005925) Golgi apparatus(GO:0005794) growth cone(GO:0030426) nucleus(GO:0005634) plasma membrane(GO:0005886) protein complex(GO:0043234) ruffle(GO:0001726)	ATP binding(GO:0005524) collagen binding(GO:0005518) protein serine/threonine kinase activity(GO:0004674)	actin cytoskeleton reorganization(GO:0031532) apoptotic process(GO:0006915) branching morphogenesis of a tube(GO:0048754) dendrite development(GO:0016358) exocytosis(GO:0006887) negative regulation of cell proliferation involved in contact inhibition(GO:0060244) neuromuscular junction development(GO:0007528) positive regulation of intracellular estrogen receptor signaling pathway(GO:0033148) posi…	MAPK signaling pathway`ErbB signaling pathway`Chemokine signaling pathway`Axon guidance`Focal adhesion`Natural killer cell mediated cytotoxicity`T cell receptor signaling pathway`Fc gamma R-mediated phagocytosis`Regulation of actin cytoskeleton`Renal cell carcinoma	COG0515	P21-Rho-binding domain(PF00786.23) Protein kinase domain(PF00069.20) Protein tyrosine kinase(PF07714.12)	.
comp220950_c1	180.1	145.88	141.42	119.12	62.46	54.51	59.18	P20241	NRG_DROME	Neuroglian	Drosophila melanogaster	filopodium(GO:0030175) integral to membrane(GO:0016021) lateral plasma membrane(GO:0016328) pleated septate junction(GO:0005919) tight junction(GO:0005923)	calcium ion binding(GO:0005509)	axon ensheathment(GO:0008366) axon extension(GO:0048675) central complex development(GO:0048036) dendrite morphogenesis(GO:0048813) epidermal growth factor receptor signaling pathway(GO:0007173) establishment of glial blood-brain barrier(GO:0060857) female courtship behavior(GO:0008050) imaginal disc morphogenesis(GO:0007560) male courtship behavior(GO:0008049) melanotic encapsulation of foreign …	Cell adhesion molecules (CAMs)	NOG293951	Immunoglobulin domain(PF13927.1) Immunoglobulin domain(PF13895.1) Immunoglobulin I-set domain(PF07679.11) Immunoglobulin V-set domain(PF07686.12) Immunoglobulin domain(PF00047.20) Fibronectin type III domain(PF00041.16) FKBP-type peptidyl-prolyl cis-trans isomerase(PF00254.23)	.
comp215542_c0	171.45	109.78	24.73	12.45	21.91	14.85	6.24	Q62165	DAG1_MOUSE	Dystroglycan	Mus musculus	basement membrane(GO:0005604) cell outer membrane(GO:0009279) cell-cell adherens junction(GO:0005913) contractile ring(GO:0070938) costamere(GO:0043034) cytoskeleton(GO:0005856) dystroglycan complex(GO:0016011) extracellular space(GO:0005615) filopodium(GO:0030175) focal adhesion(GO:0005925) integral to membrane(GO:0016021) lamellipodium(GO:0030027) membrane raft(GO:0045121) node of Ranvier(GO:00…	bacterial cell surface binding(GO:0051635) calcium ion binding(GO:0005509) structural constituent of muscle(GO:0008307)	branching involved in salivary gland morphogenesis(GO:0060445) calcium-dependent cell-matrix adhesion(GO:0016340) cytoskeletal anchoring at plasma membrane(GO:0007016) epithelial tube branching involved in lung morphogenesis(GO:0060441) membrane protein ectodomain proteolysis(GO:0006509) microtubule anchoring(GO:0034453) morphogenesis of an epithelial sheet(GO:0002011) myelination in peripheral n…	ECM-receptor interaction	NOG266557	Dystroglycan (Dystrophin-associated glycoprotein 1)(PF05454.6)	Position=1-29 Score=0.790
comp220068_c0	170.47	76.99	55.92	32.61	28.61	31.23	17.42	Q8K0T7	UN13C_MOUSE	Protein unc-13 homolog C	Mus musculus	cell junction(GO:0030054) cytoplasm(GO:0005737) plasma membrane(GO:0005886) presynaptic membrane(GO:0042734)	metal ion binding(GO:0046872) non-kinase phorbol ester receptor activity(GO:0001566)	exocytosis(GO:0006887) intracellular signal transduction(GO:0035556) synaptic transmission(GO:0007268)		NOG245727		.
comp215468_c4	166.66	23.58	12.21	7.1	9.96	4.7	2.47	P42003	MAD_DROME	Protein mothers against dpp	Drosophila melanogaster	cytoplasm(GO:0005737) nucleus(GO:0005634) transcription factor complex(GO:0005667)	RNA polymerase II distal enhancer sequence-specific DNA binding(GO:0000980) RNA polymerase II distal enhancer sequence-specific DNA binding transcription factor activity(GO:0003705) RNA polymerase II transcription coactivator activity(GO:0001105)	BMP signaling pathway involved in Malpighian tubule cell chemotaxis(GO:0061353) compound eye morphogenesis(GO:0001745) dorsal closure(GO:0007391) germ-line stem cell division(GO:0042078) germ-line stem cell maintenance(GO:0030718) heart development(GO:0007507) histoblast morphogenesis(GO:0007488) imaginal disc-derived leg morphogenesis(GO:0007480) imaginal disc-derived wing vein morphogenesis(GO:…	TGF-beta signaling pathway`Hippo signaling pathway - fly	NOG330956	MH1 domain(PF03165.11)	.
comp223478_c0	165.12	200.71	154.42	131.39	50.53	46.98	61.82	Q24372	LACH_DROME	Lachesin	Drosophila melanogaster	anchored to membrane(GO:0031225) plasma membrane(GO:0005886) septate junction(GO:0005918)	protein homodimerization activity(GO:0042803)	homophilic cell adhesion(GO:0007156) maintenance of epithelial integrity, open tracheal system(GO:0035160) morphogenesis of embryonic epithelium(GO:0016331) regulation of tube size, open tracheal system(GO:0035151) septate junction assembly(GO:0019991)	Cell adhesion molecules (CAMs)	NOG256662	Immunoglobulin V-set domain(PF07686.12) Immunoglobulin domain(PF13895.1) Immunoglobulin I-set domain(PF07679.11) Immunoglobulin domain(PF13927.1)	Position=1-25 Score=0.894
comp226213_c1	163.54	115.67	77.32	36.57	34.66	23.94	16.98	O94985	CSTN1_HUMAN	Calsyntenin-1	Homo sapiens	cell junction(GO:0030054) cell projection(GO:0042995) endoplasmic reticulum membrane(GO:0005789) extracellular region(GO:0005576) Golgi membrane(GO:0000139) integral to membrane(GO:0016021) nucleus(GO:0005634) plasma membrane(GO:0005886) postsynaptic membrane(GO:0045211)	calcium ion binding(GO:0005509)	homophilic cell adhesion(GO:0007156)		NOG246161	Cadherin domain(PF00028.12) Concanavalin A-like lectin/glucanases superfamily(PF13385.1)	Position=1-21 Score=0.764
comp225845_c0	162.47	132.69	89.9	71.97	47.18	46.34	49.65	Q9VN14	CONT_DROME	Contactin	Drosophila melanogaster	anchored to membrane(GO:0031225) plasma membrane(GO:0005886) septate junction(GO:0005918)	carbohydrate binding(GO:0030246)	axon ensheathment(GO:0008366) cell adhesion(GO:0007155) establishment of glial blood-brain barrier(GO:0060857) establishment or maintenance of epithelial cell apical/basal polarity(GO:0045197) nerve maturation(GO:0021682) septate junction assembly(GO:0019991)	Cell adhesion molecules (CAMs)	NOG293951	Immunoglobulin I-set domain(PF07679.11) Immunoglobulin domain(PF13895.1) Immunoglobulin domain(PF13927.1) Immunoglobulin V-set domain(PF07686.12) Immunoglobulin domain(PF00047.20) Fibronectin type III domain(PF00041.16)	.
comp218948_c1	158.1	27.24	52.19	55.28	29.08	28.69	16.78	Q94887	NRX4_DROME	Neurexin-4	Drosophila melanogaster	integral to plasma membrane(GO:0005887) pleated septate junction(GO:0005919) presynaptic active zone(GO:0048786)		axon ensheathment(GO:0008366) cell adhesion(GO:0007155) dorsal closure(GO:0007391) establishment of glial blood-brain barrier(GO:0060857) establishment or maintenance of cell polarity(GO:0007163) nerve maturation(GO:0021682) presynaptic membrane assembly(GO:0097105) protein localization(GO:0008104) regulation of tube size, open tracheal system(GO:0035151) septate junction assembly(GO:0019991) syn…	Cell adhesion molecules (CAMs)	NOG291100	F5/8 type C domain(PF00754.20) Laminin G domain(PF02210.19) Laminin G domain(PF00054.18)	.
comp218948_c0	157.7	46.7	75.07	57.31	38.18	40.84	20.17	Q94887	NRX4_DROME	Neurexin-4	Drosophila melanogaster	integral to plasma membrane(GO:0005887) pleated septate junction(GO:0005919) presynaptic active zone(GO:0048786)		axon ensheathment(GO:0008366) cell adhesion(GO:0007155) dorsal closure(GO:0007391) establishment of glial blood-brain barrier(GO:0060857) establishment or maintenance of cell polarity(GO:0007163) nerve maturation(GO:0021682) presynaptic membrane assembly(GO:0097105) protein localization(GO:0008104) regulation of tube size, open tracheal system(GO:0035151) septate junction assembly(GO:0019991) syn…	Cell adhesion molecules (CAMs)	NOG291100	Laminin G domain(PF02210.19) Laminin G domain(PF00054.18)	.
comp225563_c1	152.21	32.03	4.91	6.67	9.95	6.37	6.48	Q9QZQ1	AFAD_MOUSE	Afadin	Mus musculus	apical part of cell(GO:0045177) cell-cell adherens junction(GO:0005913) cytoplasm(GO:0005737) nucleus(GO:0005634) plasma membrane(GO:0005886)		cell adhesion(GO:0007155) signal transduction(GO:0007165)	Adherens junction`Tight junction`Leukocyte transendothelial migration	NOG291597	DIL domain(PF01843.14) PDZ domain (Also known as DHR or GLGF)(PF00595.19)	.
comp222548_c1	151.79	101.73	48.47	28.03	28.43	26.33	23.89	Q9V9J3	SRC42_DROME	Tyrosine-protein kinase Src42A	Drosophila melanogaster	adherens junction(GO:0005912)	ATP binding(GO:0005524) non-membrane spanning protein tyrosine kinase activity(GO:0004715) protein tyrosine kinase activity(GO:0004713)	actin filament bundle assembly(GO:0051017) adherens junction organization(GO:0034332) apoptotic cell clearance(GO:0043277) compound eye development(GO:0048749) dorsal closure, spreading of leading edge cells(GO:0007395) epithelial cell-cell adhesion(GO:0090136) imaginal disc fusion, thorax closure(GO:0046529) imaginal disc-derived wing morphogenesis(GO:0007476) JNK cascade(GO:0007254) negative re…	ErbB signaling pathway`Chemokine signaling pathway`Endocytosis`VEGF signaling pathway`Focal adhesion`Adherens junction`Tight junction`Gap junction`GABAergic synapse`Regulation of actin cytoskeleton`GnRH signaling pathway`Bacterial invasion of epithelial cells`Tuberculosis`Hepatitis B`Viral carcinogenesis	COG0515	SH3 domain(PF00018.23) Variant SH3 domain(PF07653.12) SH2 domain(PF00017.19)	.
comp223887_c2	150.28	104.51	106.6	69.95	53.86	39.04	29.88	Q28C55	DLG1_XENTR	Disks large homolog 1	Xenopus tropicalis	cell junction(GO:0030054) endoplasmic reticulum membrane(GO:0005789)			Hippo signaling pathway`T cell receptor signaling pathway`HTLV-I infection`Viral carcinogenesis	COG0194	L27_1(PF09058.5) PDZ domain (Also known as DHR or GLGF)(PF00595.19) PDZ domain(PF13180.1) Variant SH3 domain(PF07653.12) SH3 domain(PF00018.23) Guanylate kinase(PF00625.16)	.
comp221409_c0	149.59	124.84	90.34	45.48	29.61	22.12	20.72	P46935	NEDD4_MOUSE	E3 ubiquitin-protein ligase NEDD4	Mus musculus	cell cortex(GO:0005938) chromatin(GO:0000785) cytosol(GO:0005829) membrane(GO:0016020) nucleus(GO:0005634) perinuclear region of cytoplasm(GO:0048471) plasma membrane(GO:0005886) ubiquitin ligase complex(GO:0000151)	phosphoserine binding(GO:0050815) phosphothreonine binding(GO:0050816) sodium channel inhibitor activity(GO:0019871) ubiquitin-protein ligase activity(GO:0004842)	adaptive immune response(GO:0002250) blood vessel morphogenesis(GO:0048514) development involved in symbiotic interaction(GO:0044111) endocardial cushion development(GO:0003197) glucocorticoid receptor signaling pathway(GO:0042921) negative regulation of sodium ion transport(GO:0010766) negative regulation of transcription from RNA polymerase II promoter(GO:0000122) negative regulation of transcr…	Ubiquitin mediated proteolysis`Endocytosis	COG5021	C2 domain(PF00168.25) WW domain(PF00397.21) HECT-domain (ubiquitin-transferase)(PF00632.20)	.
comp213953_c0	144.21	143.06	123.22	103.18	55	59.97	60.54	Q6TEN1	RAP1B_DANRE	Ras-related protein Rap-1b	Danio rerio (Zebrafish)	cell-cell junction(GO:0005911) cytosol(GO:0005829) plasma membrane(GO:0005886)	GTP binding(GO:0005525) GTPase activity(GO:0003924)	convergent extension(GO:0060026) small GTPase mediated signal transduction(GO:0007264)	MAPK signaling pathway`Focal adhesion	COG1100	ADP-ribosylation factor family(PF00025.16) Ras family(PF00071.17) Miro-like protein(PF08477.8) Elongation factor Tu GTP binding domain(PF00009.22)	.
comp220800_c0	138.63	113.61	57.94	28.54	22.95	15.5	7.93	Q6PCN3	TTBK1_MOUSE	Tau-tubulin kinase 1	Mus musculus	cell junction(GO:0030054) cytoplasm(GO:0005737) nucleus(GO:0005634)	ATP binding(GO:0005524) protein serine/threonine kinase activity(GO:0004674)		Hedgehog signaling pathway`Hippo signaling pathway`Gap junction`Circadian rhythm	COG0515	Protein kinase domain(PF00069.20) Protein tyrosine kinase(PF07714.12)	.
comp225563_c0	124.7	18.64	3.05	4.56	5.96	3.44	4.65	Q9QZQ1	AFAD_MOUSE	Afadin	Mus musculus	apical part of cell(GO:0045177) cell-cell adherens junction(GO:0005913) cytoplasm(GO:0005737) nucleus(GO:0005634) plasma membrane(GO:0005886)		cell adhesion(GO:0007155) signal transduction(GO:0007165)	Adherens junction`Tight junction`Leukocyte transendothelial migration	NOG291597	Ras association (RalGDS/AF-6) domain(PF00788.18) FHA domain(PF00498.21)	.
comp225981_c0	122.61	108.16	42.06	45.71	34.35	35.31	41.36	Q24048	ATPB2_DROME	Sodium/potassium-transporting ATPase subunit beta-2	Drosophila melanogaster	septate junction(GO:0005918) sodium:potassium-exchanging ATPase complex(GO:0005890)	sodium:potassium-exchanging ATPase activity(GO:0005391)	cation transport(GO:0006812) establishment of glial blood-brain barrier(GO:0060857) regulation of tube diameter, open tracheal system(GO:0035158) regulation of tube length, open tracheal system(GO:0035159) septate junction assembly(GO:0019991)	Cardiac muscle contraction	NOG313139	Sodium / potassium ATPase beta chain(PF00287.13)	.
comp222293_c0	118.62	39.18	19.13	14.77	25.17	28.06	33.48	O75970	MPDZ_HUMAN	Multiple PDZ domain protein	Homo sapiens	apical plasma membrane(GO:0016324) apicolateral plasma membrane(GO:0016327) cytoplasm(GO:0005737) cytoplasmic vesicle(GO:0031410) postsynaptic density(GO:0014069) postsynaptic membrane(GO:0045211) Schmidt-Lanterman incisure(GO:0043220) tight junction(GO:0005923)		cell adhesion(GO:0007155) virus-host interaction(GO:0019048)	Tight junction	NOG252837	PDZ domain (Also known as DHR or GLGF)(PF00595.19)	.
comp224207_c1	118.61	82.16	50.53	28.32	33	28.82	21.94	O01393	UNC9_CAEEL	Innexin unc-9		gap junction(GO:0005921) integral to membrane(GO:0016021) plasma membrane(GO:0005886)	gap junction hemi-channel activity(GO:0055077) ion channel activity(GO:0005216)	ion transmembrane transport(GO:0034220)		NOG80783	Innexin(PF00876.13)	.
comp223740_c0	116.69	34.85	20.91	10.8	25.52	19.33	7.89	Q2KN97	CYTSA_CHICK	Cytospin-A	Gallus gallus	cytoplasm(GO:0005737) gap junction(GO:0005921) spindle(GO:0005819)		cell cycle(GO:0007049) cell division(GO:0051301)	Focal adhesion`Adherens junction`Tight junction`Regulation of actin cytoskeleton	COG5069	Calponin homology (CH) domain(PF00307.26) CAMSAP CH domain(PF11971.3)	.
comp223740_c1	115.56	22.63	20.63	17.91	21.82	16.67	14.19	Q69YQ0	CYTSA_HUMAN	Cytospin-A	Homo sapiens	cytoplasm(GO:0005737) gap junction(GO:0005921) spindle(GO:0005819)		cell cycle(GO:0007049) cell division(GO:0051301)		COG5069		.
comp221112_c0	114.28	130.13	99.11	84.59	43.48	43.34	57.61	Q9ERC5	OTOF_RAT	Otoferlin	Rattus norvegicus	basolateral plasma membrane(GO:0016323) cell junction(GO:0030054) endoplasmic reticulum membrane(GO:0005789) integral to membrane(GO:0016021) synaptic vesicle membrane(GO:0030672)	calcium ion binding(GO:0005509)	sensory perception of sound(GO:0007605) synaptic vesicle exocytosis(GO:0016079)	Pathways in cancer`Bladder cancer	COG5038	Ankyrin repeats (3 copies)(PF12796.2) Ankyrin repeats (many copies)(PF13857.1) Ankyrin repeats (many copies)(PF13637.1) Ankyrin repeat(PF00023.25) Ankyrin repeat(PF13606.1) C2 domain(PF00168.25)	.
comp226167_c0	110.98	28.67	19.13	7.2	8.41	4.98	6.2	P33450	FAT_DROME	Cadherin-related tumor suppressor	Drosophila melanogaster	cell junction(GO:0030054) integral to plasma membrane(GO:0005887)	calcium ion binding(GO:0005509) cell adhesion molecule binding(GO:0050839) receptor activity(GO:0004872)	calcium-dependent cell-cell adhesion(GO:0016339) cell morphogenesis involved in differentiation(GO:0000904) cell proliferation(GO:0008283) equator specification(GO:0045317) establishment of body hair planar orientation(GO:0048105) establishment of epithelial cell apical/basal polarity(GO:0045198) establishment of imaginal disc-derived wing hair orientation(GO:0001737) hippo signaling cascade(GO:0…	Hippo signaling pathway - fly	NOG12793	Cadherin domain(PF00028.12) EGF-like domain(PF00008.22) Calcium-binding EGF domain(PF07645.10) Laminin G domain(PF00054.18) Laminin G domain(PF02210.19)	Position=1-37 Score=0.825
comp222656_c0	90.27	59.2	43.49	38.07	9.46	5.16	7.5	Q6MG82	PRRT1_RAT	Proline-rich transmembrane protein 1	Rattus norvegicus	cell junction(GO:0030054) integral to membrane(GO:0016021) plasma membrane(GO:0005886) synapse(GO:0045202)		response to biotic stimulus(GO:0009607)		NOG17297	Interferon-induced transmembrane protein(PF04505.7)	.
comp221014_c0	84.65	76.62	49.12	33.09	29.07	24.5	33.06	Q8BG81	PDIP3_MOUSE	Polymerase delta-interacting protein 3	Mus musculus	cytoplasm(GO:0005737) exon-exon junction complex(GO:0035145) nuclear speck(GO:0016607)	nucleotide binding(GO:0000166) RNA binding(GO:0003723)	positive regulation of translation(GO:0045727)		NOG268669	RNA recognition motif. (a.k.a. RRM, RBD, or RNP domain)(PF00076.17) RNA recognition motif (a.k.a. RRM, RBD, or RNP domain)(PF14259.1)	.
comp223070_c0	84.51	71.11	46.61	34.6	18.34	13.98	14.46	Q8BWW9	PKN2_MOUSE	Serine/threonine-protein kinase N2	Mus musculus	apical junction complex(GO:0043296) cleavage furrow(GO:0032154) cytoplasm(GO:0005737) cytoskeleton(GO:0005856) lamellipodium(GO:0030027) membrane(GO:0016020) midbody(GO:0030496) nucleus(GO:0005634)	ATP binding(GO:0005524) histone deacetylase binding(GO:0042826) protein kinase C activity(GO:0004697) protein serine/threonine kinase activity(GO:0004674)	apical junction assembly(GO:0043297) apoptotic process(GO:0006915) cell adhesion(GO:0007155) cell cycle(GO:0007049) cell division(GO:0051301) epithelial cell migration(GO:0010631) positive regulation of cell cycle cytokinesis(GO:0071777) positive regulation of mitotic cell cycle(GO:0045931) regulation of cell motility(GO:2000145) regulation of transcription, DNA-dependent(GO:0006355) signal trans…	Salmonella infection	COG0515	Hr1 repeat(PF02185.11)	.
comp221926_c0	82.85	88.44	75.5	48.56	40.65	42.48	43.66	O01393	UNC9_CAEEL	Innexin unc-9		gap junction(GO:0005921) integral to membrane(GO:0016021) plasma membrane(GO:0005886)	gap junction hemi-channel activity(GO:0055077) ion channel activity(GO:0005216)	ion transmembrane transport(GO:0034220)		NOG80783	Innexin(PF00876.13)	.
comp226221_c2	81.27	21.79	22.26	14.09	19.58	14.59	11.07	Q8VII0	FRMD6_RAT	FERM domain-containing protein 6	Rattus norvegicus	apical junction complex(GO:0043296) cytoskeleton(GO:0005856) mitochondrion(GO:0005739) plasma membrane(GO:0005886)		apical constriction(GO:0003383) cellular protein localization(GO:0034613) regulation of actin filament-based process(GO:0032970)	Hippo signaling pathway	NOG272751	FERM N-terminal domain(PF09379.5) FERM central domain(PF00373.13) FERM C-terminal PH-like domain(PF09380.5)	.
comp214878_c0	76.75	89.81	93.1	147.45	76.36	83.78	167.71	P00125	CY1_BOVIN	Cytochrome c1, heme protein, mitochondrial	Bos taurus	cell junction(GO:0030054) integral to membrane(GO:0016021) mitochondrial inner membrane(GO:0005743) respiratory chain(GO:0070469)	electron carrier activity(GO:0009055) heme binding(GO:0020037) iron ion binding(GO:0005506)	electron transport chain(GO:0022900)	Oxidative phosphorylation`Metabolic pathways`Cardiac muscle contraction	COG2857	Cytochrome C1 family(PF02167.10)	.
comp225018_c1	75.74	19.7	4.16	2.49	3.48	2.4	1.34	O97758	ZO1_CANFA	Tight junction protein ZO-1	Canis familiaris (Dog)	cell surface(GO:0009986) cytoplasmic vesicle(GO:0031410) gap junction(GO:0005921) plasma membrane(GO:0005886) tight junction(GO:0005923)		cellular response to calcium ion(GO:0071277) tight junction assembly(GO:0070830)	Adherens junction`Tight junction`Gap junction`Salmonella infection	NOG239704	Guanylate kinase(PF00625.16) ZU5 domain(PF00791.15)	.
comp225018_c0	75.21	12.62	2.87	1.98	2.54	1.45	1.16	O97758	ZO1_CANFA	Tight junction protein ZO-1	Canis familiaris (Dog)	cell surface(GO:0009986) cytoplasmic vesicle(GO:0031410) gap junction(GO:0005921) plasma membrane(GO:0005886) tight junction(GO:0005923)		cellular response to calcium ion(GO:0071277) tight junction assembly(GO:0070830)	Adherens junction`Tight junction`Gap junction`Salmonella infection	NOG239704	Caspase recruitment domain(PF00619.16) PDZ domain (Also known as DHR or GLGF)(PF00595.19) PDZ domain(PF13180.1) Variant SH3 domain(PF07653.12)	.
comp225451_c0	74.68	129	79.48	79.35	39.94	39.53	53.77	Q9HAP6	LIN7B_HUMAN	Protein lin-7 homolog B	Homo sapiens	basolateral plasma membrane(GO:0016323) postsynaptic density(GO:0014069) postsynaptic membrane(GO:0045211) tight junction(GO:0005923)		exocytosis(GO:0006887) neurotransmitter secretion(GO:0007269) protein transport(GO:0015031)	Hippo signaling pathway	NOG320117	L27 domain(PF02828.11) PDZ domain (Also known as DHR or GLGF)(PF00595.19)	.
comp223984_c0	73.37	56.52	42.72	29.8	28.35	21.55	26.1	O43581	SYT7_HUMAN	Synaptotagmin-7	Homo sapiens	cell junction(GO:0030054) integral to membrane(GO:0016021) lysosome(GO:0005764) synaptic vesicle membrane(GO:0030672)	calcium ion binding(GO:0005509) transporter activity(GO:0005215)	plasma membrane repair(GO:0001778) regulation of calcium ion-dependent exocytosis(GO:0017158) regulation of insulin secretion(GO:0050796)	Synaptic vesicle cycle	COG5038	C2 domain(PF00168.25)	.
comp216141_c0	70.23	27.82	26.49	17.05	10.53	5.8	4.99	Q64676	CGT_MOUSE	2-hydroxyacylsphingosine 1-beta-galactosyltransferase	Mus musculus	integral to membrane(GO:0016021)	2-hydroxyacylsphingosine 1-beta-galactosyltransferase activity(GO:0003851) ceramide glucosyltransferase activity(GO:0008120) UDP-galactose:glucosylceramide beta-1,4-galactosyltransferase activity(GO:0008489)	axon cargo transport(GO:0008088) cytoskeleton organization(GO:0007010) galactosylceramide biosynthetic process(GO:0006682) glycolipid biosynthetic process(GO:0009247) neuron projection morphogenesis(GO:0048812) paranodal junction assembly(GO:0030913) protein localization to paranode region of axon(GO:0002175)	Sphingolipid metabolism`Metabolic pathways	COG1819	UDP-glucoronosyl and UDP-glucosyl transferase(PF00201.13) Glycosyltransferase family 28 C-terminal domain(PF04101.11)	.
comp223817_c0	67.66	6.44	8.28	4.47	8.64	5.74	1.01	Q9QYP1	LRP4_RAT	Low-density lipoprotein receptor-related protein 4	Rattus norvegicus	integral to membrane(GO:0016021) plasma membrane(GO:0005886)	calcium ion binding(GO:0005509)	dorsal/ventral pattern formation(GO:0009953) embryonic digit morphogenesis(GO:0042733) endocytosis(GO:0006897) hair follicle development(GO:0001942) kidney development(GO:0001822) negative regulation of canonical Wnt receptor signaling pathway(GO:0090090) negative regulation of ossification(GO:0030279) odontogenesis of dentin-containing tooth(GO:0042475) proximal/distal pattern formation(GO:00099…	Wnt signaling pathway	NOG235850	Low-density lipoprotein receptor repeat class B(PF00058.12) NHL repeat(PF01436.16) HYR domain(PF02494.11) GCC2 and GCC3(PF07699.8)	Position=1-25 Score=0.829
comp221778_c0	65.85	14.01	2.68	1.24	2.12	2.05	2.5	P11531	DMD_MOUSE	Dystrophin	Mus musculus	cell surface(GO:0009986) cell-substrate junction(GO:0030055) costamere(GO:0043034) cytoskeleton(GO:0005856) dystrophin-associated glycoprotein complex(GO:0016010) membrane raft(GO:0045121) neuron projection terminus(GO:0044306) nucleus(GO:0005634) postsynaptic membrane(GO:0045211) sarcolemma(GO:0042383) synapse(GO:0045202) Z disc(GO:0030018)	metal ion binding(GO:0046872) structural constituent of muscle(GO:0008307) zinc ion binding(GO:0008270)	establishment of blood-nerve barrier(GO:0008065) establishment of glial blood-brain barrier(GO:0060857) muscle cell homeostasis(GO:0046716) muscle fiber development(GO:0048747) myotube cell development(GO:0014904) neuron projection morphogenesis(GO:0048812) neurotransmitter receptor metabolic process(GO:0045213) nucleus localization(GO:0051647) olfactory nerve structural organization(GO:0021629) …	Hypertrophic cardiomyopathy (HCM)`Arrhythmogenic right ventricular cardiomyopathy (ARVC)`Dilated cardiomyopathy`Viral myocarditis	COG5069	Spectrin repeat(PF00435.16) WW domain(PF00397.21) EF hand(PF09068.6) EF-hand(PF09069.6) Zinc finger, ZZ type(PF00569.12)	.
comp220908_c4	62.54	38.13	23.79	17.38	15.65	17.07	17.37	P41743	KPCI_HUMAN	Protein kinase C iota type	Homo sapiens	apical plasma membrane(GO:0016324) cytosol(GO:0005829) endosome(GO:0005768) nucleus(GO:0005634) plasma membrane(GO:0005886) polarisome(GO:0000133) Schmidt-Lanterman incisure(GO:0043220)	ATP binding(GO:0005524) metal ion binding(GO:0046872) phospholipid binding(GO:0005543) protein kinase C activity(GO:0004697) zinc ion binding(GO:0008270)	actin filament organization(GO:0007015) cellular membrane organization(GO:0016044) cellular response to insulin stimulus(GO:0032869) cytoskeleton organization(GO:0007010) establishment of apical/basal cell polarity(GO:0035089) establishment or maintenance of epithelial cell apical/basal polarity(GO:0045197) eye photoreceptor cell development(GO:0042462) intracellular signal transduction(GO:003555…	Endocytosis	COG0515	Protein kinase C terminal domain(PF00433.19)	.
comp224569_c0	60.45	25.12	20.2	5.05	5.98	7.82	3.88	O70589	CSKP_MOUSE	Peripheral plasma membrane protein CASK	Mus musculus	basement membrane(GO:0005604) basolateral plasma membrane(GO:0016323) cell-cell junction(GO:0005911) cytosol(GO:0005829) nuclear lamina(GO:0005652) nuclear matrix(GO:0016363) nucleolus(GO:0005730) nucleus(GO:0005634) synapse(GO:0045202)	ATP binding(GO:0005524) neurexin family protein binding(GO:0042043) protein serine/threonine kinase activity(GO:0004674)	calcium ion import(GO:0070509) negative regulation of cell-matrix adhesion(GO:0001953) negative regulation of cellular response to growth factor stimulus(GO:0090288) negative regulation of keratinocyte proliferation(GO:0010839) negative regulation of wound healing(GO:0061045) positive regulation of calcium ion import(GO:0090280) positive regulation of transcription from RNA polymerase II promoter…	Tight junction	COG0515	PDZ domain (Also known as DHR or GLGF)(PF00595.19)	.
comp225631_c1	60.4	23.5	6.26	4.58	7.69	8.78	4.48	P26232	CTNA2_HUMAN	Catenin alpha-2	Homo sapiens	actin cytoskeleton(GO:0015629) adherens junction(GO:0005912) axon(GO:0030424) basolateral plasma membrane(GO:0016323) cell-cell adherens junction(GO:0005913) cytosol(GO:0005829) lamellipodium(GO:0030027)	structural constituent of cytoskeleton(GO:0005200)	axonogenesis(GO:0007409) brain morphogenesis(GO:0048854) cell-cell adhesion(GO:0016337) dendrite morphogenesis(GO:0048813) muscle cell differentiation(GO:0042692) positive regulation of muscle cell differentiation(GO:0051149) prepulse inhibition(GO:0060134) radial glia guided migration of Purkinje cell(GO:0021942) regulation of synapse structural plasticity(GO:0051823)	Hippo signaling pathway`Adherens junction`Tight junction`Leukocyte transendothelial migration`Bacterial invasion of epithelial cells`Pathways in cancer`Endometrial cancer`Arrhythmogenic right ventricular cardiomyopathy (ARVC)	NOG240050	Vinculin family(PF01044.14)	.
comp225939_c0	57.18	71.96	57.31	41.42	30.33	31.97	37.26	G5E8K5	ANK3_MOUSE	Ankyrin-3	Mus musculus	axon initial segment(GO:0043194) basal plasma membrane(GO:0009925) cytoskeleton(GO:0005856) intercalated disc(GO:0014704) lateral plasma membrane(GO:0016328) lysosome(GO:0005764) membrane(GO:0016020) node of Ranvier(GO:0033268) paranode region of axon(GO:0033270) postsynaptic membrane(GO:0045211) sarcolemma(GO:0042383) synapse(GO:0045202) tight junction(GO:0005923)	structural constituent of cytoskeleton(GO:0005200)	axon guidance(GO:0007411) cytokinesis after mitosis(GO:0000281) Golgi to plasma membrane protein transport(GO:0043001) maintenance of protein location in plasma membrane(GO:0072660) membrane assembly(GO:0071709) positive regulation of action potential(GO:0045760) protein targeting to plasma membrane(GO:0072661) regulation of action potential in neuron(GO:0019228) signal transduction(GO:0007165) s…	Dorso-ventral axis formation`Notch signaling pathway	.	Ankyrin repeats (3 copies)(PF12796.2) Ankyrin repeats (many copies)(PF13637.1) Ankyrin repeats (many copies)(PF13857.1) Ankyrin repeat(PF13606.1) Ankyrin repeat(PF00023.25)	.
comp219859_c0	56.16	24.14	13.7	28.33	27.9	27.15	23.18	Q03412	UNC7_CAEEL	Innexin unc-7		gap junction(GO:0005921) integral to membrane(GO:0016021) neuron projection membrane(GO:0032589)	gap junction hemi-channel activity(GO:0055077) ion channel activity(GO:0005216)	gap junction assembly(GO:0016264) ion transmembrane transport(GO:0034220) locomotion(GO:0040011) oviposition(GO:0018991) regulation of pharyngeal pumping(GO:0043051) response to chemical stimulus(GO:0042221)		NOG74896	Innexin(PF00876.13)	.
comp219876_c1	49.93	38.65	35.21	33.95	33.61	30.81	33.98	Q8T4F7	ENA_DROME	Protein enabled	Drosophila melanogaster	adherens junction(GO:0005912) axon(GO:0030424) cell-cell junction(GO:0005911) cytoskeleton(GO:0005856) cytosol(GO:0005829) filopodium tip(GO:0032433) lamellipodium(GO:0030027)	actin binding(GO:0003779) SH3 domain binding(GO:0017124)	actin filament organization(GO:0007015) axon guidance(GO:0007411) border follicle cell migration(GO:0007298) compound eye development(GO:0048749) cytoplasmic transport, nurse cell to oocyte(GO:0007303) dendrite morphogenesis(GO:0048813) epithelial cell morphogenesis(GO:0003382) formation of a compartment boundary(GO:0060288) germ-band shortening(GO:0007390) head involution(GO:0008258) positive re…	Regulation of actin cytoskeleton	NOG289321	RanBP1 domain(PF00638.13) WH1 domain(PF00568.18)	.
comp226112_c1	49.92	57.04	45.32	24.05	15.66	14.48	13.67	Q9Z2D6	MECP2_MOUSE	Methyl-CpG-binding protein 2	Mus musculus	cytosol(GO:0005829) heterochromatin(GO:0000792) nuclear chromatin(GO:0000790) nucleus(GO:0005634) protein complex(GO:0043234)	chromatin binding(GO:0003682) chromatin DNA binding(GO:0031490) double-stranded methylated DNA binding(GO:0010385) four-way junction DNA binding(GO:0000400) methyl-CpG binding(GO:0008327) mRNA binding(GO:0003729) sequence-specific DNA binding transcription factor activity(GO:0003700) siRNA binding(GO:0035197) unmethylated CpG binding(GO:0045322)	adult locomotory behavior(GO:0008344) behavioral fear response(GO:0001662) cardiolipin metabolic process(GO:0032048) catecholamine secretion(GO:0050432) cerebellum development(GO:0021549) chromatin silencing(GO:0006342) dendrite development(GO:0016358) embryo development(GO:0009790) glucocorticoid metabolic process(GO:0008211) glutamine metabolic process(GO:0006541) histone acetylation(GO:0016573…	Base excision repair	NOG237320	Methyl-CpG binding domain(PF01429.14)	.
comp219283_c2	49.87	19.8	26.29	18.9	8.61	4.85	2.93	Q8TEW0	PARD3_HUMAN	Partitioning defective 3 homolog	Homo sapiens	apical part of cell(GO:0045177) cell cortex(GO:0005938) cell-cell adherens junction(GO:0005913) cytosol(GO:0005829) endomembrane system(GO:0012505) plasma membrane(GO:0005886) protein complex(GO:0043234) spindle(GO:0005819) tight junction(GO:0005923)	phosphatidylinositol-3,4,5-trisphosphate binding(GO:0005547) phosphatidylinositol-3-phosphate binding(GO:0032266) phosphatidylinositol-4,5-bisphosphate binding(GO:0005546)	apical constriction(GO:0003383) asymmetric cell division(GO:0008356) axonogenesis(GO:0007409) cell cycle(GO:0007049) centrosome localization(GO:0051642) establishment of epithelial cell polarity(GO:0090162) microtubule cytoskeleton organization(GO:0000226) protein complex assembly(GO:0006461) protein kinase C-activating G-protein coupled receptor signaling pathway(GO:0007205) protein targeting to…	Neuroactive ligand-receptor interaction`Endocytosis	NOG268288	PDZ domain (Also known as DHR or GLGF)(PF00595.19)	.
comp213581_c4	49.56	8.25	10.43	7.46	3.18	4.06	4.86	P11276	FINC_MOUSE	Fibronectin	Mus musculus	apical plasma membrane(GO:0016324) basement membrane(GO:0005604)	heparin binding(GO:0008201) peptidase activator activity(GO:0016504)	acute-phase response(GO:0006953) angiogenesis(GO:0001525) calcium-independent cell-matrix adhesion(GO:0007161) cell-substrate junction assembly(GO:0007044) regulation of cell shape(GO:0008360) wound healing(GO:0042060)	Focal adhesion`ECM-receptor interaction`Regulation of actin cytoskeleton	NOG12793	Fibronectin type II domain(PF00040.14)	.
comp224095_c1	49.44	40.4	41.15	33.02	35.2	26.99	20.83	Q8CGZ2	ADIP_RAT	Afadin- and alpha-actinin-binding protein	Rattus norvegicus	cell-cell adherens junction(GO:0005913) protein complex(GO:0043234)	protein binding, bridging(GO:0030674)	actin cytoskeleton organization(GO:0030036) cell adhesion(GO:0007155)	Adherens junction	NOG14136	Afadin- and alpha -actinin-Binding(PF11559.3)	.
comp226046_c0	47.5	17.18	11.3	10.24	16.5	13.09	15.72	Q00963	SPTCB_DROME	Spectrin beta chain	Drosophila melanogaster	apicolateral plasma membrane(GO:0016327) axon(GO:0030424) fusome(GO:0045169) lateral plasma membrane(GO:0016328) lipid particle(GO:0005811) neuromuscular junction(GO:0031594) spectrin(GO:0008091) spectrosome(GO:0045170)	actin binding(GO:0003779) ankyrin binding(GO:0030506) microtubule binding(GO:0008017) phosphatidylinositol-4,5-bisphosphate binding(GO:0005546) structural constituent of cytoskeleton(GO:0005200)	actin filament capping(GO:0051693) axon midline choice point recognition(GO:0016199) fusome organization(GO:0045478) long-term strengthening of neuromuscular junction(GO:0042062) maintenance of presynaptic active zone structure(GO:0048790) negative regulation of microtubule depolymerization(GO:0007026) neuromuscular synaptic transmission(GO:0007274) photoreceptor cell axon guidance(GO:0072499) pl…	Tight junction	COG5069	Calponin homology (CH) domain(PF00307.26) CAMSAP CH domain(PF11971.3) Spectrin repeat(PF00435.16) PH domain(PF00169.24)	.
comp223747_c0	47.34	25.93	36.66	26.98	16	12.97	13.52	Q5R5K4	SNP29_PONAB	Synaptosomal-associated protein 29	Pongo abelii	cell junction(GO:0030054) cytoplasm(GO:0005737) membrane(GO:0016020) neuron projection(GO:0043005) nucleus(GO:0005634) synapse(GO:0045202)		protein transport(GO:0015031)	SNARE interactions in vesicular transport	.	SNARE domain(PF05739.14)	.
comp222206_c1	47.22	22.08	23.43	10.38	5.99	6.11	4.48	Q8N0W4	NLGNX_HUMAN	Neuroligin-4, X-linked	Homo sapiens	cell junction(GO:0030054) cell surface(GO:0009986) dendrite(GO:0030425) excitatory synapse(GO:0060076) integral to plasma membrane(GO:0005887) postsynaptic density(GO:0014069) postsynaptic membrane(GO:0045211)	chloride ion binding(GO:0031404) neurexin family protein binding(GO:0042043) protein homodimerization activity(GO:0042803) receptor activity(GO:0004872)	brainstem development(GO:0003360) cell adhesion(GO:0007155) cell-cell junction organization(GO:0045216) cerebellum development(GO:0021549) negative regulation of excitatory postsynaptic membrane potential(GO:0090394) positive regulation of organ growth(GO:0046622) presynaptic membrane assembly(GO:0097105) social behavior(GO:0035176) vocalization behavior(GO:0071625)	Cell adhesion molecules (CAMs)	COG2272	Carboxylesterase family(PF00135.23)	Position=1-22 Score=0.675
comp213879_c0	47.04	22.24	37.86	54.22	29.27	26.98	55.82	Q5ZL33	STRAP_CHICK	Serine-threonine kinase receptor-associated protein	Gallus gallus	cell junction(GO:0030054) mitochondrion(GO:0005739) plasma membrane(GO:0005886) spliceosomal complex(GO:0005681)	receptor binding(GO:0005102)	mRNA processing(GO:0006397) negative regulation of transcription from RNA polymerase II promoter(GO:0000122) negative regulation of transforming growth factor beta receptor signaling pathway(GO:0030512) RNA splicing(GO:0008380)	RNA transport	COG2319	WD domain, G-beta repeat(PF00400.27)	.
comp224535_c2	44.62	1.93	7.08	7.53	6.99	5.01	5.3	Q9VCX1	RGS_DROME	Regulator of G-protein signaling loco	Drosophila melanogaster	apical cortex(GO:0045179) apical plasma membrane(GO:0016324) plasma membrane(GO:0005886)	GDP-dissociation inhibitor activity(GO:0005092) GTPase activator activity(GO:0005096) receptor signaling protein activity(GO:0005057)	asymmetric neuroblast division(GO:0055059) asymmetric protein localization(GO:0008105) axon ensheathment in central nervous system(GO:0032291) cell cycle(GO:0007049) cortical actin cytoskeleton organization(GO:0030866) cytoplasmic transport, nurse cell to oocyte(GO:0007303) dorsal/ventral axis specification, ovarian follicular epithelium(GO:0008069) embryonic axis specification(GO:0000578) establ…	Axon guidance	NOG282424	Regulator of G protein signaling domain(PF00615.14) Raf-like Ras-binding domain(PF02196.10) GoLoco motif(PF02188.12)	.
comp221771_c0	44.04	39.79	41.3	29.04	13.94	11.97	11.43	Q503W7	ATD1B_DANRE	ATPase family AAA domain-containing protein 1-B	Danio rerio (Zebrafish)	cell junction(GO:0030054) peroxisome(GO:0005777) plasma membrane(GO:0005886) postsynaptic membrane(GO:0045211)	ATP binding(GO:0005524) ATPase activity(GO:0016887)	ATP catabolic process(GO:0006200)	Endocytosis	COG0464	AAA domain (dynein-related subfamily)(PF07728.9) Holliday junction DNA helicase ruvB N-terminus(PF05496.7) ATPase family associated with various cellular activities (AAA)(PF00004.24)	.
comp217883_c0	43.42	40.36	34.3	24.66	16.8	10.51	6.01	O75096	LRP4_HUMAN	Low-density lipoprotein receptor-related protein 4	Homo sapiens	integral to membrane(GO:0016021) plasma membrane(GO:0005886)	calcium ion binding(GO:0005509)	dorsal/ventral pattern formation(GO:0009953) embryonic digit morphogenesis(GO:0042733) endocytosis(GO:0006897) hair follicle development(GO:0001942) kidney development(GO:0001822) negative regulation of canonical Wnt receptor signaling pathway(GO:0090090) negative regulation of ossification(GO:0030279) odontogenesis of dentin-containing tooth(GO:0042475) proximal/distal pattern formation(GO:00099…		NOG235850	Low-density lipoprotein receptor domain class A(PF00057.13)	Position=1-27 Score=0.719
comp224054_c0	41.3	5.02	12.26	26.32	10.71	5.81	4.4	O88382	MAGI2_RAT	Membrane-associated guanylate kinase, WW and PDZ domain-containing protein 2	Rattus norvegicus	nucleus(GO:0005634) perinuclear region of cytoplasm(GO:0048471) plasma membrane(GO:0005886) postsynaptic density(GO:0014069) protein complex(GO:0043234) slit diaphragm(GO:0036057) tight junction(GO:0005923)	beta-1 adrenergic receptor binding(GO:0031697) phosphatase binding(GO:0019902) receptor signaling complex scaffold activity(GO:0030159) signal transducer activity(GO:0004871) SMAD binding(GO:0046332) type II activin receptor binding(GO:0070699)	glomerular filtration(GO:0003094) glomerular visceral epithelial cell development(GO:0072015) mitotic cell cycle arrest(GO:0071850) negative regulation of activin receptor signaling pathway(GO:0032926) negative regulation of cell migration(GO:0030336) negative regulation of cell proliferation(GO:0008285) negative regulation of protein kinase B signaling cascade(GO:0051898) positive regulation of …	Tight junction	COG5021	Guanylate kinase(PF00625.16) WW domain(PF00397.21) PDZ domain (Also known as DHR or GLGF)(PF00595.19)	.
comp219936_c0	41.28	18.05	15.63	19.57	30.66	25.99	20.28	Q7Z601	GP142_HUMAN	Probable G-protein coupled receptor 142	Homo sapiens	cell junction(GO:0030054) cytoplasm(GO:0005737) integral to membrane(GO:0016021) plasma membrane(GO:0005886)	G-protein coupled receptor activity(GO:0004930)			COG5059	Serpentine type 7TM GPCR chemoreceptor Srx(PF10328.4) Serpentine type 7TM GPCR chemoreceptor Srw(PF10324.4)	.
comp219726_c4	41.21	13.32	5.9	6.42	12.25	7.8	7.28	Q8TEW8	PAR3L_HUMAN	Partitioning defective 3 homolog B	Homo sapiens	endomembrane system(GO:0012505) membrane(GO:0016020) tight junction(GO:0005923)		cell cycle(GO:0007049) cell division(GO:0051301)	Neuroactive ligand-receptor interaction`Endocytosis`Adherens junction`Tight junction	NOG268288		.
comp225104_c0	40.81	30.75	15.93	10.53	14.15	14.49	12.06	Q9QWW1	HOME2_MOUSE	Homer protein homolog 2	Mus musculus	apical part of cell(GO:0045177) cell junction(GO:0030054) cytoplasm(GO:0005737) neuronal cell body(GO:0043025) plasma membrane(GO:0005886) postsynaptic density(GO:0014069) postsynaptic membrane(GO:0045211)	actin binding(GO:0003779) GKAP/Homer scaffold activity(GO:0030160)	behavioral response to cocaine(GO:0048148) calcium-mediated signaling using intracellular calcium source(GO:0035584) chemical homeostasis within a tissue(GO:0048875) G-protein coupled glutamate receptor signaling pathway(GO:0007216) regulation of G-protein coupled receptor protein signaling pathway(GO:0008277)	Glutamatergic synapse	NOG68331	WH1 domain(PF00568.18)	.
comp224313_c1	39.98	30.55	25.96	26.66	21.91	20.22	14.66	Q62288	TICN1_MOUSE	Testican-1	Mus musculus	extracellular space(GO:0005615) neuromuscular junction(GO:0031594) node of Ranvier(GO:0033268) proteinaceous extracellular matrix(GO:0005578) sarcoplasm(GO:0016528)	calcium ion binding(GO:0005509) cysteine-type endopeptidase inhibitor activity(GO:0004869) metalloendopeptidase inhibitor activity(GO:0008191)	central nervous system neuron differentiation(GO:0021953) negative regulation of cell-substrate adhesion(GO:0010812) negative regulation of neuron projection development(GO:0010977) neuron migration(GO:0001764) signal transduction(GO:0007165)		NOG244822	Thyroglobulin type-1 repeat(PF00086.13)	Position=1-23 Score=0.770
comp224277_c5	39.1	10.69	4.35	3.22	5.1	4.97	6.1	Q8VBX6	MPDZ_MOUSE	Multiple PDZ domain protein	Mus musculus	apical plasma membrane(GO:0016324) apicolateral plasma membrane(GO:0016327) cytoplasmic vesicle(GO:0031410) postsynaptic density(GO:0014069) postsynaptic membrane(GO:0045211) Schmidt-Lanterman incisure(GO:0043220) tight junction(GO:0005923)		cell adhesion(GO:0007155)	Tight junction	NOG252837	L27_2(PF09045.5) PDZ domain (Also known as DHR or GLGF)(PF00595.19) Ankyrin repeats (3 copies)(PF12796.2) Ankyrin repeats (many copies)(PF13857.1) Ankyrin repeat(PF00023.25) Ankyrin repeats (many copies)(PF13637.1) Ankyrin repeat(PF13606.1)	.
comp221441_c2	39.02	81.9	162.41	87.34	30.7	19.2	5.09	P97846	CNTP1_RAT	Contactin-associated protein 1	Rattus norvegicus	integral to membrane(GO:0016021) paranode region of axon(GO:0033270)	SH3 domain binding(GO:0017124)	axon cargo transport(GO:0008088) cell adhesion(GO:0007155) cytoskeleton organization(GO:0007010) neuromuscular process controlling posture(GO:0050884) neuron projection morphogenesis(GO:0048812) paranodal junction assembly(GO:0030913) protein localization to paranode region of axon(GO:0002175) signal transduction(GO:0007165)		NOG291100		Position=1-23 Score=0.784
comp219038_c0	37.73	14.44	10.35	10.24	4.21	2.4	1.14	Q38PU2	GRIK3_MACFA	Glutamate receptor ionotropic, kainate 3	Macaca fascicularis	cell junction(GO:0030054) dendritic spine(GO:0043197) integral to membrane(GO:0016021) plasma membrane(GO:0005886) postsynaptic membrane(GO:0045211)	adenylate cyclase inhibiting G-protein coupled glutamate receptor activity(GO:0001640) extracellular-glutamate-gated ion channel activity(GO:0005234) ionotropic glutamate receptor activity(GO:0004970)		Neuroactive ligand-receptor interaction	.	Receptor family ligand binding region(PF01094.23)	.
comp221653_c6	35.8	7.29	3.37	3.19	8.88	5.72	4.71	P16621	LAR_DROME	Tyrosine-protein phosphatase Lar	Drosophila melanogaster	axon(GO:0030424) focal adhesion(GO:0005925) integral to membrane(GO:0016021) microtubule associated complex(GO:0005875) plasma membrane(GO:0005886)	heparin binding(GO:0008201) transmembrane receptor protein tyrosine phosphatase activity(GO:0005001)	axon extension involved in development(GO:0048676) axon target recognition(GO:0007412) cell adhesion(GO:0007155) embryonic development via the syncytial blastoderm(GO:0001700) motor neuron axon guidance(GO:0008045) oogenesis(GO:0048477) photoreceptor cell morphogenesis(GO:0008594) R7 cell development(GO:0045467) regulation of axon extension involved in axon guidance(GO:0048841) regulation of cell…	Cell adhesion molecules (CAMs)`Adherens junction`Insulin signaling pathway	COG5599	Fibronectin type III domain(PF00041.16)	.
comp225528_c0	35.72	11.75	7.2	5.99	8.46	6.45	6.01	Q5RDQ2	MPP5_PONAB	MAGUK p55 subfamily member 5	Pongo abelii	endomembrane system(GO:0012505) plasma membrane(GO:0005886) tight junction(GO:0005923)			Hippo signaling pathway - fly	.	Fibronectin type III domain(PF00041.16) Protein-tyrosine phosphatase(PF00102.22) L27_N(PF09060.5) L27 domain(PF02828.11) PDZ domain (Also known as DHR or GLGF)(PF00595.19) Variant SH3 domain(PF07653.12) Guanylate kinase(PF00625.16)	Position=1-21 Score=0.814
comp223357_c1	35.44	9.98	6.03	6.68	4.18	3.15	2.35	Q924H5	RA51C_MOUSE	DNA repair protein RAD51 homolog 3	Mus musculus	Holliday junction resolvase complex(GO:0048476) mitochondrion(GO:0005739) nucleus(GO:0005634) perinuclear region of cytoplasm(GO:0048471)	ATP binding(GO:0005524) crossover junction endodeoxyribonuclease activity(GO:0008821) DNA binding(GO:0003677) DNA-dependent ATPase activity(GO:0008094)	DNA repair(GO:0006281) female meiosis sister chromatid cohesion(GO:0007066) male meiosis I(GO:0007141) reciprocal meiotic recombination(GO:0007131) spermatogenesis(GO:0007283)	Homologous recombination`Fanconi anemia pathway	COG0468	Rad51(PF08423.6) KaiC(PF06745.8) AAA domain(PF13481.1)	.
comp221233_c0	35.32	41.2	19.54	6.14	7.33	7.26	5.01	Q9PSX7	RHOC_CHICK	Rho-related GTP-binding protein RhoC	Gallus gallus	cleavage furrow(GO:0032154) intracellular(GO:0005622) plasma membrane(GO:0005886)	GTP binding(GO:0005525)	apical junction assembly(GO:0043297) cell cycle cytokinesis(GO:0033205) small GTPase mediated signal transduction(GO:0007264)	Endocytosis`Wnt signaling pathway`TGF-beta signaling pathway	COG1100	ADP-ribosylation factor family(PF00025.16) Ras family(PF00071.17) Miro-like protein(PF08477.8)	.
comp211291_c0	32.97	7.67	4.6	4.33	5.5	3.56	4.01	O95049	ZO3_HUMAN	Tight junction protein ZO-3	Homo sapiens	apical plasma membrane(GO:0016324) nucleus(GO:0005634) tight junction(GO:0005923)			Hippo signaling pathway - fly	NOG239704	PDZ domain (Also known as DHR or GLGF)(PF00595.19) PDZ domain(PF13180.1)	.
comp222958_c0	32.92	39.48	41.61	39.34	66.61	62.42	40.33	Q29HY3	CDC42_DROPS	Cdc42 homolog		adherens junction(GO:0005912) intracellular(GO:0005622) plasma membrane(GO:0005886)	GTP binding(GO:0005525)	maintenance of protein location(GO:0045185) multicellular organismal development(GO:0007275) positive regulation of protein kinase activity(GO:0045860) small GTPase mediated signal transduction(GO:0007264)	Endocytosis	COG1100	ADP-ribosylation factor family(PF00025.16) Ras family(PF00071.17) Miro-like protein(PF08477.8)	.
comp226125_c0	32.3	23.57	14.8	6.72	10.31	10.98	12.2	Q8CFG6	CA2D2_RAT	Voltage-dependent calcium channel subunit alpha-2/delta-2	Rattus norvegicus	voltage-gated calcium channel complex(GO:0005891)	calcium channel regulator activity(GO:0005246) metal ion binding(GO:0046872) voltage-gated calcium channel activity(GO:0005245)	neuromuscular junction development(GO:0007528) positive regulation of organ growth(GO:0046622) regulation of multicellular organism growth(GO:0040014) rhythmic synaptic transmission(GO:0060024)	MAPK signaling pathway`Cardiac muscle contraction	NOG307080	VWA N-terminal(PF08399.6) von Willebrand factor type A domain(PF13768.1) von Willebrand factor type A domain(PF00092.23) von Willebrand factor type A domain(PF13519.1) Cache domain(PF02743.13) Neuronal voltage-dependent calcium channel alpha 2acd(PF08473.6)	.
comp225971_c0	31.98	25.84	6.33	11.91	10.61	9.59	13.39	Q07139	ECT2_MOUSE	Protein ECT2	Mus musculus	centralspindlin complex(GO:0097149) cleavage furrow(GO:0032154) cytoplasm(GO:0005737) midbody(GO:0030496) nucleus(GO:0005634) tight junction(GO:0005923)	GTPase activator activity(GO:0005096) protein homodimerization activity(GO:0042803) Rho guanyl-nucleotide exchange factor activity(GO:0005089) signal transducer activity(GO:0004871)	activation of protein kinase activity(GO:0032147) activation of Rac GTPase activity(GO:0032863) cell cycle cytokinesis(GO:0033205) cell morphogenesis(GO:0000902) cellular response to calcium ion(GO:0071277) cellular response to hydrogen peroxide(GO:0070301) cellular response to ionizing radiation(GO:0071479) intracellular signal transduction(GO:0035556) positive regulation of apoptotic process(GO…	MAPK signaling pathway	COG5422	RhoGEF domain(PF00621.15)	.
comp222206_c0	31.65	27.7	33.03	7.16	6.09	6.16	3.61	Q8N0W4	NLGNX_HUMAN	Neuroligin-4, X-linked	Homo sapiens	cell junction(GO:0030054) cell surface(GO:0009986) dendrite(GO:0030425) excitatory synapse(GO:0060076) integral to plasma membrane(GO:0005887) postsynaptic density(GO:0014069) postsynaptic membrane(GO:0045211)	chloride ion binding(GO:0031404) neurexin family protein binding(GO:0042043) protein homodimerization activity(GO:0042803) receptor activity(GO:0004872)	brainstem development(GO:0003360) cell adhesion(GO:0007155) cell-cell junction organization(GO:0045216) cerebellum development(GO:0021549) negative regulation of excitatory postsynaptic membrane potential(GO:0090394) positive regulation of organ growth(GO:0046622) presynaptic membrane assembly(GO:0097105) social behavior(GO:0035176) vocalization behavior(GO:0071625)	Cell adhesion molecules (CAMs)	COG2272	Carboxylesterase family(PF00135.23)	.
comp226097_c1	30.56	7.25	3.29	2.41	3.75	2.75	2.8	O46385	SVIL_BOVIN	Supervillin	Bos taurus	cell junction(GO:0030054) cytoplasm(GO:0005737) invadopodium(GO:0071437) plasma membrane(GO:0005886) podosome(GO:0002102)		cytoskeleton organization(GO:0007010)	Regulation of actin cytoskeleton	NOG324767	Gelsolin repeat(PF00626.17) Villin headpiece domain(PF02209.14)	.
comp224861_c0	29.71	8.67	3.12	8.21	11.14	7.23	6.97	P00522	ABL_DROME	Tyrosine-protein kinase Abl	Drosophila melanogaster	apical cortex(GO:0045179) axon(GO:0030424) cell-cell junction(GO:0005911) cytosol(GO:0005829) extrinsic to plasma membrane(GO:0019897) muscle tendon junction(GO:0005927)	ATP binding(GO:0005524) non-membrane spanning protein tyrosine kinase activity(GO:0004715)	central nervous system development(GO:0007417) cytoplasmic transport, nurse cell to oocyte(GO:0007303) dorsal closure(GO:0007391) epithelial cell morphogenesis(GO:0003382) motor neuron axon guidance(GO:0008045) negative regulation of synaptic growth at neuromuscular junction(GO:0045886) neuron migration(GO:0001764) peptidyl-tyrosine phosphorylation(GO:0018108) planar cell polarity pathway involve…	ErbB signaling pathway`Cell cycle	COG0515	Variant SH3 domain(PF07653.12) SH3 domain(PF00018.23) SH2 domain(PF00017.19)	.
comp224910_c0	29.63	29.79	38.16	30.03	18.63	10.88	7.87	Q9WVE9	ITSN1_RAT	Intersectin-1	Rattus norvegicus	cell junction(GO:0030054) coated pit(GO:0005905) lamellipodium(GO:0030027) neuron projection(GO:0043005) synapse(GO:0045202)	calcium ion binding(GO:0005509)	endocytosis(GO:0006897) exocytosis(GO:0006887)	Phagosome	COG5422	Variant SH3 domain(PF07653.12) SH3 domain(PF00018.23)	.
comp225916_c0	29.39	24.52	20.95	9.18	6.64	5.57	5.95	P13705	MSH3_MOUSE	DNA mismatch repair protein Msh3	Mus musculus	MutSbeta complex(GO:0032302) nuclear chromosome(GO:0000228)	ATP binding(GO:0005524) centromeric DNA binding(GO:0019237) damaged DNA binding(GO:0003684) DNA-dependent ATPase activity(GO:0008094) double-strand/single-strand DNA junction binding(GO:0000406) loop DNA binding(GO:0000404) Y-form DNA binding(GO:0000403)	maintenance of DNA repeat elements(GO:0043570) meiotic mismatch repair(GO:0000710) reciprocal meiotic recombination(GO:0007131) somatic recombination of immunoglobulin gene segments(GO:0016447)	Mismatch repair`Pathways in cancer`Colorectal cancer	COG0249	MutS domain I(PF01624.15) MutS domain II(PF05188.12) MutS domain III(PF05192.13) MutS family domain IV(PF05190.13) MutS domain V(PF00488.16)	.
comp226103_c0	29.39	12.29	4.77	3	5.7	4.58	3.1	Q4H4B6	SCRIB_DANRE	Protein scribble homolog	Danio rerio (Zebrafish)	cell-cell adherens junction(GO:0005913) cytoplasm(GO:0005737) plasma membrane(GO:0005886)		activation of Rac GTPase activity(GO:0032863) apoptotic process involved in morphogenesis(GO:0060561) cell proliferation(GO:0008283) cell-cell adhesion(GO:0016337) convergent extension involved in gastrulation(GO:0060027) establishment of apical/basal cell polarity(GO:0035089) establishment of mitotic spindle orientation(GO:0000132) negative regulation of mitotic cell cycle(GO:0045930) neuron mig…	Hippo signaling pathway - fly	COG4886	Leucine rich repeat(PF13504.1) Leucine Rich repeats (2 copies)(PF12799.2) Leucine rich repeat(PF13855.1) Leucine Rich Repeat(PF00560.28) Leucine Rich repeat(PF13516.1) PDZ domain (Also known as DHR or GLGF)(PF00595.19) PDZ domain(PF13180.1)	.
comp223605_c0	28.97	12.64	14.12	8.23	7.16	4.2	2.53	Q05209	PTN12_HUMAN	Tyrosine-protein phosphatase non-receptor type 12	Homo sapiens	cell junction(GO:0030054) cell projection(GO:0042995) cytoplasm(GO:0005737) cytosol(GO:0005829) plasma membrane(GO:0005886) podosome(GO:0002102)	non-membrane spanning protein tyrosine phosphatase activity(GO:0004726)		Cell adhesion molecules (CAMs)`Adherens junction	COG5599	Protein-tyrosine phosphatase(PF00102.22)	.
comp224452_c1	26.77	12.33	9.67	8.39	10.03	8.29	9.41	Q52KK4	NAF1_RAT	H/ACA ribonucleoprotein complex non-core subunit NAF1	Rattus norvegicus	cell junction(GO:0030054) centrosome(GO:0005813) nucleus(GO:0005634) small nucleolar ribonucleoprotein complex(GO:0005732)	RNA binding(GO:0003723) snoRNA binding(GO:0030515)	ribosome biogenesis(GO:0042254) rRNA processing(GO:0006364) snRNA pseudouridine synthesis(GO:0031120)		NOG275663	Gar1/Naf1 RNA binding region(PF04410.9)	.
comp225409_c1	26.71	17.65	10.96	20.58	13.2	10.41	12.08	Q2U5T5	VAC8_ASPOR	Vacuolar protein 8	Aspergillus oryzae	fungal-type vacuole membrane(GO:0000329) Myo2p-Vac17p-Vac8p transport complex(GO:0071563) nucleus-vacuole junction(GO:0071561)		CVT vesicle assembly(GO:0071255) macroautophagy(GO:0016236) nucleus-vacuole junction assembly(GO:0071562) vacuole fusion, non-autophagic(GO:0042144) vacuole inheritance(GO:0000011)	Regulation of autophagy	COG5064	Kinesin-associated protein (KAP)(PF05804.7)	.
comp224497_c1	26.64	5.48	1.93	1.17	2.62	2.69	2.87	Q9Z0R4	ITSN1_MOUSE	Intersectin-1	Mus musculus	cell junction(GO:0030054) coated pit(GO:0005905) endocytic vesicle(GO:0030139) lamellipodium(GO:0030027) neuron projection(GO:0043005) synapse(GO:0045202)	calcium ion binding(GO:0005509) kinase activator activity(GO:0019209) phospholipid binding(GO:0005543) Rho guanyl-nucleotide exchange factor activity(GO:0005089)	endocytosis(GO:0006897) negative regulation of neuron apoptotic process(GO:0043524) positive regulation of protein kinase B signaling cascade(GO:0051897) regulation of Rho protein signal transduction(GO:0035023) small GTPase mediated signal transduction(GO:0007264)	Endocytosis	COG5422	Cytoskeletal-regulatory complex EF hand(PF12763.2) EF-hand domain pair(PF13499.1) Variant SH3 domain(PF07653.12) SH3 domain(PF00018.23) RhoGEF domain(PF00621.15) C2 domain(PF00168.25)	.
comp225298_c0	26.57	1.21	2.08	4.11	6.46	5.19	2.52	Q9P1A6	DLGP2_HUMAN	Disks large-associated protein 2	Homo sapiens	cell junction(GO:0030054) neurofilament(GO:0005883) plasma membrane(GO:0005886) postsynaptic density(GO:0014069) postsynaptic membrane(GO:0045211)		neuron-neuron synaptic transmission(GO:0007270)	Glutamatergic synapse	NOG329647	Guanylate-kinase-associated protein (GKAP) protein(PF03359.8)	.
comp224109_c1	26.3	20.74	15.66	19.25	17	20.34	26.41	Q8K2Y9	CCM2_MOUSE	Malcavernin	Mus musculus	cytoplasm(GO:0005737) protein complex(GO:0043234)		blood vessel endothelial cell differentiation(GO:0060837) cell-cell junction organization(GO:0045216) endothelial cell development(GO:0001885) endothelial tube morphogenesis(GO:0061154) in utero embryonic development(GO:0001701) inner ear development(GO:0048839) multicellular organism growth(GO:0035264) pericardium development(GO:0060039) vasculogenesis(GO:0001570) venous blood vessel morphogenes…		NOG39125		.
comp219097_c0	24.68	33.89	64.71	53.1	109.76	99.37	88.92	Q4R8T0	VAMP3_MACFA	Vesicle-associated membrane protein 3	Macaca fascicularis	cell junction(GO:0030054) integral to membrane(GO:0016021) neuron projection(GO:0043005) plasma membrane(GO:0005886) synapse(GO:0045202)		positive regulation of receptor recycling(GO:0001921) protein transport(GO:0015031) retrograde transport, endosome to Golgi(GO:0042147) substrate adhesion-dependent cell spreading(GO:0034446)	SNARE interactions in vesicular transport`Phagosome	.	Synaptobrevin(PF00957.16)	.
comp226191_c0	24.42	13.66	8.79	6.05	10.94	6.93	3.2	Q9BYG5	PAR6B_HUMAN	Partitioning defective 6 homolog beta	Homo sapiens	apical part of cell(GO:0045177) cell cortex(GO:0005938) cytosol(GO:0005829) nucleus(GO:0005634) plasma membrane(GO:0005886) tight junction(GO:0005923)		axonogenesis(GO:0007409) cell cycle(GO:0007049) cell division(GO:0051301) establishment or maintenance of cell polarity(GO:0007163) protein complex assembly(GO:0006461) regulation of cell migration(GO:0030334) tight junction assembly(GO:0070830)	Endocytosis	NOG315424	PB1 domain(PF00564.19) PDZ domain (Also known as DHR or GLGF)(PF00595.19)	.
comp225776_c0	22.55	9.88	14.07	4.3	11.5	10.24	6.88	P34299	GLR1_CAEEL	Glutamate receptor 1		cell junction(GO:0030054) ionotropic glutamate receptor complex(GO:0008328) neuron projection membrane(GO:0032589) neuronal cell body(GO:0043025) postsynaptic density(GO:0014069) postsynaptic membrane(GO:0045211)	alpha-amino-3-hydroxy-5-methyl-4-isoxazole propionate selective glutamate receptor activity(GO:0004971) extracellular-glutamate-gated ion channel activity(GO:0005234) glutamate binding(GO:0016595)	feeding behavior(GO:0007631) hyperosmotic response(GO:0006972) response to mechanical stimulus(GO:0009612) sensory perception of bitter taste(GO:0050913) short-term memory(GO:0007614) synaptic transmission, glutamatergic(GO:0035249) thigmotaxis(GO:0001966)	Neuroactive ligand-receptor interaction	NOG316680	Bacterial extracellular solute-binding proteins, family 3(PF00497.15)	.
comp218732_c1	22.52	4.32	2.42	2.77	4.63	3.23	3.51	P80204	TGFR1_RAT	TGF-beta receptor type-1	Rattus norvegicus	apical plasma membrane(GO:0016324) basolateral plasma membrane(GO:0016323) caveola(GO:0005901) tight junction(GO:0005923) transforming growth factor beta receptor homodimeric complex(GO:0070022)	ATP binding(GO:0005524) metal ion binding(GO:0046872) protein heterodimerization activity(GO:0046982) transforming growth factor beta binding(GO:0050431) transforming growth factor beta receptor activity, type I(GO:0005025)	activation of MAPKK activity(GO:0000186) aging(GO:0007568) angiogenesis(GO:0001525) anterior/posterior pattern specification(GO:0009952) apoptotic process(GO:0006915) artery morphogenesis(GO:0048844) blastocyst development(GO:0001824) collagen fibril organization(GO:0030199) digestive tract development(GO:0048565) embryo development(GO:0009790) embryo implantation(GO:0007566) embryonic cranial sk…	MAPK signaling pathway`Cytokine-cytokine receptor interaction`Endocytosis`TGF-beta signaling pathway`Osteoclast differentiation`Hippo signaling pathway`Adherens junction`Chagas disease (American trypanosomiasis)`Hepatitis B`HTLV-I infection`Pathways in cancer`Colorectal cancer`Pancreatic cancer`Chronic myeloid leukemia	COG0515	Transforming growth factor beta type I GS-motif(PF08515.7) Protein tyrosine kinase(PF07714.12) Protein kinase domain(PF00069.20)	.
comp226154_c0	22.42	5.59	2.98	1.7	3.98	3.4	2.64	Q16513	PKN2_HUMAN	Serine/threonine-protein kinase N2	Homo sapiens	apical junction complex(GO:0043296) cleavage furrow(GO:0032154) cytoplasm(GO:0005737) cytoskeleton(GO:0005856) lamellipodium(GO:0030027) membrane(GO:0016020) midbody(GO:0030496) nucleus(GO:0005634)	ATP binding(GO:0005524) histone deacetylase binding(GO:0042826) protein kinase C activity(GO:0004697) protein serine/threonine kinase activity(GO:0004674)	apical junction assembly(GO:0043297) apoptotic process(GO:0006915) cell adhesion(GO:0007155) cell cycle(GO:0007049) cell division(GO:0051301) epithelial cell migration(GO:0010631) positive regulation of cell cycle cytokinesis(GO:0071777) positive regulation of mitotic cell cycle(GO:0045931) regulation of cell motility(GO:2000145) regulation of transcription, DNA-dependent(GO:0006355) signal trans…	PI3K-Akt signaling pathway`Salmonella infection	COG0515	Protein kinase domain(PF00069.20) Protein tyrosine kinase(PF07714.12) Protein kinase C terminal domain(PF00433.19)	.
comp224984_c0	22.17	9.43	5.32	9.52	13.04	12.84	7.2	Q810U3	NFASC_MOUSE	Neurofascin	Mus musculus	integral to membrane(GO:0016021) node of Ranvier(GO:0033268) paranodal junction(GO:0033010) paranode region of axon(GO:0033270) plasma membrane(GO:0005886)	protein binding involved in heterotypic cell-cell adhesion(GO:0086080)	axon guidance(GO:0007411) clustering of voltage-gated sodium channels(GO:0045162) paranodal junction assembly(GO:0030913) peripheral nervous system development(GO:0007422) protein localization to juxtaparanode region of axon(GO:0071205) protein localization to paranode region of axon(GO:0002175) synapse organization(GO:0050808)	Cell adhesion molecules (CAMs)	NOG293951	Immunoglobulin I-set domain(PF07679.11) Immunoglobulin domain(PF13895.1) Immunoglobulin domain(PF13927.1) Immunoglobulin domain(PF00047.20) C-terminal domain of Fibronectin type III(PF13882.1)	Position=1-18 Score=0.829
comp215254_c3	21.6	9.85	7.05	6.31	29.71	30.59	72.68	P22770	ACHA7_CHICK	Neuronal acetylcholine receptor subunit alpha-7	Gallus gallus	acetylcholine-gated channel complex(GO:0005892) cell junction(GO:0030054) postsynaptic membrane(GO:0045211)	acetylcholine binding(GO:0042166) acetylcholine receptor activity(GO:0015464) acetylcholine-activated cation-selective channel activity(GO:0004889) beta-amyloid binding(GO:0001540) chloride channel regulator activity(GO:0017081) protein homodimerization activity(GO:0042803) toxin binding(GO:0015643)	activation of MAPK activity(GO:0000187) calcium ion transport(GO:0006816) cellular calcium ion homeostasis(GO:0006874) cognition(GO:0050890) negative regulation of tumor necrosis factor production(GO:0032720) positive regulation of angiogenesis(GO:0045766) positive regulation of cell proliferation(GO:0008284) response to hypoxia(GO:0001666) response to nicotine(GO:0035094)	Calcium signaling pathway`Neuroactive ligand-receptor interaction	NOG235631	Neurotransmitter-gated ion-channel ligand binding domain(PF02931.18) Neurotransmitter-gated ion-channel transmembrane region(PF02932.11)	.
comp222720_c1	21.09	22.84	28.74	22.36	20.02	17.55	31.28	Q8K1Q0	NMT1_RAT	Glycylpeptide N-tetradecanoyltransferase 1	Rattus norvegicus	actin cytoskeleton(GO:0015629) cell junction(GO:0030054) cytoplasm(GO:0005737) plasma membrane(GO:0005886)	glycylpeptide N-tetradecanoyltransferase activity(GO:0004379) myristoyltransferase activity(GO:0019107)	in utero embryonic development(GO:0001701) N-terminal protein myristoylation(GO:0006499)		COG5092	Myristoyl-CoA:protein N-myristoyltransferase, N-terminal domain(PF01233.14) Myristoyl-CoA:protein N-myristoyltransferase, C-terminal domain(PF02799.10)	.
comp217032_c2	21.05	43.27	34.41	32.14	35.34	33.42	31.91	Q9H307	PININ_HUMAN	Pinin	Homo sapiens	catalytic step 2 spliceosome(GO:0071013) cell-cell junction(GO:0005911) cytoplasm(GO:0005737) desmosome(GO:0030057) intermediate filament(GO:0005882) nuclear speck(GO:0016607) plasma membrane(GO:0005886)	DNA binding(GO:0003677) structural molecule activity(GO:0005198)	cell adhesion(GO:0007155) mRNA splicing, via spliceosome(GO:0000398) regulation of transcription, DNA-dependent(GO:0006355) transcription, DNA-dependent(GO:0006351)	RNA transport`mRNA surveillance pathway	NOG249368	pinin/SDK/memA/ protein conserved region(PF04696.8)	.
comp223834_c0	20.89	26.99	24.96	11.03	24.52	23.56	8.2	P49415	SDC_DROME	Syndecan	Drosophila melanogaster	focal adhesion(GO:0005925) integral to membrane(GO:0016021) neuromuscular junction(GO:0031594)		detection of light stimulus involved in visual perception(GO:0050908) energy homeostasis(GO:0097009) epithelial cell migration, open tracheal system(GO:0007427) motor neuron axon guidance(GO:0008045) muscle organ development(GO:0007517) positive regulation of gene silencing by miRNA(GO:2000637) regulation of multicellular organismal metabolic process(GO:0044246)	Cell adhesion molecules (CAMs)	NOG85596	Syndecan domain(PF01034.15)	.
comp214778_c0	20.43	26.69	24.26	15.74	4.5	3.54	4.74	P54276	MSH6_MOUSE	DNA mismatch repair protein Msh6	Mus musculus	MutSalpha complex(GO:0032301) nuclear chromatin(GO:0000790)	ADP binding(GO:0043531) ATP binding(GO:0005524) chromatin binding(GO:0003682) damaged DNA binding(GO:0003684) DNA-dependent ATPase activity(GO:0008094) four-way junction DNA binding(GO:0000400) guanine/thymine mispair binding(GO:0032137) magnesium ion binding(GO:0000287) oxidized purine DNA binding(GO:0032357) single base insertion or deletion binding(GO:0032138) single guanine insertion binding(…	determination of adult lifespan(GO:0008340) intrinsic apoptotic signaling pathway in response to DNA damage(GO:0008630) isotype switching(GO:0045190) maintenance of DNA repeat elements(GO:0043570) meiotic mismatch repair(GO:0000710) negative regulation of DNA recombination(GO:0045910) positive regulation of helicase activity(GO:0051096) reciprocal meiotic recombination(GO:0007131) response to UV(…	Mismatch repair	COG0249	PWWP domain(PF00855.12)	.
comp220629_c1	20.25	27.89	31.48	20.03	6.11	4.98	5.94	Q64676	CGT_MOUSE	2-hydroxyacylsphingosine 1-beta-galactosyltransferase	Mus musculus	integral to membrane(GO:0016021)	2-hydroxyacylsphingosine 1-beta-galactosyltransferase activity(GO:0003851) ceramide glucosyltransferase activity(GO:0008120) UDP-galactose:glucosylceramide beta-1,4-galactosyltransferase activity(GO:0008489)	axon cargo transport(GO:0008088) cytoskeleton organization(GO:0007010) galactosylceramide biosynthetic process(GO:0006682) glycolipid biosynthetic process(GO:0009247) neuron projection morphogenesis(GO:0048812) paranodal junction assembly(GO:0030913) protein localization to paranode region of axon(GO:0002175)	Pentose and glucuronate interconversions`Ascorbate and aldarate metabolism`Steroid hormone biosynthesis`Starch and sucrose metabolism`Retinol metabolism`Porphyrin and chlorophyll metabolism`Metabolism of xenobiotics by cytochrome P450`Drug metabolism - cytochrome P450`Drug metabolism - other enzymes`Metabolic pathways`Chemical carcinogenesis	COG1819	UDP-glucoronosyl and UDP-glucosyl transferase(PF00201.13) Glycosyltransferase family 28 C-terminal domain(PF04101.11) Glycosyl transferase family 1(PF13528.1)	Position=1-25 Score=0.866
comp215404_c0	20.22	15.36	12.82	6.4	4.02	2.57	2.14	O93430	GLRA1_DANRE	Glycine receptor subunit alphaZ1	Danio rerio (Zebrafish)	cell junction(GO:0030054) chloride channel complex(GO:0034707) integral to plasma membrane(GO:0005887) postsynaptic membrane(GO:0045211)	extracellular-glycine-gated chloride channel activity(GO:0016934) glycine binding(GO:0016594) transmitter-gated ion channel activity(GO:0022824)		Neuroactive ligand-receptor interaction	NOG265706	Neurotransmitter-gated ion-channel ligand binding domain(PF02931.18) Neurotransmitter-gated ion-channel transmembrane region(PF02932.11)	Position=1-28 Score=0.641
comp216569_c0	20.05	21.82	12.78	7.97	2.38	1.97	1.14	Q24312	EWG_DROME	DNA-binding protein Ewg	Drosophila melanogaster	nucleus(GO:0005634)	DNA binding(GO:0003677)	central nervous system development(GO:0007417) imaginal disc morphogenesis(GO:0007560) muscle organ development(GO:0007517) negative regulation of synaptic growth at neuromuscular junction(GO:0045886) positive regulation of Wnt receptor signaling pathway(GO:0030177) regulation of transcription, DNA-dependent(GO:0006355) transcription, DNA-dependent(GO:0006351)		NOG80791	NLS-binding and DNA-binding and dimerisation domains of Nrf1(PF10491.4)	.
comp215472_c0	19.51	22.5	35.1	34.31	27.13	27.14	39.36	P05132	KAPCA_MOUSE	cAMP-dependent protein kinase catalytic subunit alpha	Mus musculus	cAMP-dependent protein kinase complex(GO:0005952) centrosome(GO:0005813) cytosol(GO:0005829) Golgi apparatus(GO:0005794) mitochondrion(GO:0005739) neuromuscular junction(GO:0031594) nucleoplasm(GO:0005654) perinuclear region of cytoplasm(GO:0048471) plasma membrane(GO:0005886)	ATP binding(GO:0005524) cAMP-dependent protein kinase activity(GO:0004691)	cellular response to glucose stimulus(GO:0071333) cellular response to parathyroid hormone stimulus(GO:0071374) mesoderm formation(GO:0001707) negative regulation of meiotic cell cycle(GO:0051447) peptidyl-serine phosphorylation(GO:0018105) positive regulation of cell cycle arrest(GO:0071158) positive regulation of protein export from nucleus(GO:0046827) protein autophosphorylation(GO:0046777) re…	MAPK signaling pathway`Calcium signaling pathway`Oocyte meiosis`Apoptosis`Vascular smooth muscle contraction`Wnt signaling pathway`Hedgehog signaling pathway`Gap junction`Insulin signaling pathway`GnRH signaling pathway`Progesterone-mediated oocyte maturation`Melanogenesis	COG0515	Protein kinase domain(PF00069.20) Protein tyrosine kinase(PF07714.12)	.
comp219032_c0	19.16	15.92	13.46	13.27	4.32	6.66	18.08	G5E8K5	ANK3_MOUSE	Ankyrin-3	Mus musculus	axon initial segment(GO:0043194) basal plasma membrane(GO:0009925) cytoskeleton(GO:0005856) intercalated disc(GO:0014704) lateral plasma membrane(GO:0016328) lysosome(GO:0005764) membrane(GO:0016020) node of Ranvier(GO:0033268) paranode region of axon(GO:0033270) postsynaptic membrane(GO:0045211) sarcolemma(GO:0042383) synapse(GO:0045202) tight junction(GO:0005923)	structural constituent of cytoskeleton(GO:0005200)	axon guidance(GO:0007411) cytokinesis after mitosis(GO:0000281) Golgi to plasma membrane protein transport(GO:0043001) maintenance of protein location in plasma membrane(GO:0072660) membrane assembly(GO:0071709) positive regulation of action potential(GO:0045760) protein targeting to plasma membrane(GO:0072661) regulation of action potential in neuron(GO:0019228) signal transduction(GO:0007165) s…		.	Ankyrin repeats (3 copies)(PF12796.2) Ankyrin repeat(PF00023.25) Ankyrin repeat(PF13606.1) Ankyrin repeats (many copies)(PF13637.1)	.
comp207558_c0	19.07	12.69	13.34	10.03	3.89	2.38	1.75	Q9HC10	OTOF_HUMAN	Otoferlin	Homo sapiens	basolateral plasma membrane(GO:0016323) cell junction(GO:0030054) cytosol(GO:0005829) endoplasmic reticulum membrane(GO:0005789) integral to membrane(GO:0016021) synaptic vesicle membrane(GO:0030672)	calcium ion binding(GO:0005509)	cellular membrane fusion(GO:0006944) sensory perception of sound(GO:0007605) synaptic vesicle exocytosis(GO:0016079)		COG5038	FerB (NUC096) domain(PF08150.7) C2 domain(PF00168.25)	.
comp221164_c0	19.06	5.18	7.07	11.75	16.37	12.26	12.57	Q9H8V3	ECT2_HUMAN	Protein ECT2	Homo sapiens	centralspindlin complex(GO:0097149) cleavage furrow(GO:0032154) cytosol(GO:0005829) midbody(GO:0030496) nucleus(GO:0005634) tight junction(GO:0005923)	GTPase activator activity(GO:0005096) phospholipid binding(GO:0005543) protein homodimerization activity(GO:0042803) Rho guanyl-nucleotide exchange factor activity(GO:0005089) signal transducer activity(GO:0004871)	activation of protein kinase activity(GO:0032147) activation of Rac GTPase activity(GO:0032863) apoptotic process(GO:0006915) cell cycle cytokinesis(GO:0033205) cell morphogenesis(GO:0000902) cellular response to calcium ion(GO:0071277) cellular response to hydrogen peroxide(GO:0070301) cellular response to ionizing radiation(GO:0071479) nerve growth factor receptor signaling pathway(GO:0048011) …	Natural killer cell mediated cytotoxicity	COG5422	twin BRCT domain(PF12738.2) BRCA1 C Terminus (BRCT) domain(PF00533.21) RhoGEF domain(PF00621.15)	.
comp223969_c0	18.73	11.17	5.83	5.22	10.79	9.57	12.87	Q52NJ0	PRAF1_PIG	Prenylated Rab acceptor protein 1	Sus scrofa	cell junction(GO:0030054) Golgi apparatus(GO:0005794) integral to membrane(GO:0016021) plasma membrane(GO:0005886) synaptic vesicle(GO:0008021)				COG5130	PRA1 family protein(PF03208.14)	.
comp217845_c0	18.47	15.13	15.1	15.56	9.23	6.33	5.54	B4LC58	WLS_DROVI	Protein wntless	Drosophila virilis	cell junction(GO:0030054) integral to plasma membrane(GO:0005887) integral to synaptic vesicle membrane(GO:0030285) intrinsic to endoplasmic reticulum membrane(GO:0031227) intrinsic to endosome membrane(GO:0031302) intrinsic to Golgi membrane(GO:0031228) neuromuscular junction(GO:0031594) postsynaptic membrane(GO:0045211) presynaptic membrane(GO:0042734)	Wnt-protein binding(GO:0017147)	imaginal disc-derived wing margin morphogenesis(GO:0008587) positive regulation of protein secretion(GO:0050714) positive regulation of Wnt receptor signaling pathway(GO:0030177) regulation of intracellular protein transport(GO:0033157) segment polarity determination(GO:0007367) Wnt receptor signaling pathway(GO:0016055)		NOG77798	Wnt-binding factor required for Wnt secretion(PF06664.7)	.
comp225231_c1	17.39	8.4	6.44	7.63	7.23	5.72	6.25	Q5SQX6	CYFP2_MOUSE	Cytoplasmic FMR1-interacting protein 2	Mus musculus	cell junction(GO:0030054) neuron projection(GO:0043005) perinuclear region of cytoplasm(GO:0048471) synapse(GO:0045202)		apoptotic process(GO:0006915) cell-cell adhesion(GO:0016337)	RNA transport	NOG306641	Cytoplasmic Fragile-X interacting family(PF05994.6)	.
comp225229_c1	17.33	10.55	12.45	22.05	25.1	18.84	19.87	Q9EPU0	RENT1_MOUSE	Regulator of nonsense transcripts 1	Mus musculus	chromatin(GO:0000785) cytoplasmic mRNA processing body(GO:0000932) exon-exon junction complex(GO:0035145)	ATP binding(GO:0005524) ATP-dependent RNA helicase activity(GO:0004004) chromatin binding(GO:0003682) DNA binding(GO:0003677) metal ion binding(GO:0046872) RNA binding(GO:0003723) zinc ion binding(GO:0008270)	cell cycle(GO:0007049) DNA repair(GO:0006281) DNA replication(GO:0006260) dosage compensation by inactivation of X chromosome(GO:0009048) histone mRNA catabolic process(GO:0071044) nuclear-transcribed mRNA catabolic process, nonsense-mediated decay(GO:0000184) regulation of translational termination(GO:0006449)	RNA transport`mRNA surveillance pathway	COG1112	RNA helicase (UPF2 interacting domain)(PF09416.5) AAA domain(PF13086.1) Type III restriction enzyme, res subunit(PF04851.10) AAA domain(PF13604.1) Part of AAA domain(PF13245.1) AAA domain(PF13087.1)	.
comp224087_c0	16.91	10.96	12.82	7.63	16.23	8.7	5.65	Q9W596	FUTSC_DROME	Microtubule-associated protein futsch	Drosophila melanogaster	cytoplasm(GO:0005737) microtubule(GO:0005874) microtubule associated complex(GO:0005875)	microtubule binding(GO:0008017)	axon cargo transport(GO:0008088) axonogenesis(GO:0007409) compound eye development(GO:0048749) dendrite morphogenesis(GO:0048813) microtubule cytoskeleton organization(GO:0000226) negative regulation of neuron apoptotic process(GO:0043524) neurofilament cytoskeleton organization(GO:0060052) neuromuscular junction development(GO:0007528) olfactory learning(GO:0008355) regulation of synaptic growth…		NOG12793		.
comp222173_c11	16.9	5.58	6.4	6.14	4.57	4.08	4.48	P36404	ARL2_HUMAN	ADP-ribosylation factor-like protein 2	Homo sapiens	centrosome(GO:0005813) cytosol(GO:0005829) Golgi apparatus(GO:0005794) lateral plasma membrane(GO:0016328) mitochondrial intermembrane space(GO:0005758) nucleus(GO:0005634)	GDP binding(GO:0019003) GTP binding(GO:0005525) GTPase activity(GO:0003924) GTPase inhibitor activity(GO:0005095)	acetylcholine transport(GO:0015870) cell cycle(GO:0007049) centrosome organization(GO:0051297) maintenance of protein location in nucleus(GO:0051457) negative regulation of GTPase activity(GO:0034260) positive regulation of cell-substrate adhesion(GO:0010811) positive regulation of microtubule polymerization(GO:0031116) small GTPase mediated signal transduction(GO:0007264) tight junction assembly…	Legionellosis	COG1100	ADP-ribosylation factor family(PF00025.16) Signal recognition particle receptor beta subunit(PF09439.5) Gtr1/RagA G protein conserved region(PF04670.7) Ras family(PF00071.17) Miro-like protein(PF08477.8) 50S ribosome-binding GTPase(PF01926.18) Elongation factor Tu GTP binding domain(PF00009.22)	.
comp226267_c0	16.09	4.47	5.18	6.99	7.88	6.91	9.22	Q8WVM7	STAG1_HUMAN	Cohesin subunit SA-1	Homo sapiens	cell junction(GO:0030054) chromatin(GO:0000785) chromosome, centromeric region(GO:0000775) nucleoplasm(GO:0005654)		cell division(GO:0051301) chromosome segregation(GO:0007059) mitotic metaphase/anaphase transition(GO:0007091) mitotic prometaphase(GO:0000236)	Cell cycle	COG5537	STAG domain(PF08514.6)	.
comp214030_c9	15.54	16.58	15.78	12.59	4.9	2.02	2.01	Q14191	WRN_HUMAN	Werner syndrome ATP-dependent helicase	Homo sapiens	centrosome(GO:0005813) nucleolus(GO:0005730) nucleoplasm(GO:0005654)	3'-5' DNA helicase activity(GO:0043138) 3'-5' exonuclease activity(GO:0008408) ATP binding(GO:0005524) ATP-dependent 3'-5' DNA helicase activity(GO:0043140) ATP-dependent DNA helicase activity(GO:0004003) bubble DNA binding(GO:0000405) four-way junction helicase activity(GO:0009378) G-quadruplex DNA binding(GO:0051880) magnesium ion binding(GO:0000287) manganese ion binding(GO:0030145) protein co…	base-excision repair(GO:0006284) cell aging(GO:0007569) cellular response to starvation(GO:0009267) DNA recombination(GO:0006310) DNA synthesis involved in DNA repair(GO:0000731) multicellular organismal aging(GO:0010259) nucleolus to nucleoplasm transport(GO:0032066) positive regulation of hydrolase activity(GO:0051345) regulation of apoptotic process(GO:0042981) regulation of growth rate(GO:004…		COG0514	3'-5' exonuclease(PF01612.15)	.
comp223135_c1	15.5	15.79	9.58	4.14	2.76	1.95	0.96	Q99571	P2RX4_HUMAN	P2X purinoceptor 4	Homo sapiens	apical part of cell(GO:0045177) cell junction(GO:0030054) integral to plasma membrane(GO:0005887) neuronal cell body(GO:0043025) perinuclear region of cytoplasm(GO:0048471) postsynaptic density(GO:0014069) terminal bouton(GO:0043195)	ATP binding(GO:0005524) copper ion binding(GO:0005507) drug binding(GO:0008144) extracellular ATP-gated cation channel activity(GO:0004931) protein homodimerization activity(GO:0042803) purinergic nucleotide receptor activity(GO:0001614) receptor binding(GO:0005102) zinc ion binding(GO:0008270)	calcium ion transport(GO:0006816) endothelial cell activation(GO:0042118) membrane depolarization(GO:0051899) negative regulation of cardiac muscle hypertrophy(GO:0010614) nitric oxide biosynthetic process(GO:0006809) positive regulation of calcium ion transport into cytosol(GO:0010524) positive regulation of calcium-mediated signaling(GO:0050850) positive regulation of nitric oxide biosynthetic …	Neuroactive ligand-receptor interaction	NOG47843	ATP P2X receptor(PF00864.14)	.
comp219207_c2	15.39	14.31	11.2	13.42	19.28	19.32	14.35	Q17R13	ACK1_BOVIN	Activated CDC42 kinase 1	Bos taurus	adherens junction(GO:0005912) clathrin-coated vesicle(GO:0030136) coated pit(GO:0005905) cytoplasmic vesicle membrane(GO:0030659) endosome(GO:0005768) nucleus(GO:0005634) plasma membrane(GO:0005886)	ATP binding(GO:0005524) metal ion binding(GO:0046872) non-membrane spanning protein tyrosine kinase activity(GO:0004715) protein serine/threonine kinase activity(GO:0004674)	endocytosis(GO:0006897) phosphorylation(GO:0016310)		COG0515		.
comp225899_c0	15.26	4.1	1.43	6.59	9.5	4.51	1.92	Q8IY33	MILK2_HUMAN	MICAL-like protein 2	Homo sapiens	actin filament bundle(GO:0032432) cytoplasm(GO:0005737) tight junction(GO:0005923)	metal ion binding(GO:0046872) zinc ion binding(GO:0008270)	endocytosis(GO:0006897)	Focal adhesion`Adherens junction`Tight junction`Leukocyte transendothelial migration`Regulation of actin cytoskeleton`Amoebiasis`Viral carcinogenesis`Systemic lupus erythematosus`Arrhythmogenic right ventricular cardiomyopathy (ARVC)	COG5069	Calponin homology (CH) domain(PF00307.26) CAMSAP CH domain(PF11971.3)	.
comp218662_c0	15.09	5.1	18.33	5.75	4.76	4.53	4.51	Q14517	FAT1_HUMAN	Protocadherin Fat 1	Homo sapiens	cell-cell junction(GO:0005911) filopodium(GO:0030175) integral to plasma membrane(GO:0005887) lamellipodium(GO:0030027) nucleus(GO:0005634) perinuclear region of cytoplasm(GO:0048471)	calcium ion binding(GO:0005509)	actin filament organization(GO:0007015) anatomical structure morphogenesis(GO:0009653) cell migration(GO:0016477) cell-cell adhesion(GO:0016337) cell-cell signaling(GO:0007267) establishment or maintenance of cell polarity(GO:0007163) homophilic cell adhesion(GO:0007156)	Notch signaling pathway	NOG12793	EGF-like domain(PF00008.22) Human growth factor-like EGF(PF12661.2)	.
comp214538_c2	14.94	10.97	7.1	7.01	2.49	2.22	2.11	Q99N28	CADM3_MOUSE	Cell adhesion molecule 3	Mus musculus	cell-cell junction(GO:0005911) integral to membrane(GO:0016021) plasma membrane(GO:0005886)	protein homodimerization activity(GO:0042803)	heterophilic cell-cell adhesion(GO:0007157) homophilic cell adhesion(GO:0007156) protein localization(GO:0008104)	Cell adhesion molecules (CAMs)	NOG151182	Immunoglobulin domain(PF13927.1) Immunoglobulin domain(PF13895.1) Immunoglobulin domain(PF00047.20)	.
comp218321_c2	14.78	8.41	2.08	1.72	3.86	3.31	1.68	P55268	LAMB2_HUMAN	Laminin subunit beta-2	Homo sapiens	laminin-11 complex(GO:0043260) laminin-3 complex(GO:0005608)	structural molecule activity(GO:0005198)	astrocyte development(GO:0014002) axon extension involved in regeneration(GO:0048677) axon guidance(GO:0007411) cell adhesion(GO:0007155) metanephric glomerular basement membrane development(GO:0072274) metanephric glomerular visceral epithelial cell development(GO:0072249) neuromuscular junction development(GO:0007528) retina development in camera-type eye(GO:0060041) Schwann cell development(GO…	Focal adhesion`ECM-receptor interaction	NOG241384	Fibronectin type III domain(PF00041.16) Laminin EGF-like (Domains III and V)(PF00053.19)	Position=1-23 Score=0.462
comp226093_c0	14.7	6.31	4.95	5.08	7.31	7.14	6.93	Q91Z67	SRGP2_MOUSE	SLIT-ROBO Rho GTPase-activating protein 2	Mus musculus	cell junction(GO:0030054) cytosol(GO:0005829) lamellipodium(GO:0030027) mitochondrial inner membrane(GO:0005743) nucleus(GO:0005634) phagocytic vesicle(GO:0045335) plasma membrane(GO:0005886) postsynaptic density(GO:0014069) postsynaptic membrane(GO:0045211)	protein homodimerization activity(GO:0042803) Rac GTPase activator activity(GO:0030675) Rac GTPase binding(GO:0048365)	actin filament severing(GO:0051014) dendritic spine development(GO:0060996) extension of a leading process involved in cell motility in cerebral cortex radial glia guided migration(GO:0021816) filopodium assembly(GO:0046847) negative regulation of neuron migration(GO:2001223) neuron projection morphogenesis(GO:0048812) signal transduction(GO:0007165)	Axon guidance	NOG264793	Fes/CIP4, and EFC/F-BAR homology domain(PF00611.18)	.
comp225332_c0	14.56	2.47	1.29	0.92	2.53	2.25	3.21	Q62717	CAPS1_RAT	Calcium-dependent secretion activator 1	Rattus norvegicus	cell junction(GO:0030054) cytoplasmic vesicle membrane(GO:0030659) synapse(GO:0045202)	calcium ion binding(GO:0005509) phospholipid binding(GO:0005543)	positive regulation of calcium ion-dependent exocytosis(GO:0045956) protein transport(GO:0015031) regulated secretory pathway(GO:0045055)		NOG292723	PH domain(PF00169.24) Domain of Unknown Function (DUF1041)(PF06292.12)	.
comp219020_c5	14.4	8.66	6.26	4	3.92	4.22	5.68	Q05941	ACHA7_RAT	Neuronal acetylcholine receptor subunit alpha-7	Rattus norvegicus	acetylcholine-gated channel complex(GO:0005892) asymmetric synapse(GO:0032279) axon(GO:0030424) cell junction(GO:0030054) cytoplasm(GO:0005737) dendritic shaft(GO:0043198) growth cone(GO:0030426) membrane raft(GO:0045121) neuronal cell body(GO:0043025) postsynaptic density(GO:0014069) postsynaptic membrane(GO:0045211) presynaptic membrane(GO:0042734)	acetylcholine binding(GO:0042166) acetylcholine-activated cation-selective channel activity(GO:0004889) drug binding(GO:0008144)	calcium ion transport(GO:0006816) dopamine biosynthetic process(GO:0042416) regulation of action potential in neuron(GO:0019228) synaptic transmission, cholinergic(GO:0007271)	Calcium signaling pathway`Neuroactive ligand-receptor interaction`Cholinergic synapse`Nicotine addiction`Chemical carcinogenesis	NOG235631	Neurotransmitter-gated ion-channel ligand binding domain(PF02931.18) Neurotransmitter-gated ion-channel transmembrane region(PF02932.11)	.
comp221217_c0	14.27	1.83	3.94	7.1	10.01	9.78	15.37	Q2KJI7	AFG32_BOVIN	AFG3-like protein 2	Bos taurus	integral to membrane(GO:0016021) mitochondrial inner membrane(GO:0005743)	ATP binding(GO:0005524) metal ion binding(GO:0046872) metalloendopeptidase activity(GO:0004222) nucleoside-triphosphatase activity(GO:0017111) zinc ion binding(GO:0008270)	axonogenesis(GO:0007409) cristae formation(GO:0042407) death(GO:0016265) mitochondrial fusion(GO:0008053) mitochondrial protein processing(GO:0034982) myelination(GO:0042552) nerve development(GO:0021675) neuromuscular junction development(GO:0007528) protein catabolic process(GO:0030163) proteolysis(GO:0006508) regulation of multicellular organism growth(GO:0040014) righting reflex(GO:0060013)	Proteasome	COG0465	FtsH Extracellular(PF06480.10) ATPase family associated with various cellular activities (AAA)(PF00004.24) Peptidase family M41(PF01434.13)	.
comp217538_c1	13.98	6.43	6.68	6.89	4.75	8.74	10.13	G5E8K5	ANK3_MOUSE	Ankyrin-3	Mus musculus	axon initial segment(GO:0043194) basal plasma membrane(GO:0009925) cytoskeleton(GO:0005856) intercalated disc(GO:0014704) lateral plasma membrane(GO:0016328) lysosome(GO:0005764) membrane(GO:0016020) node of Ranvier(GO:0033268) paranode region of axon(GO:0033270) postsynaptic membrane(GO:0045211) sarcolemma(GO:0042383) synapse(GO:0045202) tight junction(GO:0005923)	structural constituent of cytoskeleton(GO:0005200)	axon guidance(GO:0007411) cytokinesis after mitosis(GO:0000281) Golgi to plasma membrane protein transport(GO:0043001) maintenance of protein location in plasma membrane(GO:0072660) membrane assembly(GO:0071709) positive regulation of action potential(GO:0045760) protein targeting to plasma membrane(GO:0072661) regulation of action potential in neuron(GO:0019228) signal transduction(GO:0007165) s…	Neurotrophin signaling pathway	.	Ankyrin repeat(PF00023.25) Ankyrin repeats (3 copies)(PF12796.2) Ankyrin repeat(PF13606.1) Ankyrin repeats (many copies)(PF13637.1) Ankyrin repeats (many copies)(PF13857.1)	.
comp218542_c0	13.39	15.88	10.74	12.88	9.9	12.72	10.82	Q16658	FSCN1_HUMAN	Fascin	Homo sapiens	cell junction(GO:0030054) cytosol(GO:0005829) filopodium(GO:0030175) invadopodium(GO:0071437) stress fiber(GO:0001725)	actin filament binding(GO:0051015) drug binding(GO:0008144)	actin filament bundle assembly(GO:0051017) cell migration(GO:0016477) cell proliferation(GO:0008283)		NOG85029	Fascin domain(PF06268.8) FRG1-like family(PF06229.7)	.
comp224256_c0	13.19	22.46	4.35	2.78	4.3	2.96	2.83	P50464	UNC97_CAEEL	LIM domain-containing protein unc-97		adherens junction(GO:0005912) M band(GO:0031430) nucleus(GO:0005634) striated muscle dense body(GO:0055120)	metal ion binding(GO:0046872) zinc ion binding(GO:0008270)	cell-cell junction organization(GO:0045216) embryo development ending in birth or egg hatching(GO:0009792) lipid storage(GO:0019915) locomotion(GO:0040011) muscle organ development(GO:0007517) nematode larval development(GO:0002119) receptor-mediated endocytosis(GO:0006898) sensory perception of mechanical stimulus(GO:0050954) striated muscle contraction involved in embryonic body morphogenesis(G…	Chemokine signaling pathway`VEGF signaling pathway`Focal adhesion`Leukocyte transendothelial migration`Regulation of actin cytoskeleton`Bacterial invasion of epithelial cells`Viral carcinogenesis	NOG263350	LIM domain(PF00412.17)	.
comp225393_c1	12.84	11.53	11.93	7.65	9.32	6.73	5.97	Q6DN90	IQEC1_HUMAN	IQ motif and SEC7 domain-containing protein 1	Homo sapiens	cell junction(GO:0030054) cytoplasm(GO:0005737) nucleolus(GO:0005730)	ARF guanyl-nucleotide exchange factor activity(GO:0005086) phospholipid binding(GO:0005543)	actin cytoskeleton organization(GO:0030036) regulation of ARF protein signal transduction(GO:0032012)	Endocytosis	COG5307	Sec7 domain(PF01369.15)	.
comp225988_c1	12.69	7.02	5.26	7.94	14.86	14.26	13.17	B7ZC77	CTNA2_DANRE	Catenin alpha-2	Danio rerio (Zebrafish)	actin cytoskeleton(GO:0015629) adherens junction(GO:0005912) axon(GO:0030424) cytoplasm(GO:0005737) plasma membrane(GO:0005886)	structural molecule activity(GO:0005198)	axonogenesis(GO:0007409) brain morphogenesis(GO:0048854) cell-cell adhesion(GO:0016337) dendrite morphogenesis(GO:0048813) regulation of synapse structural plasticity(GO:0051823)	Hippo signaling pathway`Adherens junction`Tight junction`Leukocyte transendothelial migration`Bacterial invasion of epithelial cells`Pathways in cancer`Endometrial cancer`Arrhythmogenic right ventricular cardiomyopathy (ARVC)	NOG240050	Vinculin family(PF01044.14)	.
comp225983_c0	12.53	3.5	3.76	0.83	4.43	4.11	1.04	P28867	KPCD_MOUSE	Protein kinase C delta type	Mus musculus	cell-cell junction(GO:0005911) cytosol(GO:0005829) endoplasmic reticulum(GO:0005783) mitochondrion(GO:0005739) nuclear matrix(GO:0016363) perinuclear region of cytoplasm(GO:0048471) plasma membrane(GO:0005886)	ATP binding(GO:0005524) enzyme activator activity(GO:0008047) metal ion binding(GO:0046872) non-membrane spanning protein tyrosine kinase activity(GO:0004715) protein kinase C activity(GO:0004697)	apoptotic process(GO:0006915) B cell proliferation(GO:0042100) cell cycle(GO:0007049) cellular senescence(GO:0090398) defense response to bacterium(GO:0042742) immunoglobulin mediated immune response(GO:0016064) interleukin-10 production(GO:0032613) interleukin-12 production(GO:0032615) intracellular signal transduction(GO:0035556) negative regulation of actin filament polymerization(GO:0030837) …	Vascular smooth muscle contraction`Tight junction	COG0515	Phorbol esters/diacylglycerol binding domain (C1 domain)(PF00130.17) Protein kinase domain(PF00069.20) Protein tyrosine kinase(PF07714.12) Protein kinase C terminal domain(PF00433.19)	.
comp225622_c0	12.47	12.95	9.95	12.75	10.35	9.18	9.62	Q9Y6V0	PCLO_HUMAN	Protein piccolo	Homo sapiens	cell junction(GO:0030054) cytoskeleton(GO:0005856) membrane(GO:0016020) synapse(GO:0045202) synaptic vesicle(GO:0008021)	calcium ion binding(GO:0005509) calcium-dependent phospholipid binding(GO:0005544) profilin binding(GO:0005522) transporter activity(GO:0005215)	cAMP-mediated signaling(GO:0019933) cytoskeleton organization(GO:0007010) insulin secretion(GO:0030073) regulation of exocytosis(GO:0017157) synaptic vesicle exocytosis(GO:0016079)		NOG12793	C2 domain(PF00168.25)	.
comp216589_c0	12.28	8.31	5.56	4.49	8.04	6.27	3.71	Q06846	RP3A_BOVIN	Rabphilin-3A	Bos taurus	cell junction(GO:0030054) membrane(GO:0016020) synaptic vesicle(GO:0008021)	metal ion binding(GO:0046872) transporter activity(GO:0005215) zinc ion binding(GO:0008270)	intracellular protein transport(GO:0006886)	Synaptic vesicle cycle	NOG247952	Rabphilin-3A effector domain N-terminal(PF02318.11) C2 domain(PF00168.25)	.
comp222015_c0	11.74	5.23	11.7	14.34	8.31	10.05	20.77	P08247	SYPH_HUMAN	Synaptophysin	Homo sapiens	cell junction(GO:0030054) integral to synaptic vesicle membrane(GO:0030285) neuron projection terminus(GO:0044306) presynaptic active zone(GO:0048786) presynaptic membrane(GO:0042734) protein complex(GO:0043234)	calcium ion binding(GO:0005509) cholesterol binding(GO:0015485) transporter activity(GO:0005215)	cellular response to organic substance(GO:0071310) regulation of long-term neuronal synaptic plasticity(GO:0048169) regulation of opioid receptor signaling pathway(GO:2000474) regulation of short-term neuronal synaptic plasticity(GO:0048172) synaptic vesicle maturation(GO:0016188) synaptic vesicle membrane organization(GO:0048499)		NOG82723	Membrane-associating domain(PF01284.18)	.
comp221831_c0	11.06	3.28	1.67	1.57	2.64	1.67	0.76	Q9DCD5	TJAP1_MOUSE	Tight junction-associated protein 1	Mus musculus	Golgi apparatus(GO:0005794) nucleus(GO:0005634) tight junction(GO:0005923)			Tight junction	NOG47149		.
comp217997_c2	11.03	6.66	24.59	41.62	29.36	42.59	79.2	P20262	GLRK_LITBE	Probable glutamate receptor	Lithobates berlandieri	cell junction(GO:0030054) integral to membrane(GO:0016021) plasma membrane(GO:0005886) postsynaptic membrane(GO:0045211)	extracellular-glutamate-gated ion channel activity(GO:0005234) ionotropic glutamate receptor activity(GO:0004970)	ionotropic glutamate receptor signaling pathway(GO:0035235)	Neuroactive ligand-receptor interaction	.	Ligated ion channel L-glutamate- and glycine-binding site(PF10613.4) Bacterial extracellular solute-binding proteins, family 3(PF00497.15) Ligand-gated ion channel(PF00060.21)	Position=1-17 Score=0.752
comp225238_c1	11.01	6.82	4.37	2.67	2.65	2.11	3.43	Q15404	RSU1_HUMAN	Ras suppressor protein 1	Homo sapiens	cytosol(GO:0005829)		cell junction assembly(GO:0034329) Ras protein signal transduction(GO:0007265) signal transduction(GO:0007165)	NOD-like receptor signaling pathway	COG4886	Leucine rich repeat(PF13855.1) Leucine Rich Repeat(PF00560.28) Leucine rich repeat(PF13504.1) Leucine Rich repeats (2 copies)(PF12799.2) Leucine Rich repeat(PF13516.1)	.
comp214060_c2	10.35	13.55	14.67	15.08	16.95	14.69	20.08	P62484	ABI2_MOUSE	Abl interactor 2	Mus musculus	cell-cell adherens junction(GO:0005913) cytoskeleton(GO:0005856) cytosol(GO:0005829) dendrite(GO:0030425) filopodium(GO:0030175) lamellipodium(GO:0030027)		camera-type eye development(GO:0043010) cell migration(GO:0016477) dendrite development(GO:0016358) learning or memory(GO:0007611) peptidyl-tyrosine phosphorylation(GO:0018108)	Regulation of actin cytoskeleton	NOG262939	Abl-interactor HHR(PF07815.9)	.
comp223739_c2	10.1	2.06	1.13	1	0.62	0.51	0.18	Q24372	LACH_DROME	Lachesin	Drosophila melanogaster	anchored to membrane(GO:0031225) plasma membrane(GO:0005886) septate junction(GO:0005918)	protein homodimerization activity(GO:0042803)	homophilic cell adhesion(GO:0007156) maintenance of epithelial integrity, open tracheal system(GO:0035160) morphogenesis of embryonic epithelium(GO:0016331) regulation of tube size, open tracheal system(GO:0035151) septate junction assembly(GO:0019991)	Cell adhesion molecules (CAMs)	NOG256662	Immunoglobulin domain(PF13895.1) Immunoglobulin domain(PF13927.1) Immunoglobulin I-set domain(PF07679.11) Immunoglobulin domain(PF00047.20)	.
comp226091_c1	10.07	4.13	6.29	6.54	7.71	6.85	8.01	Q68CZ1	FTM_HUMAN	Protein fantom	Homo sapiens	cell-cell junction(GO:0005911) centrosome(GO:0005813) cilium axoneme(GO:0035085) microtubule basal body(GO:0005932) tight junction(GO:0005923)		camera-type eye development(GO:0043010) cerebellum development(GO:0021549) cilium assembly(GO:0042384) corpus callosum development(GO:0022038) determination of left/right symmetry(GO:0007368) embryonic forelimb morphogenesis(GO:0035115) embryonic hindlimb morphogenesis(GO:0035116) head development(GO:0060322) in utero embryonic development(GO:0001701) kidney development(GO:0001822) lateral ventri…		NOG117461	Protein of unknown function (DUF3250)(PF11618.3) C2 domain(PF00168.25)	.
comp224318_c0	9.95	6.61	5.32	3.52	12.96	14.45	9.05	Q9NFU0	FMR1_DROME	Fragile X mental retardation syndrome-related protein 1	Drosophila melanogaster	lipid particle(GO:0005811) micro-ribonucleoprotein complex(GO:0035068) RNA-induced silencing complex(GO:0016442)	protein self-association(GO:0043621) RNA binding(GO:0003723)	axon guidance(GO:0007411) axonal fasciculation(GO:0007413) circadian sleep/wake cycle, sleep(GO:0050802) dendrite morphogenesis(GO:0048813) gene silencing by RNA(GO:0031047) germ-line cyst formation(GO:0048134) germarium-derived oocyte fate determination(GO:0007294) heterochromatin assembly(GO:0031507) larval locomotory behavior(GO:0008345) locomotor rhythm(GO:0045475) long-term memory(GO:0007616…	RNA transport	NOG75351		.
comp221708_c0	9.9	8.69	9.22	11.35	8.74	9.26	14.48	Q9GZS1	RPA49_HUMAN	DNA-directed RNA polymerase I subunit RPA49	Homo sapiens	cell junction(GO:0030054) cytoplasm(GO:0005737) nucleolus(GO:0005730)	DNA binding(GO:0003677) DNA-directed RNA polymerase activity(GO:0003899)	rRNA transcription(GO:0009303)	Purine metabolism`Pyrimidine metabolism`Metabolic pathways`RNA polymerase	NOG301234	A49-like RNA polymerase I associated factor(PF06870.7)	.
comp222450_c0	9.89	2.85	6.11	2.3	2.56	2.98	4.32	Q03412	UNC7_CAEEL	Innexin unc-7		gap junction(GO:0005921) integral to membrane(GO:0016021) neuron projection membrane(GO:0032589)	gap junction hemi-channel activity(GO:0055077) ion channel activity(GO:0005216)	gap junction assembly(GO:0016264) ion transmembrane transport(GO:0034220) locomotion(GO:0040011) oviposition(GO:0018991) regulation of pharyngeal pumping(GO:0043051) response to chemical stimulus(GO:0042221)		NOG74896	Innexin(PF00876.13)	.
comp214703_c1	9.88	1.82	9.78	9.41	4.45	2.19	5.95	Q15438	CYH1_HUMAN	Cytohesin-1	Homo sapiens	cytoplasm(GO:0005737) plasma membrane(GO:0005886) tight junction(GO:0005923)	ARF guanyl-nucleotide exchange factor activity(GO:0005086) phospholipid binding(GO:0005543)	establishment of epithelial cell polarity(GO:0090162) regulation of ARF protein signal transduction(GO:0032012) regulation of cell adhesion(GO:0030155) vesicle-mediated transport(GO:0016192)	Endocytosis	COG5307	Sec7 domain(PF01369.15) PH domain(PF00169.24)	.
comp225778_c0	9.7	6.82	5.44	4.53	6.34	5.04	7.16	P19137	LAMA1_MOUSE	Laminin subunit alpha-1	Mus musculus	cell-cell junction(GO:0005911) laminin-1 complex(GO:0005606)	extracellular matrix structural constituent(GO:0005201) glycosphingolipid binding(GO:0043208)	branching involved in salivary gland morphogenesis(GO:0060445) cell adhesion(GO:0007155) cell surface receptor signaling pathway(GO:0007166) epithelial tube branching involved in lung morphogenesis(GO:0060441) establishment of epithelial cell apical/basal polarity(GO:0045198) morphogenesis of an epithelial sheet(GO:0002011) neuron projection development(GO:0031175) regulation of cell adhesion(GO:…	ECM-receptor interaction	NOG247347	Laminin N-terminal (Domain VI)(PF00055.12) Laminin EGF-like (Domains III and V)(PF00053.19) Laminin B (Domain IV)(PF00052.13) Laminin Domain II(PF06009.7) Laminin G domain(PF02210.19) Laminin G domain(PF00054.18)	Position=1-18 Score=0.557
comp216003_c0	9.64	13.14	6.19	12.16	7.51	5.07	9.11	Q5RJR2	TWF1_RAT	Twinfilin-1	Rattus norvegicus	actin cytoskeleton(GO:0015629) cell-cell junction(GO:0005911) filopodium(GO:0030175) myofibril(GO:0030016) perinuclear region of cytoplasm(GO:0048471) ruffle membrane(GO:0032587)	ATP binding(GO:0005524) phosphatidylinositol-4,5-bisphosphate binding(GO:0005546) protein tyrosine kinase activity(GO:0004713)	barbed-end actin filament capping(GO:0051016) regulation of actin phosphorylation(GO:0043538) sequestering of actin monomers(GO:0042989)	Toll-like receptor signaling pathway`Chagas disease (American trypanosomiasis)`African trypanosomiasis`Malaria`Tuberculosis`Measles`Herpes simplex infection	NOG263290	Cofilin/tropomyosin-type actin-binding protein(PF00241.15)	.
comp224801_c0	9.61	9.17	13.7	8.46	10.82	7.92	4.72	Q2PFD7	PSD3_MOUSE	PH and SEC7 domain-containing protein 3	Mus musculus	cell junction(GO:0030054) membrane(GO:0016020) plasma membrane(GO:0005886) postsynaptic density(GO:0014069) postsynaptic membrane(GO:0045211)	ARF guanyl-nucleotide exchange factor activity(GO:0005086) phospholipid binding(GO:0005543)	ARF protein signal transduction(GO:0032011) neuron differentiation(GO:0030182) regulation of ARF protein signal transduction(GO:0032012)	Endocytosis	COG5307	Sec7 domain(PF01369.15) PH domain(PF00169.24)	.
comp226236_c0	9.48	2.79	1.44	2.43	3.87	4.67	7.83	Q80TE7	LRRC7_MOUSE	Leucine-rich repeat-containing protein 7	Mus musculus	cell junction(GO:0030054) cytoplasm(GO:0005737) plasma membrane(GO:0005886) postsynaptic density(GO:0014069) postsynaptic membrane(GO:0045211)			NOD-like receptor signaling pathway	COG4886	Leucine rich repeat(PF13504.1) Leucine rich repeat(PF13855.1) Leucine Rich Repeat(PF00560.28) Leucine Rich repeats (2 copies)(PF12799.2) PDZ domain (Also known as DHR or GLGF)(PF00595.19)	.
comp225791_c0	9.34	1.91	0.54	0.52	1.3	0.93	1.13	P07207	NOTCH_DROME	Neurogenic locus Notch protein	Drosophila melanogaster	adherens junction(GO:0005912) cell surface(GO:0009986) cytosol(GO:0005829) endoplasmic reticulum lumen(GO:0005788) endosome(GO:0005768) Golgi lumen(GO:0005796) integral to membrane(GO:0016021) nucleoplasm(GO:0005654) protein complex(GO:0043234) subapical complex(GO:0035003)	calcium ion binding(GO:0005509) chromatin binding(GO:0003682) transmembrane signaling receptor activity(GO:0004888)	actin filament organization(GO:0007015) asymmetric cell division(GO:0008356) border follicle cell migration(GO:0007298) chaeta morphogenesis(GO:0008407) compound eye cone cell fate commitment(GO:0042676) compound eye retinal cell programmed cell death(GO:0046667) dorsal appendage formation(GO:0046843) dorsal closure(GO:0007391) dorsal/ventral lineage restriction, imaginal disc(GO:0007451) ectoder…	Dorso-ventral axis formation`Notch signaling pathway	COG0666	EGF-like domain(PF00008.22) Human growth factor-like EGF(PF12661.2) Calcium-binding EGF domain(PF07645.10) NOTCH protein(PF06816.8) NOTCH protein(PF07684.7) Ankyrin repeat(PF00023.25) Ankyrin repeats (3 copies)(PF12796.2) Ankyrin repeats (many copies)(PF13857.1) Ankyrin repeat(PF13606.1) Ankyrin repeats (many copies)(PF13637.1)	Position=1-22 Score=0.861
comp218518_c2	9.34	7.63	7.72	4.46	3.41	5.8	10.32	O95786	DDX58_HUMAN	Probable ATP-dependent RNA helicase DDX58	Homo sapiens	actin cytoskeleton(GO:0015629) cytosol(GO:0005829) ruffle membrane(GO:0032587) tight junction(GO:0005923)	ATP binding(GO:0005524) ATP-dependent helicase activity(GO:0008026) double-stranded DNA binding(GO:0003690) double-stranded RNA binding(GO:0003725) metal ion binding(GO:0046872) single-stranded RNA binding(GO:0003727) zinc ion binding(GO:0008270)	detection of virus(GO:0009597) innate immune response(GO:0045087) negative regulation of type I interferon production(GO:0032480) positive regulation of defense response to virus by host(GO:0002230) positive regulation of interferon-alpha production(GO:0032727) positive regulation of interferon-beta production(GO:0032728) positive regulation of sequence-specific DNA binding transcription factor a…	Hepatitis B	COG1111	Type III restriction enzyme, res subunit(PF04851.10) DEAD/DEAH box helicase(PF00270.24) Helicase conserved C-terminal domain(PF00271.26) C-terminal domain of RIG-I(PF11648.3)	.
comp222980_c0	9.3	9.04	6.73	5.26	3.01	7.43	22.91	A6QLI1	VGLU2_BOVIN	Vesicular glutamate transporter 2	Bos taurus	cell junction(GO:0030054) integral to membrane(GO:0016021) neuron projection(GO:0043005) synaptic vesicle membrane(GO:0030672)	L-glutamate transmembrane transporter activity(GO:0005313) symporter activity(GO:0015293)	neurotransmitter uptake(GO:0001504) sodium ion transport(GO:0006814)	Synaptic vesicle cycle`Retrograde endocannabinoid signaling`Glutamatergic synapse`Nicotine addiction	COG0477	Major Facilitator Superfamily(PF07690.11)	.
comp220041_c0	9.08	20.75	23.79	28.66	15.66	12.36	15.88	Q24312	EWG_DROME	DNA-binding protein Ewg	Drosophila melanogaster	nucleus(GO:0005634)	DNA binding(GO:0003677)	central nervous system development(GO:0007417) imaginal disc morphogenesis(GO:0007560) muscle organ development(GO:0007517) negative regulation of synaptic growth at neuromuscular junction(GO:0045886) positive regulation of Wnt receptor signaling pathway(GO:0030177) regulation of transcription, DNA-dependent(GO:0006355) transcription, DNA-dependent(GO:0006351)	Huntington's disease	NOG80791	NLS-binding and DNA-binding and dimerisation domains of Nrf1(PF10491.4)	.
comp217828_c1	9.08	8.98	8.47	12.43	4.79	3.33	4.98	Q03017	CACT_DROME	NF-kappa-B inhibitor cactus	Drosophila melanogaster	cytoplasm(GO:0005737) neuromuscular junction(GO:0031594)	transcription factor binding(GO:0008134)	antifungal humoral response(GO:0019732) cytoplasmic sequestering of transcription factor(GO:0042994) dorsal appendage formation(GO:0046843) dorsal/ventral axis specification(GO:0009950) hemopoiesis(GO:0030097) innate immune response(GO:0045087) nervous system development(GO:0007399) phagocytosis, engulfment(GO:0006911) positive regulation of antifungal peptide biosynthetic process(GO:0006967) res…	Adipocytokine signaling pathway	COG0666	Ankyrin repeats (3 copies)(PF12796.2) Ankyrin repeat(PF00023.25) Ankyrin repeats (many copies)(PF13637.1) Ankyrin repeats (many copies)(PF13857.1) Ankyrin repeat(PF13606.1)	.
comp223736_c1	9.03	4.93	6.45	9.78	12.69	8.54	8.32	Q9VY77	AJUBA_DROME	LIM domain-containing protein jub	Drosophila melanogaster	adherens junction(GO:0005912)	actin binding(GO:0003779) metal ion binding(GO:0046872) zinc ion binding(GO:0008270)	hippo signaling cascade(GO:0035329) positive regulation of imaginal disc growth(GO:0045572)	Hippo signaling pathway - fly	NOG331290	LIM domain(PF00412.17)	.
comp225340_c0	9.03	4.38	3.56	3.02	6.27	5.55	4.26	O35867	NEB1_RAT	Neurabin-1	Rattus norvegicus	cell junction(GO:0030054) cortical actin cytoskeleton(GO:0030864) cytoskeleton(GO:0005856) dendritic spine(GO:0043197) filopodium(GO:0030175) growth cone(GO:0030426) synapse(GO:0045202)		actin filament organization(GO:0007015) calcium-mediated signaling(GO:0019722) neuron projection development(GO:0031175)	Adherens junction`Tight junction	NOG314102	PDZ domain (Also known as DHR or GLGF)(PF00595.19) SAM domain (Sterile alpha motif)(PF07647.12) SAM domain (Sterile alpha motif)(PF00536.25)	.
comp118487_c0	8.96	3.18	27.26	5.81	1.39	0.97	0.1	Q58DZ9	SYNG1_RAT	Synapse differentiation-inducing gene protein 1	Rattus norvegicus	cell body(GO:0044297) cell junction(GO:0030054) dendritic shaft(GO:0043198) early endosome membrane(GO:0031901) excitatory synapse(GO:0060076) integral to plasma membrane(GO:0005887) postsynaptic density(GO:0014069) postsynaptic membrane(GO:0045211)	glutamate receptor binding(GO:0035254) protein homodimerization activity(GO:0042803)	intracellular protein transport(GO:0006886) positive regulation of synapse assembly(GO:0051965) response to biotic stimulus(GO:0009607) synaptic vesicle clustering(GO:0097091)		NOG41838	Interferon-induced transmembrane protein(PF04505.7)	.
comp213391_c0	8.94	2.12	3.89	3.55	0.49	0.56	0.79	D3ZE85	FRS1L_RAT	DOMON domain-containing protein FRRS1L	Rattus norvegicus	cell junction(GO:0030054) integral to membrane(GO:0016021) plasma membrane(GO:0005886) synapse(GO:0045202)				.	DOMON domain(PF03351.12)	.
comp220395_c0	8.77	19.81	25.5	25.36	36.52	47.27	71.86	Q16943	VP33_APLCA	Vesicle-associated membrane protein/synaptobrevin-binding protein	Aplysia californica	cell junction(GO:0030054) integral to membrane(GO:0016021) neuron projection(GO:0043005) synapse(GO:0045202)	structural molecule activity(GO:0005198)		Tight junction	.	MSP (Major sperm protein) domain(PF00635.21)	.
comp224902_c0	8.75	6	9.91	10.8	11.94	11.78	18.05	Q99M87	DNJA3_MOUSE	DnaJ homolog subfamily A member 3, mitochondrial	Mus musculus	actin filament(GO:0005884) cell junction(GO:0030054) cytosol(GO:0005829) extrinsic to plasma membrane(GO:0019897) I-kappaB/NF-kappaB complex(GO:0033256) IkappaB kinase complex(GO:0008385) mitochondrial nucleoid(GO:0042645) mitochondrion(GO:0005739) neuromuscular junction(GO:0031594) nucleus(GO:0005634) postsynaptic membrane(GO:0045211)	ATP binding(GO:0005524) metal ion binding(GO:0046872) small GTPase regulator activity(GO:0005083)	activation of cysteine-type endopeptidase activity involved in apoptotic process(GO:0006919) activation-induced cell death of T cells(GO:0006924) cell aging(GO:0007569) embryo development(GO:0009790) mitochondrial DNA replication(GO:0006264) negative regulation of apoptotic process(GO:0043066) negative regulation of cell proliferation(GO:0008285) negative regulation of cysteine-type endopeptidase…	Viral carcinogenesis	COG0484	DnaJ domain(PF00226.26) DnaJ central domain(PF00684.14) DnaJ C terminal domain(PF01556.13)	.
comp221713_c0	8.53	9.63	13.01	25.43	20.59	24.43	38.92	P49615	CDK5_MOUSE	Cyclin-dependent kinase 5	Mus musculus	axon(GO:0030424) cell junction(GO:0030054) cyclin-dependent protein kinase 5 holoenzyme complex(GO:0016533) cytosol(GO:0005829) filopodium(GO:0030175) growth cone(GO:0030426) lamellipodium(GO:0030027) membrane(GO:0016020) neuromuscular junction(GO:0031594) neuronal cell body(GO:0043025) nucleus(GO:0005634) perikaryon(GO:0043204) plasma membrane(GO:0005886) postsynaptic density(GO:0014069) postsyn…	acetylcholine receptor activator activity(GO:0030549) ATP binding(GO:0005524) cyclin-dependent protein kinase activity(GO:0004693) ErbB-2 class receptor binding(GO:0005176) ErbB-3 class receptor binding(GO:0043125) tau-protein kinase activity(GO:0050321)	behavioral response to cocaine(GO:0048148) calcium ion import(GO:0070509) cell division(GO:0051301) cell-matrix adhesion(GO:0007160) central nervous system neuron development(GO:0021954) cerebellar cortex formation(GO:0021697) corpus callosum development(GO:0022038) cortical actin cytoskeleton organization(GO:0030866) dendrite morphogenesis(GO:0048813) embryo development(GO:0009790) hippocampus d…	Axon guidance`Alzheimer's disease`Cocaine addiction	COG0515	Protein kinase domain(PF00069.20) Protein tyrosine kinase(PF07714.12)	.
comp213097_c0	8.25	0.02	3.14	10.07	0.55	0.13	0.03	Q8NBH2	KY_HUMAN	Kyphoscoliosis peptidase	Homo sapiens	cytoskeleton(GO:0005856) Z disc(GO:0030018)	peptidase activity(GO:0008233)	neuromuscular junction development(GO:0007528) proteolysis(GO:0006508)		COG5279	Transglutaminase-like superfamily(PF01841.14)	.
comp218683_c0	8.08	11.36	12.38	8.82	10.26	9.32	9.16	P36975	SNP25_DROME	Synaptosomal-associated protein 25	Drosophila melanogaster	cell junction(GO:0030054) neuron projection(GO:0043005) plasma membrane(GO:0005886) SNARE complex(GO:0031201) synapse(GO:0045202)	SNAP receptor activity(GO:0005484)	Golgi to plasma membrane transport(GO:0006893) regulation of short-term neuronal synaptic plasticity(GO:0048172) synaptic vesicle docking involved in exocytosis(GO:0016081) synaptic vesicle priming(GO:0016082)	SNARE interactions in vesicular transport	NOG259235	SNAP-25 family(PF00835.14) SNARE domain(PF05739.14)	.
comp219033_c2	8.02	3.32	4.64	5.71	10.85	15.8	22.61	Q86SS6	SYT9_HUMAN	Synaptotagmin-9	Homo sapiens	cell junction(GO:0030054) dense core granule(GO:0031045) integral to membrane(GO:0016021) secretory granule membrane(GO:0030667) synaptic vesicle membrane(GO:0030672)	metal ion binding(GO:0046872) transporter activity(GO:0005215)	regulation of calcium ion-dependent exocytosis(GO:0017158) regulation of insulin secretion(GO:0050796)		NOG292488	C2 domain(PF00168.25)	.
comp221957_c0	7.94	13.6	10.8	10.72	7.17	5.86	6.59	Q9QZN3	FBX8_MOUSE	F-box only protein 8	Mus musculus	cell junction(GO:0030054) nucleus(GO:0005634) ubiquitin ligase complex(GO:0000151)	ARF guanyl-nucleotide exchange factor activity(GO:0005086)	actin cytoskeleton organization(GO:0030036) regulation of ARF protein signal transduction(GO:0032012) ubiquitin-dependent protein catabolic process(GO:0006511)		COG5307	F-box-like(PF12937.2) Sec7 domain(PF01369.15)	.
comp218557_c0	7.92	19.59	20.18	14.21	15.55	16.28	17.78	P25228	RAB3_DROME	Ras-related protein Rab-3	Drosophila melanogaster	cell junction(GO:0030054) presynaptic active zone(GO:0048786) synaptic vesicle(GO:0008021)	GTP binding(GO:0005525)	exocytosis(GO:0006887) maintenance of presynaptic active zone structure(GO:0048790) neurotransmitter secretion(GO:0007269) protein transport(GO:0015031) small GTPase mediated signal transduction(GO:0007264) vesicle-mediated transport(GO:0016192)	Synaptic vesicle cycle	COG1100	ADP-ribosylation factor family(PF00025.16) Ras family(PF00071.17) Miro-like protein(PF08477.8) Gtr1/RagA G protein conserved region(PF04670.7) Elongation factor Tu GTP binding domain(PF00009.22)	.
comp224267_c0	7.91	4.91	4.32	5.11	2.57	2.15	2.65	G5E8K5	ANK3_MOUSE	Ankyrin-3	Mus musculus	axon initial segment(GO:0043194) basal plasma membrane(GO:0009925) cytoskeleton(GO:0005856) intercalated disc(GO:0014704) lateral plasma membrane(GO:0016328) lysosome(GO:0005764) membrane(GO:0016020) node of Ranvier(GO:0033268) paranode region of axon(GO:0033270) postsynaptic membrane(GO:0045211) sarcolemma(GO:0042383) synapse(GO:0045202) tight junction(GO:0005923)	structural constituent of cytoskeleton(GO:0005200)	axon guidance(GO:0007411) cytokinesis after mitosis(GO:0000281) Golgi to plasma membrane protein transport(GO:0043001) maintenance of protein location in plasma membrane(GO:0072660) membrane assembly(GO:0071709) positive regulation of action potential(GO:0045760) protein targeting to plasma membrane(GO:0072661) regulation of action potential in neuron(GO:0019228) signal transduction(GO:0007165) s…		.	Ankyrin repeats (many copies)(PF13637.1) Ankyrin repeats (3 copies)(PF12796.2) Ankyrin repeats (many copies)(PF13857.1) Ankyrin repeat(PF13606.1) Ankyrin repeat(PF00023.25)	.
comp225444_c0	7.87	10.21	12.58	15.4	12.76	10.06	13.76	Q13444	ADA15_HUMAN	Disintegrin and metalloproteinase domain-containing protein 15	Homo sapiens	acrosomal vesicle(GO:0001669) adherens junction(GO:0005912) endomembrane system(GO:0012505) flagellum(GO:0019861) integral to membrane(GO:0016021)	metal ion binding(GO:0046872) metalloendopeptidase activity(GO:0004222) metallopeptidase activity(GO:0008237) zinc ion binding(GO:0008270)	angiogenesis(GO:0001525) cardiac epithelial to mesenchymal transition(GO:0060317) cell-matrix adhesion(GO:0007160) collagen catabolic process(GO:0030574) proteolysis(GO:0006508) tissue regeneration(GO:0042246)	Alzheimer's disease	NOG294463	Reprolysin (M12B) family zinc metalloprotease(PF01421.14) Metallo-peptidase family M12B Reprolysin-like(PF13583.1) Metallo-peptidase family M12B Reprolysin-like(PF13582.1) Metallo-peptidase family M12B Reprolysin-like(PF13574.1) Disintegrin(PF00200.18) ADAM cysteine-rich(PF08516.7)	.
comp216104_c5	7.87	1.03	0.45	2.23	1.25	1.09	2.27	Q5W8I7	VGL2B_DANRE	Vesicular glutamate transporter 2.2	Danio rerio (Zebrafish)	cell junction(GO:0030054) integral to membrane(GO:0016021) neuron projection(GO:0043005) synaptic vesicle membrane(GO:0030672)	symporter activity(GO:0015293)	neurotransmitter transport(GO:0006836) sodium ion transport(GO:0006814)	Lysosome	COG0477		.
comp222773_c2	7.77	4.23	2.93	1.66	2.27	2.15	2.38	P22735	TGM1_HUMAN	Protein-glutamine gamma-glutamyltransferase K	Homo sapiens	cell-cell adherens junction(GO:0005913) cornified envelope(GO:0001533) intrinsic to membrane(GO:0031224)	metal ion binding(GO:0046872) protein-glutamine gamma-glutamyltransferase activity(GO:0003810)	cell envelope organization(GO:0043163) cellular protein modification process(GO:0006464) keratinization(GO:0031424) keratinocyte differentiation(GO:0030216) organ morphogenesis(GO:0009887) peptide cross-linking(GO:0018149)	Complement and coagulation cascades	NOG80379	Transglutaminase family(PF00868.15) Transglutaminase-like superfamily(PF01841.14) Transglutaminase family, C-terminal ig like domain(PF00927.17)	.
comp216886_c5	7.7	15.89	21.03	24.75	15.49	39.95	150.28	P28828	PTPRM_MOUSE	Receptor-type tyrosine-protein phosphatase mu	Mus musculus	cell-cell adherens junction(GO:0005913) integral to membrane(GO:0016021) lamellipodium(GO:0030027) perinuclear region of cytoplasm(GO:0048471)	cadherin binding(GO:0045296) transmembrane receptor protein tyrosine phosphatase activity(GO:0005001)	homophilic cell adhesion(GO:0007156) negative regulation of angiogenesis(GO:0016525) negative regulation of endothelial cell migration(GO:0010596) negative regulation of endothelial cell proliferation(GO:0001937) positive regulation of vasodilation(GO:0045909) response to drug(GO:0042493) retina layer formation(GO:0010842) retinal ganglion cell axon guidance(GO:0031290)	Cell adhesion molecules (CAMs)`Adherens junction	COG5599	Protein-tyrosine phosphatase(PF00102.22)	.
comp223298_c0	7.69	2.46	1.27	1.11	1.05	1.25	0.99	Q13884	SNTB1_HUMAN	Beta-1-syntrophin	Homo sapiens	cell junction(GO:0030054) cytoplasm(GO:0005737) cytoskeleton(GO:0005856) dystrophin-associated glycoprotein complex(GO:0016010) sarcolemma(GO:0042383) synapse(GO:0045202)	phospholipid binding(GO:0005543)	muscle contraction(GO:0006936)		NOG318350	PDZ domain (Also known as DHR or GLGF)(PF00595.19)	.
comp223923_c1	7.67	3.82	4.48	7.43	9.95	10.19	8.74	P59240	NPHP4_MOUSE	Nephrocystin-4	Mus musculus	cell-cell junction(GO:0005911) centrosome(GO:0005813) cilium(GO:0005929) microtubule basal body(GO:0005932) tight junction(GO:0005923)		retina development in camera-type eye(GO:0060041)		NOG81663		.
comp217619_c0	7.56	5.64	5.2	3.32	1.25	0.71	0.4	Q99PH1	LRRC4_MOUSE	Leucine-rich repeat-containing protein 4	Mus musculus	cell junction(GO:0030054) integral to membrane(GO:0016021) plasma membrane(GO:0005886) postsynaptic membrane(GO:0045211)			Axon guidance`Cell adhesion molecules (CAMs)	COG4886	Leucine Rich repeat(PF13516.1) Leucine rich repeat(PF13855.1) Leucine Rich Repeat(PF00560.28) Leucine rich repeat(PF13504.1) Leucine rich repeats (6 copies)(PF13306.1)	Position=1-25 Score=0.753
comp215342_c0	7.53	8.27	5.17	5.27	2.01	0.62	2.23	Q6MG82	PRRT1_RAT	Proline-rich transmembrane protein 1	Rattus norvegicus	cell junction(GO:0030054) integral to membrane(GO:0016021) plasma membrane(GO:0005886) synapse(GO:0045202)		response to biotic stimulus(GO:0009607)		NOG17297	Interferon-induced transmembrane protein(PF04505.7)	.
comp214847_c2	7.45	8.94	7.4	4.23	2.43	2.46	0.83	Q9V576	WUN_DROME	Putative phosphatidate phosphatase	Drosophila melanogaster	apical part of cell(GO:0045177) integral to membrane(GO:0016021) septate junction(GO:0005918)	phosphatidate phosphatase activity(GO:0008195) protein homodimerization activity(GO:0042803)	embryonic pattern specification(GO:0009880) germ cell programmed cell death(GO:0035234) germ cell repulsion(GO:0035233) open tracheal system development(GO:0007424) pole cell migration(GO:0007280) septate junction assembly(GO:0019991)	Glycerolipid metabolism`Glycerophospholipid metabolism`Ether lipid metabolism`Sphingolipid metabolism`Metabolic pathways	COG0671	PAP2 superfamily(PF01569.16)	.
comp221742_c0	7.32	4.75	37.62	83.52	58.88	53.82	47.71	O01393	UNC9_CAEEL	Innexin unc-9		gap junction(GO:0005921) integral to membrane(GO:0016021) plasma membrane(GO:0005886)	gap junction hemi-channel activity(GO:0055077) ion channel activity(GO:0005216)	ion transmembrane transport(GO:0034220)		NOG80783	Innexin(PF00876.13)	.
comp222953_c0	7.27	3.69	2.46	1.03	1.57	1.75	2.48	A1ZA47	ZASP_DROME	PDZ and LIM domain protein Zasp	Drosophila melanogaster	actin cytoskeleton(GO:0015629) muscle tendon junction(GO:0005927) Z disc(GO:0030018)	metal ion binding(GO:0046872) muscle alpha-actinin binding(GO:0051371) zinc ion binding(GO:0008270)	muscle structure development(GO:0061061) regulation of cell-matrix adhesion(GO:0001952)	VEGF signaling pathway`Focal adhesion`Regulation of actin cytoskeleton	NOG286537	LIM domain(PF00412.17)	.
comp223094_c0	7.25	13.67	25.53	23.48	24.71	24.19	29.13	Q00168	KCC2A_DROME	Calcium/calmodulin-dependent protein kinase type II alpha chain	Drosophila melanogaster	axon(GO:0030424) calcium- and calmodulin-dependent protein kinase complex(GO:0005954) dendrite(GO:0030425) plasma membrane(GO:0005886) postsynaptic membrane(GO:0045211) presynaptic active zone(GO:0048786)	ATP binding(GO:0005524) calmodulin binding(GO:0005516) calmodulin-dependent protein kinase activity(GO:0004683)	long-term memory(GO:0007616) male courtship behavior(GO:0008049) neuromuscular junction development(GO:0007528) regulation of filopodium assembly(GO:0051489) regulation of ovulation(GO:0060278) synaptic transmission(GO:0007268)	Wnt signaling pathway`Phototransduction - fly	COG0515	Protein kinase domain(PF00069.20) Protein tyrosine kinase(PF07714.12) Calcium/calmodulin dependent protein kinase II Association(PF08332.5) SnoaL-like domain(PF13474.1)	.
comp222703_c0	6.98	15.34	8.14	5.86	5.58	9.77	16.47	Q8TCG5	CPT1C_HUMAN	Carnitine O-palmitoyltransferase 1, brain isoform	Homo sapiens	cell junction(GO:0030054) endoplasmic reticulum membrane(GO:0005789) integral to membrane(GO:0016021) mitochondrial outer membrane(GO:0005741) synapse(GO:0045202)	carnitine O-palmitoyltransferase activity(GO:0004095)	carnitine metabolic process(GO:0009437) fatty acid beta-oxidation(GO:0006635)	Fatty acid metabolism	NOG272759	Choline/Carnitine o-acyltransferase(PF00755.15)	.
comp225950_c0	6.9	7.3	30.15	25.74	27.96	16.72	13.81	Q61315	APC_MOUSE	Adenomatous polyposis coli protein	Mus musculus	adherens junction(GO:0005912) beta-catenin destruction complex(GO:0030877) centrosome(GO:0005813) kinetochore(GO:0000776) lamellipodium(GO:0030027) microtubule(GO:0005874) nucleus(GO:0005634) ruffle membrane(GO:0032587) Scrib-APC-beta-catenin complex(GO:0034750)	beta-catenin binding(GO:0008013) microtubule plus-end binding(GO:0051010) protein kinase regulator activity(GO:0019887)	cell cycle arrest(GO:0007050) cell migration(GO:0016477) cytokinesis after mitosis(GO:0000281) negative regulation of cell proliferation(GO:0008285) negative regulation of cyclin-dependent protein kinase activity(GO:0045736) negative regulation of microtubule depolymerization(GO:0007026) negative regulation of Wnt receptor signaling pathway(GO:0030178) positive regulation of apoptotic process(GO:…	Wnt signaling pathway	NOG259696	APC 15 residue motif(PF05972.6) APC cysteine-rich region(PF05923.7) SAMP Motif(PF05924.6)	.
comp226030_c0	6.89	17.2	8.04	3.14	7.99	9.64	5.5	Q13444	ADA15_HUMAN	Disintegrin and metalloproteinase domain-containing protein 15	Homo sapiens	acrosomal vesicle(GO:0001669) adherens junction(GO:0005912) endomembrane system(GO:0012505) flagellum(GO:0019861) integral to membrane(GO:0016021)	metal ion binding(GO:0046872) metalloendopeptidase activity(GO:0004222) metallopeptidase activity(GO:0008237) zinc ion binding(GO:0008270)	angiogenesis(GO:0001525) cardiac epithelial to mesenchymal transition(GO:0060317) cell-matrix adhesion(GO:0007160) collagen catabolic process(GO:0030574) proteolysis(GO:0006508) tissue regeneration(GO:0042246)	Alzheimer's disease	NOG294463	Reprolysin (M12B) family zinc metalloprotease(PF01421.14) Metallo-peptidase family M84(PF13688.1) Metallo-peptidase family M12B Reprolysin-like(PF13583.1) Metallo-peptidase family M12B Reprolysin-like(PF13574.1) Disintegrin(PF00200.18) ADAM cysteine-rich(PF08516.7)	.
comp216924_c1	6.73	3.54	6.66	7.69	1.39	1.15	2.28	Q24372	LACH_DROME	Lachesin	Drosophila melanogaster	anchored to membrane(GO:0031225) plasma membrane(GO:0005886) septate junction(GO:0005918)	protein homodimerization activity(GO:0042803)	homophilic cell adhesion(GO:0007156) maintenance of epithelial integrity, open tracheal system(GO:0035160) morphogenesis of embryonic epithelium(GO:0016331) regulation of tube size, open tracheal system(GO:0035151) septate junction assembly(GO:0019991)	Cell adhesion molecules (CAMs)	NOG256662	Immunoglobulin domain(PF13895.1) Immunoglobulin V-set domain(PF07686.12) Immunoglobulin I-set domain(PF07679.11) Immunoglobulin domain(PF13927.1) Immunoglobulin domain(PF00047.20)	.
comp215157_c1	6.67	3.92	7.88	11.15	18	23.58	25.42	Q9DD03	RAB13_MOUSE	Ras-related protein Rab-13	Mus musculus	cytoplasmic membrane-bounded vesicle(GO:0016023) cytoplasmic vesicle membrane(GO:0030659) extrinsic to plasma membrane(GO:0019897) Golgi apparatus(GO:0005794) tight junction(GO:0005923)	GTP binding(GO:0005525) GTPase activity(GO:0003924)	intracellular protein transport(GO:0006886) small GTPase mediated signal transduction(GO:0007264)	Tight junction	COG1100	Ras family(PF00071.17) Miro-like protein(PF08477.8) ADP-ribosylation factor family(PF00025.16)	.
comp210608_c4	6.43	1.83	1.03	0.99	1.2	1.69	2.76	Q4GZT3	PKD2_BOVIN	Polycystin-2	Bos taurus	basal cortex(GO:0045180) basal plasma membrane(GO:0009925) cell-cell junction(GO:0005911) cilium part(GO:0044441) filamentous actin(GO:0031941) integral to cytosolic side of endoplasmic reticulum membrane(GO:0071458) integral to lumenal side of endoplasmic reticulum membrane(GO:0071556) integral to plasma membrane(GO:0005887) lamellipodium(GO:0030027) microtubule basal body(GO:0005932) mitotic sp…	calcium ion binding(GO:0005509) calcium-induced calcium release activity(GO:0048763) potassium channel activity(GO:0005267) voltage-gated calcium channel activity(GO:0005245) voltage-gated sodium channel activity(GO:0005248)	aorta development(GO:0035904) branching involved in ureteric bud morphogenesis(GO:0001658) cell cycle arrest(GO:0007050) cellular response to fluid shear stress(GO:0071498) cellular response to hydrostatic pressure(GO:0071464) cellular response to osmotic stress(GO:0071470) cytoplasmic sequestering of transcription factor(GO:0042994) detection of mechanical stimulus(GO:0050982) detection of nodal…		NOG325704	Polycystin cation channel(PF08016.7) Ion transport protein(PF00520.26)	.
comp217506_c0	6.41	5.47	3.18	1.84	0.9	0.87	0.75	P91685	GRM_DROME	Metabotropic glutamate receptor	Drosophila melanogaster	integral to membrane(GO:0016021) membrane raft(GO:0045121) plasma membrane(GO:0005886)	cholesterol binding(GO:0015485) G-protein coupled receptor activity(GO:0004930) glutamate binding(GO:0016595) glutamate receptor activity(GO:0008066)	G-protein coupled glutamate receptor signaling pathway(GO:0007216) neuromuscular junction development(GO:0007528) regulation of synaptic transmission, glutamatergic(GO:0051966)	Neuroactive ligand-receptor interaction	NOG295200	7 transmembrane sweet-taste receptor of 3 GCPR(PF00003.17)	.
comp225486_c0	6.36	4.16	3.29	5.02	9.16	11.65	13.82	Q01989	MYS9_DROME	Myosin heavy chain 95F	Drosophila melanogaster	basal part of cell(GO:0045178) cell cortex(GO:0005938) endocytic vesicle(GO:0030139) germline ring canal(GO:0045172) investment cone(GO:0070865) microtubule associated complex(GO:0005875) myosin VI complex(GO:0031476)	actin filament binding(GO:0051015) ATP binding(GO:0005524) ATPase activity, coupled(GO:0042623) microfilament motor activity(GO:0000146) microtubule binding(GO:0008017)	actin filament organization(GO:0007015) actin filament-based movement(GO:0030048) asymmetric neuroblast division(GO:0055059) asymmetric protein localization involved in cell fate determination(GO:0045167) basal protein localization(GO:0045175) border follicle cell migration(GO:0007298) cell-cell junction maintenance(GO:0045217) cellular membrane organization(GO:0016044) cytoskeleton-dependent cyt…		COG5022		.
comp218692_c0	6.31	6.84	6.91	5.83	3.16	2.89	5.34	Q29397	SV2A_BOVIN	Synaptic vesicle glycoprotein 2A	Bos taurus	cell-cell junction(GO:0005911) endoplasmic reticulum(GO:0005783) integral to membrane(GO:0016021) neuromuscular junction(GO:0031594) presynaptic active zone(GO:0048786) synaptic vesicle membrane(GO:0030672)	receptor activity(GO:0004872) transmembrane transporter activity(GO:0022857)	cellular calcium ion homeostasis(GO:0006874) neurotransmitter transport(GO:0006836)	ECM-receptor interaction	COG0477	Sugar (and other) transporter(PF00083.19) Major Facilitator Superfamily(PF07690.11) Protein of unknown function (DUF1228)(PF06779.9)	.
comp215615_c0	6.2	5.4	5.61	3.27	0.76	0.28	0.72	Q93212	SOL1_CAEEL	Suppressor of lurcher protein 1		cell junction(GO:0030054) ionotropic glutamate receptor complex(GO:0008328) neuron projection membrane(GO:0032589) postsynaptic membrane(GO:0045211) synapse(GO:0045202)	channel regulator activity(GO:0016247)	hyperosmotic response(GO:0006972) lipid storage(GO:0019915) positive regulation of synaptic transmission, glutamatergic(GO:0051968) regulation of locomotion(GO:0040012) thigmotaxis(GO:0001966)	Vitamin digestion and absorption	NOG148968	CUB domain(PF00431.15)	Position=1-21 Score=0.789
comp216445_c1	6.15	4.56	7.79	6.81	9.33	9.46	14.65	Q2HJA5	DTBP1_BOVIN	Dysbindin	Bos taurus	axon part(GO:0033267) BLOC-1 complex(GO:0031083) cell junction(GO:0030054) endoplasmic reticulum membrane(GO:0005789) endosome membrane(GO:0010008) growth cone(GO:0030426) melanosome membrane(GO:0033162) nucleus(GO:0005634) plasma membrane(GO:0005886) postsynaptic density(GO:0014069) postsynaptic membrane(GO:0045211) synaptic vesicle membrane(GO:0030672)		actin cytoskeleton reorganization(GO:0031532) anterograde axon cargo transport(GO:0008089) anterograde synaptic vesicle transport(GO:0048490) neuron projection morphogenesis(GO:0048812) regulation of dopamine receptor signaling pathway(GO:0060159)		NOG81712		.
comp226010_c0	6.1	5.36	3.8	4.19	13.25	11.36	14.32	P13395	SPTCA_DROME	Spectrin alpha chain	Drosophila melanogaster	basolateral plasma membrane(GO:0016323) fusome(GO:0045169) Golgi apparatus(GO:0005794) lipid particle(GO:0005811) neuromuscular junction(GO:0031594) spectrin(GO:0008091) spectrosome(GO:0045170)	actin binding(GO:0003779) calcium ion binding(GO:0005509) microtubule binding(GO:0008017)	actin filament capping(GO:0051693) axon midline choice point recognition(GO:0016199) central nervous system development(GO:0007417) fusome organization(GO:0045478) germarium-derived female germ-line cyst formation(GO:0030727) germarium-derived oocyte fate determination(GO:0007294) long-term strengthening of neuromuscular junction(GO:0042062) maintenance of presynaptic active zone structure(GO:004…	Tight junction	NOG237318	Spectrin repeat(PF00435.16) Variant SH3 domain(PF07653.12) SH3 domain(PF00018.23) EF-hand domain pair(PF13499.1) EF-hand domain pair(PF13833.1) EF-hand domain(PF13405.1) EF hand(PF13202.1) Ca2+ insensitive EF hand(PF08726.5)	.
comp224260_c1	6.07	3.65	3.16	8.15	13.28	9.71	6.44	Q9UQB3	CTND2_HUMAN	Catenin delta-2	Homo sapiens	adherens junction(GO:0005912) cytoplasm(GO:0005737) nucleus(GO:0005634) perikaryon(GO:0043204) postsynaptic density(GO:0014069)		learning(GO:0007612) morphogenesis of a branching structure(GO:0001763) multicellular organismal development(GO:0007275) neuron cell-cell adhesion(GO:0007158) regulation of synaptic plasticity(GO:0048167) regulation of transcription, DNA-dependent(GO:0006355) signal transduction(GO:0007165) transcription, DNA-dependent(GO:0006351)	Adherens junction`Leukocyte transendothelial migration	NOG276924	Armadillo/beta-catenin-like repeat(PF00514.18)	.
comp224654_c0	6.05	9.6	6.74	12.14	10.82	10.46	8.54	B8JK76	SDCG8_DANRE	Serologically defined colon cancer antigen 8 homolog	Danio rerio (Zebrafish)	cell junction(GO:0030054) centriole(GO:0005814)				NOG69678		.
comp216488_c0	6.02	1.01	5.27	5.25	4.55	1.83	2.03	Q7Z6L0	PRRT2_HUMAN	Proline-rich transmembrane protein 2	Homo sapiens	cell junction(GO:0030054) integral to membrane(GO:0016021) plasma membrane(GO:0005886) synapse(GO:0045202)		response to biotic stimulus(GO:0009607)		NOG292287	Interferon-induced transmembrane protein(PF04505.7)	.
comp222180_c2	6.02	1.03	1.98	2.69	3.17	6.03	12.39	Q2XWK0	SVOP_XENLA	Synaptic vesicle 2-related protein	Xenopus laevis	cell junction(GO:0030054) integral to membrane(GO:0016021) synaptic vesicle membrane(GO:0030672)	transmembrane transporter activity(GO:0022857)		ECM-receptor interaction	.	Major Facilitator Superfamily(PF07690.11) Sugar (and other) transporter(PF00083.19)	.
comp219942_c1	6	3.19	9.03	5.34	5.11	6.76	7.07	Q5ZL74	VAMP7_CHICK	Vesicle-associated membrane protein 7	Gallus gallus	cell junction(GO:0030054) endoplasmic reticulum membrane(GO:0005789) Golgi apparatus(GO:0005794) integral to membrane(GO:0016021) late endosome membrane(GO:0031902) lysosomal membrane(GO:0005765) neuron projection(GO:0043005) phagocytic vesicle(GO:0045335) phagocytic vesicle membrane(GO:0030670) SNARE complex(GO:0031201) synapse(GO:0045202) transport vesicle membrane(GO:0030658)		calcium ion-dependent exocytosis(GO:0017156) endosome to lysosome transport(GO:0008333) eosinophil degranulation(GO:0043308) ER to Golgi vesicle-mediated transport(GO:0006888) neutrophil degranulation(GO:0043312) phagocytosis, engulfment(GO:0006911) protein transport(GO:0015031) vesicle fusion(GO:0006906)	SNARE interactions in vesicular transport	COG5143	Regulated-SNARE-like domain(PF13774.1) Synaptobrevin(PF00957.16)	.
comp223748_c0	5.99	2.14	2.57	1.54	1.23	1.06	1.81	Q9P0K9	FRS1L_HUMAN	DOMON domain-containing protein FRRS1L	Homo sapiens	cell junction(GO:0030054) integral to membrane(GO:0016021) plasma membrane(GO:0005886) synapse(GO:0045202)				NOG293129	DOMON domain(PF03351.12)	Position=1-21 Score=0.723
comp224980_c0	5.95	6.65	15.17	16.81	10.26	12.1	9.41	Q68EM7	RHG17_HUMAN	Rho GTPase-activating protein 17	Homo sapiens	cytosol(GO:0005829) membrane(GO:0016020) tight junction(GO:0005923)	GTPase activator activity(GO:0005096)	actin filament organization(GO:0007015) calcium ion-dependent exocytosis(GO:0017156) positive regulation of GTPase activity(GO:0043547) regulation of small GTPase mediated signal transduction(GO:0051056) small GTPase mediated signal transduction(GO:0007264)	Pathways in cancer`Chronic myeloid leukemia	NOG329716	BAR domain(PF03114.13) RhoGAP domain(PF00620.22)	.
comp162788_c0	5.85	11.06	3.09	0.68	2.23	2.42	1.78	Q5IS75	ACHB3_PANTR	Neuronal acetylcholine receptor subunit beta-3	Pan troglodytes	cell junction(GO:0030054) integral to membrane(GO:0016021) plasma membrane(GO:0005886) postsynaptic membrane(GO:0045211)	acetylcholine-activated cation-selective channel activity(GO:0004889)			NOG252943	Neurotransmitter-gated ion-channel ligand binding domain(PF02931.18)	.
comp218911_c0	5.84	2.44	5.67	4.39	4.63	3.5	2.29	Q6GP70	ADA_XENLA	Adenosine deaminase	Xenopus laevis	cell junction(GO:0030054) cytoplasmic membrane-bounded vesicle lumen(GO:0060205) plasma membrane(GO:0005886)	adenosine deaminase activity(GO:0004000) metal ion binding(GO:0046872) zinc ion binding(GO:0008270)	adenosine catabolic process(GO:0006154) inosine biosynthetic process(GO:0046103) nucleotide metabolic process(GO:0009117) purine ribonucleoside monophosphate biosynthetic process(GO:0009168)	Purine metabolism`Metabolic pathways	.	Adenosine/AMP deaminase(PF00962.17)	.
comp210497_c0	5.66	0.73	3.24	3.64	2.33	1.53	1.55	Q8NBH2	KY_HUMAN	Kyphoscoliosis peptidase	Homo sapiens	cytoskeleton(GO:0005856) Z disc(GO:0030018)	peptidase activity(GO:0008233)	neuromuscular junction development(GO:0007528) proteolysis(GO:0006508)		COG5279		.
comp218352_c0	5.61	8.88	6.65	4.5	7.62	9.19	10.32	Q14315	FLNC_HUMAN	Filamin-C	Homo sapiens	costamere(GO:0043034) cytoskeleton(GO:0005856) cytosol(GO:0005829) sarcolemma(GO:0042383) Z disc(GO:0030018)		cell junction assembly(GO:0034329)	MAPK signaling pathway`Focal adhesion`Salmonella infection	COG5069	Filamin/ABP280 repeat(PF00630.14)	.
comp216448_c2	5.55	6.31	9.62	16.04	17.41	15.18	14.63	P52166	PSN_CAEEL	Presenilin sel-12		apical plasma membrane(GO:0016324) axon(GO:0030424) cell cortex(GO:0005938) cell surface(GO:0009986) ciliary rootlet(GO:0035253) dendritic shaft(GO:0043198) endoplasmic reticulum membrane(GO:0005789) Golgi membrane(GO:0000139) growth cone(GO:0030426) integral to plasma membrane(GO:0005887) lysosomal membrane(GO:0005765) membrane raft(GO:0045121) mitochondrial inner membrane(GO:0005743) neuromuscu…	aspartic-type endopeptidase activity(GO:0004190) endopeptidase activity(GO:0004175)	amyloid precursor protein catabolic process(GO:0042987) apical protein localization(GO:0045176) beta-amyloid metabolic process(GO:0050435) calcium ion transport(GO:0006816) cell fate specification(GO:0001708) detection of temperature stimulus(GO:0016048) membrane protein ectodomain proteolysis(GO:0006509) nervous system development(GO:0007399) Notch receptor processing(GO:0007220) Notch signaling…	Wnt signaling pathway`Notch signaling pathway	NOG237920	Presenilin(PF01080.12)	.
comp221396_c0	5.4	3.68	2.58	3.05	2.28	4.03	8.34	O01393	UNC9_CAEEL	Innexin unc-9		gap junction(GO:0005921) integral to membrane(GO:0016021) plasma membrane(GO:0005886)	gap junction hemi-channel activity(GO:0055077) ion channel activity(GO:0005216)	ion transmembrane transport(GO:0034220)		NOG80783	Innexin(PF00876.13)	.
comp224272_c2	5.34	8.17	12.11	18.57	14.43	14.81	26.17	P54276	MSH6_MOUSE	DNA mismatch repair protein Msh6	Mus musculus	MutSalpha complex(GO:0032301) nuclear chromatin(GO:0000790)	ADP binding(GO:0043531) ATP binding(GO:0005524) chromatin binding(GO:0003682) damaged DNA binding(GO:0003684) DNA-dependent ATPase activity(GO:0008094) four-way junction DNA binding(GO:0000400) guanine/thymine mispair binding(GO:0032137) magnesium ion binding(GO:0000287) oxidized purine DNA binding(GO:0032357) single base insertion or deletion binding(GO:0032138) single guanine insertion binding(…	determination of adult lifespan(GO:0008340) intrinsic apoptotic signaling pathway in response to DNA damage(GO:0008630) isotype switching(GO:0045190) maintenance of DNA repeat elements(GO:0043570) meiotic mismatch repair(GO:0000710) negative regulation of DNA recombination(GO:0045910) positive regulation of helicase activity(GO:0051096) reciprocal meiotic recombination(GO:0007131) response to UV(…	Mismatch repair	COG0249	Eukaryotic translation initiation factor 3 subunit 7 (eIF-3)(PF05091.7) MutS domain I(PF01624.15) MutS domain II(PF05188.12) MutS domain III(PF05192.13) MutS family domain IV(PF05190.13) MutS domain V(PF00488.16)	.
comp224890_c1	5.28	5.34	3.38	2.88	3.53	4.1	3.8	Q91ZY8	TRIM9_RAT	E3 ubiquitin-protein ligase TRIM9	Rattus norvegicus	cell junction(GO:0030054) cytoskeleton(GO:0005856) dendrite(GO:0030425) synaptic vesicle(GO:0008021)	metal ion binding(GO:0046872) ubiquitin-protein ligase activity(GO:0004842) zinc ion binding(GO:0008270)	negative regulation of calcium ion-dependent exocytosis(GO:0045955) negative regulation of SNARE complex assembly(GO:0035544) proteasomal ubiquitin-dependent protein catabolic process(GO:0043161) synaptic vesicle exocytosis(GO:0016079)	Starch and sucrose metabolism`Metabolic pathways`Insulin signaling pathway	NOG260378	Zinc finger, C3HC4 type (RING finger)(PF13923.1) B-box zinc finger(PF00643.19) Fibronectin type III domain(PF00041.16) SPRY domain(PF00622.23)	.
comp211891_c0	5.27	1.19	1.39	1.31	0.28	0.29	0.23	P08592	A4_RAT	Amyloid beta A4 protein	Rattus norvegicus	apical part of cell(GO:0045177) axon(GO:0030424) cell surface(GO:0009986) ciliary rootlet(GO:0035253) coated pit(GO:0005905) cytoplasmic vesicle(GO:0031410) dendritic shaft(GO:0043198) dendritic spine(GO:0043197) Golgi apparatus(GO:0005794) integral to membrane(GO:0016021) neuromuscular junction(GO:0031594) perinuclear region of cytoplasm(GO:0048471) plasma membrane(GO:0005886) spindle midzone(GO…	DNA binding(GO:0003677) heparin binding(GO:0008201) peptidase activator activity(GO:0016504) serine-type endopeptidase inhibitor activity(GO:0004867) transition metal ion binding(GO:0046914)	adult locomotory behavior(GO:0008344) axon cargo transport(GO:0008088) axon midline choice point recognition(GO:0016199) cell adhesion(GO:0007155) cellular copper ion homeostasis(GO:0006878) cholesterol metabolic process(GO:0008203) collateral sprouting in absence of injury(GO:0048669) dendrite development(GO:0016358) endocytosis(GO:0006897) extracellular matrix organization(GO:0030198) forebrain…	Focal adhesion`ECM-receptor interaction	NOG289770	Kunitz/Bovine pancreatic trypsin inhibitor domain(PF00014.18)	.
comp219587_c0	5.27	7.97	4.86	2.42	4.26	2.48	1.55	Q7TSF2	VGLU3_RAT	Vesicular glutamate transporter 3	Rattus norvegicus	cell junction(GO:0030054) integral to membrane(GO:0016021) neuron projection(GO:0043005) synaptic vesicle membrane(GO:0030672)	L-glutamate transmembrane transporter activity(GO:0005313) symporter activity(GO:0015293)	neurotransmitter transport(GO:0006836) sensory perception of sound(GO:0007605) sodium ion transport(GO:0006814)	Synaptic vesicle cycle`Retrograde endocannabinoid signaling`Glutamatergic synapse`Nicotine addiction	COG0477	Major Facilitator Superfamily(PF07690.11)	.
comp220541_c1	5.26	0.54	0.19	0.48	0.49	0.43	0.28	Q9EQZ7	RIMS2_MOUSE	Regulating synaptic membrane exocytosis protein 2	Mus musculus	cell junction(GO:0030054) intracellular(GO:0005622) neuron projection(GO:0043005) synapse(GO:0045202)	ion channel binding(GO:0044325) metal ion binding(GO:0046872)	calcium ion-dependent exocytosis(GO:0017156) calcium ion-dependent exocytosis of neurotransmitter(GO:0048791) cAMP-mediated signaling(GO:0019933) insulin secretion(GO:0030073) intracellular protein transport(GO:0006886) regulation of membrane potential(GO:0042391)	Synaptic vesicle cycle`Retrograde endocannabinoid signaling	NOG286957	PDZ domain (Also known as DHR or GLGF)(PF00595.19)	.
comp220856_c0	5.19	2.26	1.74	4.44	5.39	6.47	10.35	O93430	GLRA1_DANRE	Glycine receptor subunit alphaZ1	Danio rerio (Zebrafish)	cell junction(GO:0030054) chloride channel complex(GO:0034707) integral to plasma membrane(GO:0005887) postsynaptic membrane(GO:0045211)	extracellular-glycine-gated chloride channel activity(GO:0016934) glycine binding(GO:0016594) transmitter-gated ion channel activity(GO:0022824)		Neuroactive ligand-receptor interaction	NOG265706	Neurotransmitter-gated ion-channel transmembrane region(PF02932.11)	.
comp221707_c0	5.19	7.23	12.59	14.99	28.2	21.39	20.73	Q9BYB0	SHAN3_HUMAN	SH3 and multiple ankyrin repeat domains protein 3	Homo sapiens	cell junction(GO:0030054) cilium membrane(GO:0060170) cytoplasm(GO:0005737) postsynaptic density(GO:0014069) postsynaptic membrane(GO:0045211)	GKAP/Homer scaffold activity(GO:0030160) ionotropic glutamate receptor binding(GO:0035255) protein C-terminus binding(GO:0008022) scaffold protein binding(GO:0097110)	alpha-amino-3-hydroxy-5-methyl-4-isoxazole propionate receptor clustering(GO:0097113) brain morphogenesis(GO:0048854) dendritic spine morphogenesis(GO:0060997) guanylate kinase-associated protein clustering(GO:0097117) learning(GO:0007612) locomotory exploration behavior(GO:0035641) memory(GO:0007613) N-methyl-D-aspartate receptor clustering(GO:0097114) negative regulation of cell volume(GO:00457…	Glutamatergic synapse	COG0666	Ankyrin repeats (3 copies)(PF12796.2) Ankyrin repeats (many copies)(PF13857.1) Ankyrin repeats (many copies)(PF13637.1) Ankyrin repeat(PF00023.25) Ankyrin repeat(PF13606.1) PDZ domain (Also known as DHR or GLGF)(PF00595.19) SAM domain (Sterile alpha motif)(PF07647.12) SAM domain (Sterile alpha motif)(PF00536.25)	.
comp220488_c0	5.18	2.81	3.77	2.81	4.99	3.38	1.12	A2AAY5	SPD2B_MOUSE	SH3 and PX domain-containing protein 2B	Mus musculus	cell junction(GO:0030054) cell projection(GO:0042995) cytoplasm(GO:0005737) podosome(GO:0002102)	phosphatidylinositol-3,5-bisphosphate binding(GO:0080025) phosphatidylinositol-3-phosphate binding(GO:0032266) phosphatidylinositol-4-phosphate binding(GO:0070273) phosphatidylinositol-5-phosphate binding(GO:0010314) SH2 domain binding(GO:0042169)	adipose tissue development(GO:0060612) bone development(GO:0060348) cell communication(GO:0007154) cell differentiation(GO:0030154) extracellular matrix disassembly(GO:0022617) eye development(GO:0001654) heart development(GO:0007507) podosome assembly(GO:0071800) positive regulation of fat cell differentiation(GO:0045600) protein localization to membrane(GO:0072657) superoxide metabolic process(…	Chemokine signaling pathway`Phagosome`Osteoclast differentiation`Fc gamma R-mediated phagocytosis`Leukocyte transendothelial migration`Leishmaniasis	NOG148927	PX domain(PF00787.19) Variant SH3 domain(PF07653.12) SH3 domain(PF00018.23)	.
comp211215_c0	5.15	3.45	8.6	7.4	1.64	2.22	2.54	P21333	FLNA_HUMAN	Filamin-A	Homo sapiens	actin cytoskeleton(GO:0015629) cell cortex(GO:0005938) cytosol(GO:0005829) extracellular vesicular exosome(GO:0070062) Myb complex(GO:0031523) nucleus(GO:0005634) plasma membrane(GO:0005886) trans-Golgi network(GO:0005802)	actin filament binding(GO:0051015) Fc-gamma receptor I complex binding(GO:0034988) glycoprotein binding(GO:0001948) protein homodimerization activity(GO:0042803) Rac GTPase binding(GO:0048365) Ral GTPase binding(GO:0017160) signal transducer activity(GO:0004871)	actin crosslink formation(GO:0051764) actin cytoskeleton reorganization(GO:0031532) adenylate cyclase-inhibiting dopamine receptor signaling pathway(GO:0007195) cell junction assembly(GO:0034329) cilium assembly(GO:0042384) cytoplasmic sequestering of protein(GO:0051220) early endosome to late endosome transport(GO:0045022) epithelial to mesenchymal transition(GO:0001837) establishment of protein…	MAPK signaling pathway`Focal adhesion`Salmonella infection	COG5069	Filamin/ABP280 repeat(PF00630.14)	.
comp225085_c0	4.97	3.7	4.94	9.23	8.74	9.13	13.46	A6QPH1	WIBG_BOVIN	Partner of Y14 and mago	Bos taurus	cytoplasm(GO:0005737) exon-exon junction complex(GO:0035145) nucleolus(GO:0005730) nucleoplasm(GO:0005654)	ribosome binding(GO:0043022)	nuclear-transcribed mRNA catabolic process, nonsense-mediated decay(GO:0000184) positive regulation of translation(GO:0045727)	RNA transport`mRNA surveillance pathway	NOG114683	Mago binding(PF09282.5)	.
comp219446_c3	4.83	3.09	7.15	6.04	5.19	6.32	8.8	Q5IS76	ACHA6_PANTR	Neuronal acetylcholine receptor subunit alpha-6	Pan troglodytes	acetylcholine-gated channel complex(GO:0005892) cell junction(GO:0030054) postsynaptic membrane(GO:0045211)	acetylcholine receptor activity(GO:0015464) acetylcholine-activated cation-selective channel activity(GO:0004889)	behavioral response to nicotine(GO:0035095) membrane depolarization(GO:0051899) nervous system development(GO:0007399) regulation of dopamine secretion(GO:0014059) synaptic transmission involved in micturition(GO:0060084)	Neuroactive ligand-receptor interaction	NOG290206	Neurotransmitter-gated ion-channel ligand binding domain(PF02931.18) Neurotransmitter-gated ion-channel transmembrane region(PF02932.11)	.
comp219363_c2	4.82	8.84	3.83	12.73	7.04	3.52	10.12	Q9FT72	RQL3_ARATH	ATP-dependent DNA helicase Q-like 3	Arabidopsis thaliana	nucleus(GO:0005634)	3'-5' DNA helicase activity(GO:0043138) ATP binding(GO:0005524) ATP-dependent helicase activity(GO:0008026) four-way junction helicase activity(GO:0009378) metal ion binding(GO:0046872) nucleic acid binding(GO:0003676)	DNA recombination(GO:0006310)	Homologous recombination`Fanconi anemia pathway	COG0514	DEAD/DEAH box helicase(PF00270.24) Helicase conserved C-terminal domain(PF00271.26)	.
comp221351_c0	4.82	2.65	2.01	2.47	2.14	1.87	1.29	Q24312	EWG_DROME	DNA-binding protein Ewg	Drosophila melanogaster	nucleus(GO:0005634)	DNA binding(GO:0003677)	central nervous system development(GO:0007417) imaginal disc morphogenesis(GO:0007560) muscle organ development(GO:0007517) negative regulation of synaptic growth at neuromuscular junction(GO:0045886) positive regulation of Wnt receptor signaling pathway(GO:0030177) regulation of transcription, DNA-dependent(GO:0006355) transcription, DNA-dependent(GO:0006351)		NOG80791	NLS-binding and DNA-binding and dimerisation domains of Nrf1(PF10491.4)	.
comp225770_c0	4.77	2.96	2.39	3.3	2.17	3.9	4.95	Q9V576	WUN_DROME	Putative phosphatidate phosphatase	Drosophila melanogaster	apical part of cell(GO:0045177) integral to membrane(GO:0016021) septate junction(GO:0005918)	phosphatidate phosphatase activity(GO:0008195) protein homodimerization activity(GO:0042803)	embryonic pattern specification(GO:0009880) germ cell programmed cell death(GO:0035234) germ cell repulsion(GO:0035233) open tracheal system development(GO:0007424) pole cell migration(GO:0007280) septate junction assembly(GO:0019991)	Glycerolipid metabolism`Glycerophospholipid metabolism`Ether lipid metabolism`Sphingolipid metabolism`Metabolic pathways	COG0671	PAP2 superfamily(PF01569.16)	.
comp224093_c0	4.52	1.21	2.6	3.29	2.75	1.74	1.73	Q8BYA0	TBCD_MOUSE	Tubulin-specific chaperone D	Mus musculus	adherens junction(GO:0005912) cytoplasm(GO:0005737) lateral plasma membrane(GO:0016328) tight junction(GO:0005923)	beta-tubulin binding(GO:0048487) GTPase activator activity(GO:0005096)	adherens junction assembly(GO:0034333) negative regulation of cell-substrate adhesion(GO:0010812) negative regulation of microtubule polymerization(GO:0031115) post-chaperonin tubulin folding pathway(GO:0007023) tight junction assembly(GO:0070830)		COG5234	Tubulin folding cofactor D C terminal(PF12612.3)	.
comp211747_c0	4.5	1.4	0.84	0.27	0.13	0.09	0.18	G5E8K5	ANK3_MOUSE	Ankyrin-3	Mus musculus	axon initial segment(GO:0043194) basal plasma membrane(GO:0009925) cytoskeleton(GO:0005856) intercalated disc(GO:0014704) lateral plasma membrane(GO:0016328) lysosome(GO:0005764) membrane(GO:0016020) node of Ranvier(GO:0033268) paranode region of axon(GO:0033270) postsynaptic membrane(GO:0045211) sarcolemma(GO:0042383) synapse(GO:0045202) tight junction(GO:0005923)	structural constituent of cytoskeleton(GO:0005200)	axon guidance(GO:0007411) cytokinesis after mitosis(GO:0000281) Golgi to plasma membrane protein transport(GO:0043001) maintenance of protein location in plasma membrane(GO:0072660) membrane assembly(GO:0071709) positive regulation of action potential(GO:0045760) protein targeting to plasma membrane(GO:0072661) regulation of action potential in neuron(GO:0019228) signal transduction(GO:0007165) s…	Pathways in cancer`Bladder cancer	.	Ankyrin repeats (3 copies)(PF12796.2) Ankyrin repeats (many copies)(PF13857.1) Ankyrin repeat(PF00023.25) Ankyrin repeat(PF13606.1) Ankyrin repeats (many copies)(PF13637.1) SOCS box(PF07525.11)	.
comp225961_c0	4.5	1.85	1.01	1.4	4.58	4.76	4.5	Q99MY8	ASH1L_MOUSE	Histone-lysine N-methyltransferase ASH1L	Mus musculus	chromosome(GO:0005694) Golgi apparatus(GO:0005794) nucleus(GO:0005634) tight junction(GO:0005923)	DNA binding(GO:0003677) histone-lysine N-methyltransferase activity(GO:0018024) metal ion binding(GO:0046872) zinc ion binding(GO:0008270)	histone lysine methylation(GO:0034968) regulation of transcription, DNA-dependent(GO:0006355) transcription, DNA-dependent(GO:0006351)	Lysine degradation`Tight junction	COG2940	SET domain(PF00856.23) Bromodomain(PF00439.20) BAH domain(PF01426.13)	.
comp224329_c0	4.48	2.06	4.58	5.33	10.04	7.52	10.16	P54132	BLM_HUMAN	Bloom syndrome protein	Homo sapiens	cytoplasm(GO:0005737) lateral element(GO:0000800) male germ cell nucleus(GO:0001673) nuclear matrix(GO:0016363) nucleolus(GO:0005730) PML body(GO:0016605) pronucleus(GO:0045120) replication fork(GO:0005657)	ATP binding(GO:0005524) ATP-dependent 3'-5' DNA helicase activity(GO:0043140) ATP-dependent DNA helicase activity(GO:0004003) bubble DNA binding(GO:0000405) four-way junction helicase activity(GO:0009378) G-quadruplex DNA binding(GO:0051880) single-stranded DNA binding(GO:0003697)	alpha-beta T cell differentiation(GO:0046632) DNA double-strand break processing(GO:0000729) double-strand break repair via homologous recombination(GO:0000724) G2 phase of mitotic cell cycle(GO:0000085) G2/M transition DNA damage checkpoint(GO:0031572) negative regulation of cell division(GO:0051782) negative regulation of DNA recombination(GO:0045910) negative regulation of mitotic recombinatio…	Homologous recombination`Fanconi anemia pathway	COG0514	DEAD/DEAH box helicase(PF00270.24)	.
comp225896_c0	4.36	1.47	4.69	2.93	3.03	2.73	3.05	Q8TEH3	DEN1A_HUMAN	DENN domain-containing protein 1A	Homo sapiens	cell junction(GO:0030054) clathrin-coated vesicle(GO:0030136) clathrin-coated vesicle membrane(GO:0030665) dendrite(GO:0030425) neuronal cell body(GO:0043025) plasma membrane(GO:0005886) presynaptic membrane(GO:0042734)	Rab guanyl-nucleotide exchange factor activity(GO:0017112)	endocytosis(GO:0006897) protein transport(GO:0015031) synaptic vesicle endocytosis(GO:0048488)		NOG316099	DENN (AEX-3) domain(PF02141.16)	.
comp219334_c3	4.36	0.68	4.52	4.18	5.47	4.69	3.37	Q7TNC8	GLRA2_MOUSE	Glycine receptor subunit alpha-2	Mus musculus	cell junction(GO:0030054) chloride channel complex(GO:0034707) integral to plasma membrane(GO:0005887) postsynaptic membrane(GO:0045211)	extracellular-glycine-gated chloride channel activity(GO:0016934) glycine binding(GO:0016594) transmitter-gated ion channel activity(GO:0022824)	neuropeptide signaling pathway(GO:0007218) synapse assembly(GO:0007416)	Neuroactive ligand-receptor interaction	NOG265706	Neurotransmitter-gated ion-channel ligand binding domain(PF02931.18)	.
comp186528_c0	4.31	4.63	0.07	2.66	0.52	1.03	0.34	Q99572	P2RX7_HUMAN	P2X purinoceptor 7	Homo sapiens	bleb(GO:0032059) cell-cell junction(GO:0005911) cytoplasm(GO:0005737) external side of plasma membrane(GO:0009897) integral to nuclear inner membrane(GO:0005639) integral to plasma membrane(GO:0005887) membrane raft(GO:0045121) neuromuscular junction(GO:0031594) neuronal cell body(GO:0043025) terminal bouton(GO:0043195)	ATP binding(GO:0005524) copper ion binding(GO:0005507) extracellular ATP-gated cation channel activity(GO:0004931) lipopolysaccharide binding(GO:0001530) magnesium ion binding(GO:0000287) protein homodimerization activity(GO:0042803) purinergic nucleotide receptor activity(GO:0001614) receptor binding(GO:0005102) zinc ion binding(GO:0008270)	activation of MAPK activity(GO:0000187) bleb assembly(GO:0032060) cell morphogenesis(GO:0000902) cell volume homeostasis(GO:0006884) cellular response to extracellular stimulus(GO:0031668) ceramide biosynthetic process(GO:0046513) collagen metabolic process(GO:0032963) cytolysis(GO:0019835) defense response to Gram-positive bacterium(GO:0050830) homeostasis of number of cells within a tissue(GO:0…		NOG38999		.
comp225889_c0	4.27	4.11	4.05	4.23	3.21	4.44	6	Q9HBM0	VEZA_HUMAN	Vezatin	Homo sapiens	acrosomal vesicle(GO:0001669) adherens junction(GO:0005912) integral to membrane(GO:0016021) nucleus(GO:0005634) plasma membrane(GO:0005886) stereocilia ankle link complex(GO:0002142)		cell-cell adhesion(GO:0016337) chordate embryonic development(GO:0043009)		NOG67649	Mysoin-binding motif of peroxisomes(PF12632.2)	.
comp222277_c0	4.23	6.87	3.97	2.47	4.28	3.4	2.61	A1ZA47	ZASP_DROME	PDZ and LIM domain protein Zasp	Drosophila melanogaster	actin cytoskeleton(GO:0015629) muscle tendon junction(GO:0005927) Z disc(GO:0030018)	metal ion binding(GO:0046872) muscle alpha-actinin binding(GO:0051371) zinc ion binding(GO:0008270)	muscle structure development(GO:0061061) regulation of cell-matrix adhesion(GO:0001952)		NOG286537	PDZ domain (Also known as DHR or GLGF)(PF00595.19)	.
comp221568_c2	4.21	2.08	2.26	0.78	2.07	3.95	5.28	O93430	GLRA1_DANRE	Glycine receptor subunit alphaZ1	Danio rerio (Zebrafish)	cell junction(GO:0030054) chloride channel complex(GO:0034707) integral to plasma membrane(GO:0005887) postsynaptic membrane(GO:0045211)	extracellular-glycine-gated chloride channel activity(GO:0016934) glycine binding(GO:0016594) transmitter-gated ion channel activity(GO:0022824)		Neuroactive ligand-receptor interaction	NOG265706	Neurotransmitter-gated ion-channel ligand binding domain(PF02931.18) Neurotransmitter-gated ion-channel transmembrane region(PF02932.11)	.
comp224649_c0	4.13	0.61	0.78	3.12	4.28	1.31	1.14	O15018	PDZD2_HUMAN	PDZ domain-containing protein 2	Homo sapiens	cell-cell junction(GO:0005911) endoplasmic reticulum(GO:0005783) extracellular region(GO:0005576) nucleus(GO:0005634)		cell adhesion(GO:0007155)		NOG150595	PDZ domain (Also known as DHR or GLGF)(PF00595.19)	.
comp225268_c0	4.1	2.12	3.31	6.55	6.17	5.52	6.97	Q8N157	AHI1_HUMAN	Jouberin	Homo sapiens	adherens junction(GO:0005912) cell-cell junction(GO:0005911) centriole(GO:0005814) microtubule basal body(GO:0005932) TCTN-B9D complex(GO:0036038)		cellular protein localization(GO:0034613) cilium assembly(GO:0042384) cloaca development(GO:0035844) heart looping(GO:0001947) hindbrain development(GO:0030902) Kupffer's vesicle development(GO:0070121) left/right axis specification(GO:0070986) morphogenesis of a polarized epithelium(GO:0001738) negative regulation of apoptotic process(GO:0043066) otic vesicle development(GO:0071599) photorecepto…	Spliceosome	COG2319	WD domain, G-beta repeat(PF00400.27) Variant SH3 domain(PF07653.12) SH3 domain(PF00018.23)	.
comp225180_c0	4.1	14.43	26.6	42.05	51.05	54.13	54.1	P25490	TYY1_HUMAN	Transcriptional repressor protein YY1	Homo sapiens	Ino80 complex(GO:0031011) nuclear matrix(GO:0016363) PcG protein complex(GO:0031519) plasma membrane(GO:0005886) transcription factor complex(GO:0005667)	four-way junction DNA binding(GO:0000400) metal ion binding(GO:0046872) RNA binding(GO:0003723) RNA polymerase II core promoter proximal region sequence-specific DNA binding transcription factor activity involved in negative regulation of transcription(GO:0001078) transcription coactivator activity(GO:0003713) transcription corepressor activity(GO:0003714) transcription regulatory region DNA bind…	anterior/posterior pattern specification(GO:0009952) camera-type eye morphogenesis(GO:0048593) cell differentiation(GO:0030154) cellular response to UV(GO:0034644) chromosome organization(GO:0051276) double-strand break repair via homologous recombination(GO:0000724) response to UV-C(GO:0010225) RNA localization(GO:0006403) spermatogenesis(GO:0007283)	Hedgehog signaling pathway	COG5048	C2H2-type zinc finger(PF13894.1) Zinc finger, C2H2 type(PF00096.21) Zinc-finger double domain(PF13465.1)	.
comp212780_c3	4.09	2.33	1.73	0.84	0.82	0.92	1.08	P19370	ACHB2_CARAU	Neuronal acetylcholine receptor subunit beta-2	Carassius auratus	acetylcholine-gated channel complex(GO:0005892) cell junction(GO:0030054) postsynaptic membrane(GO:0045211)	acetylcholine binding(GO:0042166) acetylcholine receptor activity(GO:0015464) acetylcholine-activated cation-selective channel activity(GO:0004889)	behavioral response to nicotine(GO:0035095) memory(GO:0007613) response to hypoxia(GO:0001666) visual learning(GO:0008542)		.	Neurotransmitter-gated ion-channel transmembrane region(PF02932.11)	Position=1-19 Score=0.634
comp225616_c0	3.96	0.18	0.33	0.71	0.93	0.76	1.03	Q9ULB1	NRX1A_HUMAN	Neurexin-1-alpha	Homo sapiens	cell junction(GO:0030054) cell surface(GO:0009986) integral to plasma membrane(GO:0005887) synapse(GO:0045202)	cell adhesion molecule binding(GO:0050839) metal ion binding(GO:0046872) neuroligin family protein binding(GO:0097109) receptor activity(GO:0004872)	adult behavior(GO:0030534) axon guidance(GO:0007411) cell adhesion(GO:0007155) gephyrin clustering(GO:0097116) learning(GO:0007612) neuroligin clustering(GO:0097118) neuromuscular process controlling balance(GO:0050885) positive regulation of excitatory postsynaptic membrane potential(GO:2000463) positive regulation of synaptic transmission, glutamatergic(GO:0051968) postsynaptic density protein …	Cell adhesion molecules (CAMs)	NOG302266	Laminin G domain(PF02210.19) Laminin G domain(PF00054.18) EGF-like domain(PF00008.22)	Position=1-22 Score=0.733
comp223725_c3	3.95	0.66	6.13	3.51	3.51	2.7	2.04	Q866A2	ACHA7_MACMU	Neuronal acetylcholine receptor subunit alpha-7	Macaca mulatta	acetylcholine-gated channel complex(GO:0005892) apical plasma membrane(GO:0016324) cell junction(GO:0030054) external side of plasma membrane(GO:0009897) postsynaptic membrane(GO:0045211)	acetylcholine binding(GO:0042166) acetylcholine receptor activity(GO:0015464) acetylcholine-activated cation-selective channel activity(GO:0004889) beta-amyloid binding(GO:0001540) chloride channel regulator activity(GO:0017081) protein homodimerization activity(GO:0042803) toxin binding(GO:0015643)	activation of MAPK activity(GO:0000187) associative learning(GO:0008306) B cell activation(GO:0042113) behavioral response to ethanol(GO:0048149) behavioral response to nicotine(GO:0035095) calcium ion transport(GO:0006816) cellular calcium ion homeostasis(GO:0006874) cognition(GO:0050890) endocytosis(GO:0006897) generation of ovulation cycle rhythm(GO:0060112) memory(GO:0007613) negative regulat…	Calcium signaling pathway`Neuroactive ligand-receptor interaction`Cholinergic synapse`Nicotine addiction`Chemical carcinogenesis	NOG235631		.
comp222635_c0	3.81	0.36	0.38	0.59	0.54	0.32	0.54	Q9QZR8	PDZD2_RAT	PDZ domain-containing protein 2	Rattus norvegicus	apical part of cell(GO:0045177) cell-cell junction(GO:0005911) endoplasmic reticulum(GO:0005783) extracellular region(GO:0005576) nucleus(GO:0005634) postsynaptic density(GO:0014069)		cell adhesion(GO:0007155) intracellular signal transduction(GO:0035556)	Tight junction	NOG150595	PDZ domain (Also known as DHR or GLGF)(PF00595.19)	.
comp220790_c0	3.81	4.4	5.58	4.46	5.95	7	8.72	P70280	VAMP7_MOUSE	Vesicle-associated membrane protein 7	Mus musculus	apical part of cell(GO:0045177) cell junction(GO:0030054) endoplasmic reticulum membrane(GO:0005789) Golgi apparatus(GO:0005794) integral to membrane(GO:0016021) late endosome membrane(GO:0031902) lysosomal membrane(GO:0005765) neuron projection(GO:0043005) perinuclear region of cytoplasm(GO:0048471) phagocytic vesicle(GO:0045335) phagocytic vesicle membrane(GO:0030670) SNARE complex(GO:0031201) …		calcium ion-dependent exocytosis(GO:0017156) endosome to lysosome transport(GO:0008333) eosinophil degranulation(GO:0043308) ER to Golgi vesicle-mediated transport(GO:0006888) Golgi to plasma membrane protein transport(GO:0043001) neutrophil degranulation(GO:0043312) phagocytosis, engulfment(GO:0006911) regulation of protein targeting to vacuolar membrane(GO:1900483) triglyceride transport(GO:003…	SNARE interactions in vesicular transport	COG5143	Regulated-SNARE-like domain(PF13774.1) Synaptobrevin(PF00957.16)	.
comp220679_c2	3.71	2.05	2.9	10.08	15.95	10.87	11.06	Q5R4I4	LFG2_PONAB	Protein lifeguard 2	Pongo abelii	cell junction(GO:0030054) integral to membrane(GO:0016021) membrane raft(GO:0045121) plasma membrane(GO:0005886) postsynaptic membrane(GO:0045211)		apoptotic process(GO:0006915) cerebellar granular layer development(GO:0021681) cerebellar Purkinje cell differentiation(GO:0021702) regulation of neuron apoptotic process(GO:0043523)		.	Inhibitor of apoptosis-promoting Bax1(PF01027.15)	.
comp218706_c1	3.71	1.39	4.72	17.27	14.51	15.61	15.62	P18106	FPS_DROME	Tyrosine-protein kinase Fps85D	Drosophila melanogaster	adherens junction(GO:0005912) plasma membrane(GO:0005886)	ATP binding(GO:0005524) non-membrane spanning protein tyrosine kinase activity(GO:0004715) protein tyrosine kinase activity(GO:0004713)	actin filament bundle assembly(GO:0051017) axon guidance(GO:0007411) dorsal closure, amnioserosa morphology change(GO:0046664) dorsal closure, elongation of leading edge cells(GO:0007394)	Axon guidance	COG0515	SH2 domain(PF00017.19) Protein tyrosine kinase(PF07714.12) Protein kinase domain(PF00069.20)	.
comp218399_c2	3.66	2	3.25	2.9	5.44	4.51	5.53	Q13698	CAC1S_HUMAN	Voltage-dependent L-type calcium channel subunit alpha-1S	Homo sapiens	I band(GO:0031674) sarcoplasmic reticulum(GO:0016529) T-tubule(GO:0030315) voltage-gated calcium channel complex(GO:0005891)	high voltage-gated calcium channel activity(GO:0008331) metal ion binding(GO:0046872)	axon guidance(GO:0007411) endoplasmic reticulum organization(GO:0007029) extraocular skeletal muscle development(GO:0002074) muscle contraction(GO:0006936) myoblast fusion(GO:0007520) neuromuscular junction development(GO:0007528) skeletal muscle adaptation(GO:0043501) skeletal system development(GO:0001501) striated muscle contraction(GO:0006941)	MAPK signaling pathway`Calcium signaling pathway`Cardiac muscle contraction`Vascular smooth muscle contraction`GnRH signaling pathway	COG1226	Ion transport protein(PF00520.26) Polycystin cation channel(PF08016.7) Voltage gated calcium channel IQ domain(PF08763.6)	.
comp218978_c0	3.61	0.78	1.76	1.17	0.64	3.38	9.07	Q866A2	ACHA7_MACMU	Neuronal acetylcholine receptor subunit alpha-7	Macaca mulatta	acetylcholine-gated channel complex(GO:0005892) apical plasma membrane(GO:0016324) cell junction(GO:0030054) external side of plasma membrane(GO:0009897) postsynaptic membrane(GO:0045211)	acetylcholine binding(GO:0042166) acetylcholine receptor activity(GO:0015464) acetylcholine-activated cation-selective channel activity(GO:0004889) beta-amyloid binding(GO:0001540) chloride channel regulator activity(GO:0017081) protein homodimerization activity(GO:0042803) toxin binding(GO:0015643)	activation of MAPK activity(GO:0000187) associative learning(GO:0008306) B cell activation(GO:0042113) behavioral response to ethanol(GO:0048149) behavioral response to nicotine(GO:0035095) calcium ion transport(GO:0006816) cellular calcium ion homeostasis(GO:0006874) cognition(GO:0050890) endocytosis(GO:0006897) generation of ovulation cycle rhythm(GO:0060112) memory(GO:0007613) negative regulat…	Calcium signaling pathway`Neuroactive ligand-receptor interaction`Cholinergic synapse`Nicotine addiction`Chemical carcinogenesis	NOG235631	Neurotransmitter-gated ion-channel ligand binding domain(PF02931.18) Neurotransmitter-gated ion-channel transmembrane region(PF02932.11)	Position=1-30 Score=0.757
comp225629_c0	3.59	1.16	0.65	0.34	0.61	0.76	1.21	Q9Z1N9	UN13B_MOUSE	Protein unc-13 homolog B	Mus musculus	cell junction(GO:0030054) Golgi apparatus(GO:0005794) membrane(GO:0016020) neuromuscular junction(GO:0031594)	metal ion binding(GO:0046872) non-kinase phorbol ester receptor activity(GO:0001566)	innervation(GO:0060384) intracellular signal transduction(GO:0035556) neuromuscular junction development(GO:0007528) regulation of short-term neuronal synaptic plasticity(GO:0048172) synaptic transmission, glutamatergic(GO:0035249) synaptic vesicle docking involved in exocytosis(GO:0016081) synaptic vesicle priming(GO:0016082)	Synaptic vesicle cycle	NOG245727	C2 domain(PF00168.25) Phorbol esters/diacylglycerol binding domain (C1 domain)(PF00130.17) Domain of Unknown Function (DUF1041)(PF06292.12) Munc13 (mammalian uncoordinated) homology domain(PF10540.4)	.
comp223263_c1	3.58	9.79	6.13	0.74	2.9	1.48	1.04	Q9PTS8	ACHA9_CHICK	Neuronal acetylcholine receptor subunit alpha-9	Gallus gallus	cell junction(GO:0030054) integral to membrane(GO:0016021) plasma membrane(GO:0005886) postsynaptic membrane(GO:0045211)	acetylcholine-activated cation-selective channel activity(GO:0004889) calcium channel activity(GO:0005262)	elevation of cytosolic calcium ion concentration(GO:0007204)	Neuroactive ligand-receptor interaction	NOG306809	Neurotransmitter-gated ion-channel ligand binding domain(PF02931.18) Neurotransmitter-gated ion-channel transmembrane region(PF02932.11)	Position=1-22 Score=0.523
comp225477_c0	3.48	3.8	2.95	2.5	3.03	1.7	1.22	Q8BUV3	GEPH_MOUSE	Gephyrin	Mus musculus	cell junction(GO:0030054) cytoplasm(GO:0005737) cytoskeleton(GO:0005856) extrinsic to plasma membrane(GO:0019897) intracellular(GO:0005622) postsynaptic membrane(GO:0045211)	ATP binding(GO:0005524) cytoskeletal protein binding(GO:0008092) metal ion binding(GO:0046872) transferase activity(GO:0016740)	establishment of synaptic specificity at neuromuscular junction(GO:0007529) Mo-molybdopterin cofactor biosynthetic process(GO:0006777)	GABAergic synapse	COG0303	MoeA N-terminal region (domain I and II)(PF03453.12) Probable molybdopterin binding domain(PF00994.19) MoeA C-terminal region (domain IV)(PF03454.10)	.
comp216474_c1	3.48	4.83	6.06	3.55	1.2	1.73	1.2	P0CC10	LRC4B_RAT	Leucine-rich repeat-containing protein 4B	Rattus norvegicus	cell junction(GO:0030054) integral to membrane(GO:0016021) plasma membrane(GO:0005886) presynaptic membrane(GO:0042734)		positive regulation of synapse assembly(GO:0051965)	Cell adhesion molecules (CAMs)	COG4886	Leucine rich repeat(PF13504.1) Leucine rich repeat(PF13855.1) Leucine rich repeats (6 copies)(PF13306.1) Leucine Rich Repeat(PF00560.28) Leucine Rich repeat(PF13516.1)	Position=1-21 Score=0.903
comp225636_c0	3.44	1.88	0.42	0.16	1.17	2.07	1.69	Q8QFX1	RIMB2_CHICK	RIMS-binding protein 2	Gallus gallus	cell junction(GO:0030054) plasma membrane(GO:0005886) synapse(GO:0045202)		negative regulation of phosphatase activity(GO:0010923)		NOG327664	Variant SH3 domain(PF07653.12)	.
comp224854_c0	3.42	0.57	5.7	5.95	5.34	4.03	4.33	Q8BUV3	GEPH_MOUSE	Gephyrin	Mus musculus	cell junction(GO:0030054) cytoplasm(GO:0005737) cytoskeleton(GO:0005856) extrinsic to plasma membrane(GO:0019897) intracellular(GO:0005622) postsynaptic membrane(GO:0045211)	ATP binding(GO:0005524) cytoskeletal protein binding(GO:0008092) metal ion binding(GO:0046872) transferase activity(GO:0016740)	establishment of synaptic specificity at neuromuscular junction(GO:0007529) Mo-molybdopterin cofactor biosynthetic process(GO:0006777)	GABAergic synapse	COG0303	Probable molybdopterin binding domain(PF00994.19)	.
comp219039_c0	3.38	2.88	1.78	1.84	1.28	1.19	0.54	Q9JK66	PRKN2_RAT	E3 ubiquitin-protein ligase parkin	Rattus norvegicus	cell junction(GO:0030054) cytosol(GO:0005829) endoplasmic reticulum(GO:0005783) Golgi membrane(GO:0000139) membrane raft(GO:0045121) mitochondrion(GO:0005739) nucleus(GO:0005634) plasma membrane(GO:0005886) postsynaptic density(GO:0014069) postsynaptic membrane(GO:0045211) synaptic vesicle(GO:0008021)	metal ion binding(GO:0046872) protein complex binding(GO:0032403) ubiquitin-protein ligase activity(GO:0004842) zinc ion binding(GO:0008270)	autophagy(GO:0006914) neuron death(GO:0070997) neuron maturation(GO:0042551) protein K48-linked ubiquitination(GO:0070936) protein monoubiquitination(GO:0006513) regulation of autophagy(GO:0010506) response to corticosterone stimulus(GO:0051412) response to drug(GO:0042493) response to unfolded protein(GO:0006986) ubiquitin-dependent protein catabolic process(GO:0006511)	Ubiquitin mediated proteolysis`Protein processing in endoplasmic reticulum`Parkinson's disease	NOG278133	Ubiquitin family(PF00240.18) Ubiquitin-2 like Rad60 SUMO-like(PF11976.3) IBR domain(PF01485.16)	.
comp218484_c1	3.26	2.71	1.45	1.22	1.28	1.75	2.19	Q9DBS2	TPRGL_MOUSE	Tumor protein p63-regulated gene 1-like protein	Mus musculus	cell junction(GO:0030054) synaptic vesicle(GO:0008021)				NOG42630	Inositol phosphatase(PF12456.3)	.
comp218334_c0	3.15	0.82	3.41	1.01	2.33	0.2	0.59	Q9UQC9	CLCA2_HUMAN	Calcium-activated chloride channel regulator 2	Homo sapiens	basal plasma membrane(GO:0009925) cell junction(GO:0030054) extracellular region(GO:0005576) integral to plasma membrane(GO:0005887)	chloride channel activity(GO:0005254) ligand-gated ion channel activity(GO:0015276)	cell adhesion(GO:0007155)	Olfactory transduction`Pancreatic secretion	NOG42884	Domain of unknown function (DUF1973)(PF09315.6)	.
comp224985_c0	3.13	0.35	0.79	0.07	0.69	0.55	0.21	P31696	AGRIN_CHICK	Agrin	Gallus gallus	basal lamina(GO:0005605) cell surface(GO:0009986) extracellular space(GO:0005615) synapse(GO:0045202)	acetylcholine receptor regulator activity(GO:0030548) dystroglycan binding(GO:0002162) heparin binding(GO:0008201) laminin binding(GO:0043236) metal ion binding(GO:0046872) transmembrane receptor protein tyrosine kinase activator activity(GO:0030297)	cell differentiation(GO:0030154) G-protein coupled acetylcholine receptor signaling pathway(GO:0007213) multicellular organismal development(GO:0007275) plasma membrane organization(GO:0007009) positive regulation of neuron apoptotic process(GO:0043525) positive regulation of protein geranylgeranylation(GO:2000541) positive regulation of synaptic growth at neuromuscular junction(GO:0045887) posit…	ECM-receptor interaction	NOG312635	Kazal-type serine protease inhibitor domain(PF00050.16) Kazal-type serine protease inhibitor domain(PF07648.10) Laminin EGF-like (Domains III and V)(PF00053.19) EGF-like domain(PF00008.22) Human growth factor-like EGF(PF12661.2) Laminin G domain(PF02210.19) Laminin G domain(PF00054.18)	.
comp213195_c1	3.1	4.22	3.44	3.32	1.71	0.64	1.09	P08485	ACM4_RAT	Muscarinic acetylcholine receptor M4	Rattus norvegicus	asymmetric synapse(GO:0032279) axon terminus(GO:0043679) cell junction(GO:0030054) integral to membrane(GO:0016021) membrane(GO:0016020) neuronal cell body(GO:0043025) plasma membrane(GO:0005886) postsynaptic density(GO:0014069) postsynaptic membrane(GO:0045211)	G-protein coupled acetylcholine receptor activity(GO:0016907) guanyl-nucleotide exchange factor activity(GO:0005085)	adenylate cyclase-inhibiting G-protein coupled acetylcholine receptor signaling pathway(GO:0007197) response to organic substance(GO:0010033)	Neuroactive ligand-receptor interaction`Gap junction	NOG250863	7 transmembrane receptor (rhodopsin family)(PF00001.16)	.
comp225349_c0	3.06	1.25	1.85	4.18	5.17	10.67	19.12	O18738	DAG1_BOVIN	Dystroglycan	Bos taurus	cell junction(GO:0030054) cytoplasm(GO:0005737) cytoskeleton(GO:0005856) dystrophin-associated glycoprotein complex(GO:0016010) extracellular space(GO:0005615) integral to membrane(GO:0016021) membrane(GO:0016020) nucleoplasm(GO:0005654) postsynaptic membrane(GO:0045211) sarcolemma(GO:0042383)	calcium ion binding(GO:0005509) laminin binding(GO:0043236)	cytoskeletal anchoring at plasma membrane(GO:0007016)	ECM-receptor interaction	NOG266557	Dystroglycan (Dystrophin-associated glycoprotein 1)(PF05454.6)	.
comp224916_c0	2.97	2.08	1.59	1.76	4.04	3.12	2.1	Q9QYX7	PCLO_MOUSE	Protein piccolo	Mus musculus	cell junction(GO:0030054) synapse(GO:0045202)	calcium ion binding(GO:0005509) calcium-dependent phospholipid binding(GO:0005544) profilin binding(GO:0005522)	cAMP-mediated signaling(GO:0019933) cytoskeleton organization(GO:0007010) insulin secretion(GO:0030073) regulation of exocytosis(GO:0017157) synaptic vesicle targeting(GO:0016080)		NOG12793		.
comp223599_c0	2.9	2.7	1.24	0.45	0.27	0.53	0.47	P11167	GTR1_RAT	Solute carrier family 2, facilitated glucose transporter member 1	Rattus norvegicus	basolateral plasma membrane(GO:0016323) caveola(GO:0005901) cell-cell junction(GO:0005911) cytoplasm(GO:0005737) female pronucleus(GO:0001939) integral to membrane(GO:0016021) melanosome(GO:0042470) midbody(GO:0030496)	D-glucose transmembrane transporter activity(GO:0055056) dehydroascorbic acid transporter activity(GO:0033300) sugar:hydrogen symporter activity(GO:0005351) xenobiotic transporter activity(GO:0042910)	cellular response to glucose starvation(GO:0042149) response to osmotic stress(GO:0006970)	HIF-1 signaling pathway`Adipocytokine signaling pathway`Bile secretion`HTLV-I infection`Pathways in cancer`Renal cell carcinoma	COG0477	Major Facilitator Superfamily(PF07690.11) Sugar (and other) transporter(PF00083.19)	.
comp225584_c0	2.82	10.89	13.46	9.45	10.72	12.01	12.79	G5E8K5	ANK3_MOUSE	Ankyrin-3	Mus musculus	axon initial segment(GO:0043194) basal plasma membrane(GO:0009925) cytoskeleton(GO:0005856) intercalated disc(GO:0014704) lateral plasma membrane(GO:0016328) lysosome(GO:0005764) membrane(GO:0016020) node of Ranvier(GO:0033268) paranode region of axon(GO:0033270) postsynaptic membrane(GO:0045211) sarcolemma(GO:0042383) synapse(GO:0045202) tight junction(GO:0005923)	structural constituent of cytoskeleton(GO:0005200)	axon guidance(GO:0007411) cytokinesis after mitosis(GO:0000281) Golgi to plasma membrane protein transport(GO:0043001) maintenance of protein location in plasma membrane(GO:0072660) membrane assembly(GO:0071709) positive regulation of action potential(GO:0045760) protein targeting to plasma membrane(GO:0072661) regulation of action potential in neuron(GO:0019228) signal transduction(GO:0007165) s…	Pathways in cancer`Bladder cancer	.	Ankyrin repeats (3 copies)(PF12796.2) Ankyrin repeats (many copies)(PF13637.1) Ankyrin repeat(PF13606.1) Ankyrin repeat(PF00023.25) Ankyrin repeats (many copies)(PF13857.1)	.
comp217757_c1	2.79	5.14	3.91	2.14	7.1	7.41	3.37	O08838	AMPH_RAT	Amphiphysin	Rattus norvegicus	axon terminus(GO:0043679) cell junction(GO:0030054) cytoskeleton(GO:0005856) synaptic vesicle membrane(GO:0030672)		learning(GO:0007612) positive regulation of endocytosis(GO:0045807) positive regulation of GTPase activity(GO:0043547) synaptic vesicle endocytosis(GO:0048488)	Fc gamma R-mediated phagocytosis	NOG264615	BAR domain(PF03114.13)	.
comp225679_c0	2.76	2.68	1.64	1.57	1.68	2.1	2.84	O15943	CADN_DROME	Neural-cadherin	Drosophila melanogaster	cell-cell junction(GO:0005911) integral to plasma membrane(GO:0005887)	beta-catenin binding(GO:0008013) calcium ion binding(GO:0005509) cell adhesion molecule binding(GO:0050839) receptor activity(GO:0004872)	axon extension involved in axon guidance(GO:0048846) axon extension involved in development(GO:0048676) axon target recognition(GO:0007412) axonal fasciculation(GO:0007413) calcium-dependent cell-cell adhesion(GO:0016339) cell-cell adhesion mediated by cadherin(GO:0044331) homophilic cell adhesion(GO:0007156) negative regulation of dendrite morphogenesis(GO:0050774) ommatidial rotation(GO:0016318…	Hippo signaling pathway - fly	NOG298859	Cadherin domain(PF00028.12) EGF-like domain(PF00008.22) Laminin G domain(PF02210.19) Laminin G domain(PF00054.18) Cadherin cytoplasmic region(PF01049.12)	.
comp224322_c3	2.75	0.54	6.7	7	5.61	2.56	3.28	Q61315	APC_MOUSE	Adenomatous polyposis coli protein	Mus musculus	adherens junction(GO:0005912) beta-catenin destruction complex(GO:0030877) centrosome(GO:0005813) kinetochore(GO:0000776) lamellipodium(GO:0030027) microtubule(GO:0005874) nucleus(GO:0005634) ruffle membrane(GO:0032587) Scrib-APC-beta-catenin complex(GO:0034750)	beta-catenin binding(GO:0008013) microtubule plus-end binding(GO:0051010) protein kinase regulator activity(GO:0019887)	cell cycle arrest(GO:0007050) cell migration(GO:0016477) cytokinesis after mitosis(GO:0000281) negative regulation of cell proliferation(GO:0008285) negative regulation of cyclin-dependent protein kinase activity(GO:0045736) negative regulation of microtubule depolymerization(GO:0007026) negative regulation of Wnt receptor signaling pathway(GO:0030178) positive regulation of apoptotic process(GO:…	Wnt signaling pathway	NOG259696	Armadillo/beta-catenin-like repeat(PF00514.18)	.
comp224524_c0	2.75	1.33	1.76	3.54	4.33	1.36	0.51	Q6GMN2	BAIP2_RAT	Brain-specific angiogenesis inhibitor 1-associated protein 2	Rattus norvegicus	actin cytoskeleton(GO:0015629) cell junction(GO:0030054) cytosol(GO:0005829) filopodium(GO:0030175) nucleus(GO:0005634) plasma membrane(GO:0005886) ruffle(GO:0001726)	proline-rich region binding(GO:0070064)	actin filament bundle assembly(GO:0051017) dendrite development(GO:0016358) filopodium assembly(GO:0046847) regulation of actin cytoskeleton organization(GO:0032956) regulation of synaptic plasticity(GO:0048167) response to bacterium(GO:0009617) signal transduction(GO:0007165)	Adherens junction`Regulation of actin cytoskeleton	NOG71665	IRSp53/MIM homology domain(PF08397.6) Variant SH3 domain(PF07653.12) SH3 domain(PF00018.23)	.
comp213265_c0	2.73	4.16	7.74	5.86	3.33	5.62	4.28	Q9ES56	TPPC4_MOUSE	Trafficking protein particle complex subunit 4	Mus musculus	cell junction(GO:0030054) dendrite(GO:0030425) endoplasmic reticulum(GO:0005783) Golgi stack(GO:0005795) plasma membrane(GO:0005886) postsynaptic membrane(GO:0045211) synaptic vesicle(GO:0008021) TRAPP complex(GO:0030008)		dendrite development(GO:0016358) ER to Golgi vesicle-mediated transport(GO:0006888) neurotransmitter receptor biosynthetic process(GO:0045212) vesicle-mediated transport(GO:0016192)		COG5122	Sybindin-like family(PF04099.7)	.
comp214587_c1	2.72	1.28	1.5	1.08	2.94	2.67	3.42	P12003	VINC_CHICK	Vinculin	Gallus gallus	actin cytoskeleton(GO:0015629) cell-cell junction(GO:0005911) costamere(GO:0043034) focal adhesion(GO:0005925) mitochondrial inner membrane(GO:0005743) plasma membrane(GO:0005886)	alpha-catenin binding(GO:0045294) beta-catenin binding(GO:0008013) structural molecule activity(GO:0005198)	adherens junction assembly(GO:0034333) epithelial cell-cell adhesion(GO:0090136) lamellipodium assembly(GO:0030032) morphogenesis of an epithelium(GO:0002009) regulation of cell migration(GO:0030334)	Focal adhesion`Adherens junction`Regulation of actin cytoskeleton	NOG329927	Vinculin family(PF01044.14)	.
comp222781_c0	2.69	0.97	0.26	0.44	0.17	0.31	0.31	O75096	LRP4_HUMAN	Low-density lipoprotein receptor-related protein 4	Homo sapiens	integral to membrane(GO:0016021) plasma membrane(GO:0005886)	calcium ion binding(GO:0005509)	dorsal/ventral pattern formation(GO:0009953) embryonic digit morphogenesis(GO:0042733) endocytosis(GO:0006897) hair follicle development(GO:0001942) kidney development(GO:0001822) negative regulation of canonical Wnt receptor signaling pathway(GO:0090090) negative regulation of ossification(GO:0030279) odontogenesis of dentin-containing tooth(GO:0042475) proximal/distal pattern formation(GO:00099…	Hedgehog signaling pathway	NOG235850	Low-density lipoprotein receptor domain class A(PF00057.13) Calcium-binding EGF domain(PF07645.10) Low-density lipoprotein receptor repeat class B(PF00058.12) SMP-30/Gluconolaconase/LRE-like region(PF08450.7)	Position=1-21 Score=0.683
comp221109_c0	2.67	0.98	0.69	0.55	1.51	1.65	1.03	P35831	PTN12_MOUSE	Tyrosine-protein phosphatase non-receptor type 12	Mus musculus	cell junction(GO:0030054) cell projection(GO:0042995) cytosol(GO:0005829) plasma membrane(GO:0005886) podosome(GO:0002102)	phosphoprotein phosphatase activity(GO:0004721) protein tyrosine phosphatase activity(GO:0004725)	peptidyl-tyrosine dephosphorylation(GO:0035335)	Jak-STAT signaling pathway`Natural killer cell mediated cytotoxicity	COG5599	Protein-tyrosine phosphatase(PF00102.22)	.
comp225698_c0	2.64	1.11	1.05	6.49	3.84	2.53	4.8	Q5SPC5	OTOF_DANRE	Otoferlin	Danio rerio (Zebrafish)	basolateral plasma membrane(GO:0016323) cell junction(GO:0030054) endoplasmic reticulum membrane(GO:0005789) integral to membrane(GO:0016021) synaptic vesicle membrane(GO:0030672)	calcium ion binding(GO:0005509)	synaptic vesicle exocytosis(GO:0016079)		COG5038	C2 domain(PF00168.25) FerI (NUC094) domain(PF08151.7) FerB (NUC096) domain(PF08150.7)	.
comp216567_c0	2.59	1.96	0.66	0.7	0.49	0.17	0.17	P26714	GBRB_LYMST	Gamma-aminobutyric acid receptor subunit beta	Lymnaea stagnalis	cell junction(GO:0030054) chloride channel complex(GO:0034707) plasma membrane(GO:0005886) postsynaptic membrane(GO:0045211)	chloride channel activity(GO:0005254) extracellular ligand-gated ion channel activity(GO:0005230) GABA-A receptor activity(GO:0004890)		Neuroactive ligand-receptor interaction	.	Neurotransmitter-gated ion-channel ligand binding domain(PF02931.18) Neurotransmitter-gated ion-channel transmembrane region(PF02932.11)	.
comp225609_c0	2.58	0.31	1.8	6.57	5.04	3.7	5.36	Q6DFV3	RHG21_MOUSE	Rho GTPase-activating protein 21	Mus musculus	cell junction(GO:0030054) cytoplasmic vesicle membrane(GO:0030659) cytoskeleton(GO:0005856) Golgi membrane(GO:0000139)	GTPase activator activity(GO:0005096) phospholipid binding(GO:0005543)	positive regulation of GTPase activity(GO:0043547) signal transduction(GO:0007165)	Focal adhesion`Regulation of actin cytoskeleton	NOG122357	PDZ domain(PF13180.1) PDZ domain (Also known as DHR or GLGF)(PF00595.19) PH domain(PF00169.24) RhoGAP domain(PF00620.22)	.
comp211156_c2	2.58	0.3	0.16	0.29	0.94	1.54	1.22	Q08289	CACB2_HUMAN	Voltage-dependent L-type calcium channel subunit beta-2	Homo sapiens	integral to plasma membrane(GO:0005887) sarcolemma(GO:0042383) voltage-gated calcium channel complex(GO:0005891)	calcium channel regulator activity(GO:0005246) voltage-gated calcium channel activity(GO:0005245)	axon guidance(GO:0007411) calcium ion import(GO:0070509) neuromuscular junction development(GO:0007528) positive regulation of calcium ion transport(GO:0051928) synaptic transmission(GO:0007268) visual perception(GO:0007601)	MAPK signaling pathway`Cardiac muscle contraction`Hypertrophic cardiomyopathy (HCM)`Arrhythmogenic right ventricular cardiomyopathy (ARVC)`Dilated cardiomyopathy	NOG326500	Voltage gated calcium channel subunit beta domain 4Aa N terminal(PF12052.3) Guanylate kinase(PF00625.16)	.
comp211969_c0	2.46	0.4	2.37	0.99	0.13	0.26	0.47	Q5W8I7	VGL2B_DANRE	Vesicular glutamate transporter 2.2	Danio rerio (Zebrafish)	cell junction(GO:0030054) integral to membrane(GO:0016021) neuron projection(GO:0043005) synaptic vesicle membrane(GO:0030672)	symporter activity(GO:0015293)	neurotransmitter transport(GO:0006836) sodium ion transport(GO:0006814)	Synaptic vesicle cycle`Retrograde endocannabinoid signaling`Glutamatergic synapse`Nicotine addiction	COG0477	Major Facilitator Superfamily(PF07690.11)	.
comp214014_c1	2.44	2.79	4.08	4.32	2.33	1.8	2.27	P54132	BLM_HUMAN	Bloom syndrome protein	Homo sapiens	cytoplasm(GO:0005737) lateral element(GO:0000800) male germ cell nucleus(GO:0001673) nuclear matrix(GO:0016363) nucleolus(GO:0005730) PML body(GO:0016605) pronucleus(GO:0045120) replication fork(GO:0005657)	ATP binding(GO:0005524) ATP-dependent 3'-5' DNA helicase activity(GO:0043140) ATP-dependent DNA helicase activity(GO:0004003) bubble DNA binding(GO:0000405) four-way junction helicase activity(GO:0009378) G-quadruplex DNA binding(GO:0051880) single-stranded DNA binding(GO:0003697)	alpha-beta T cell differentiation(GO:0046632) DNA double-strand break processing(GO:0000729) double-strand break repair via homologous recombination(GO:0000724) G2 phase of mitotic cell cycle(GO:0000085) G2/M transition DNA damage checkpoint(GO:0031572) negative regulation of cell division(GO:0051782) negative regulation of DNA recombination(GO:0045910) negative regulation of mitotic recombinatio…	Homologous recombination`Fanconi anemia pathway	COG0514	Type III restriction enzyme, res subunit(PF04851.10) DEAD/DEAH box helicase(PF00270.24)	.
comp210149_c0	2.38	0.74	0.79	0.68	2.12	1.11	0.96	O35927	CTND2_MOUSE	Catenin delta-2	Mus musculus	adherens junction(GO:0005912) nucleus(GO:0005634) postsynaptic density(GO:0014069)		cell adhesion(GO:0007155) learning(GO:0007612) morphogenesis of a branching structure(GO:0001763) multicellular organismal development(GO:0007275) regulation of synaptic plasticity(GO:0048167) regulation of transcription, DNA-dependent(GO:0006355) transcription, DNA-dependent(GO:0006351)		NOG276924		.
comp224003_c0	2.3	0.52	0.37	1.79	3.21	1.44	1.04	P25490	TYY1_HUMAN	Transcriptional repressor protein YY1	Homo sapiens	Ino80 complex(GO:0031011) nuclear matrix(GO:0016363) PcG protein complex(GO:0031519) plasma membrane(GO:0005886) transcription factor complex(GO:0005667)	four-way junction DNA binding(GO:0000400) metal ion binding(GO:0046872) RNA binding(GO:0003723) RNA polymerase II core promoter proximal region sequence-specific DNA binding transcription factor activity involved in negative regulation of transcription(GO:0001078) transcription coactivator activity(GO:0003713) transcription corepressor activity(GO:0003714) transcription regulatory region DNA bind…	anterior/posterior pattern specification(GO:0009952) camera-type eye morphogenesis(GO:0048593) cell differentiation(GO:0030154) cellular response to UV(GO:0034644) chromosome organization(GO:0051276) double-strand break repair via homologous recombination(GO:0000724) response to UV-C(GO:0010225) RNA localization(GO:0006403) spermatogenesis(GO:0007283)		COG5048	BTB/POZ domain(PF00651.26) AT hook motif(PF02178.14) C2H2-type zinc finger(PF13912.1) C2H2-type zinc finger(PF13894.1) C2H2-type zinc-finger domain(PF13909.1)	.
comp217423_c0	2.25	1.06	1.25	1.53	1.21	0.73	0.49	Q9VN14	CONT_DROME	Contactin	Drosophila melanogaster	anchored to membrane(GO:0031225) plasma membrane(GO:0005886) septate junction(GO:0005918)	carbohydrate binding(GO:0030246)	axon ensheathment(GO:0008366) cell adhesion(GO:0007155) establishment of glial blood-brain barrier(GO:0060857) establishment or maintenance of epithelial cell apical/basal polarity(GO:0045197) nerve maturation(GO:0021682) septate junction assembly(GO:0019991)	Cell adhesion molecules (CAMs)	NOG293951	Immunoglobulin I-set domain(PF07679.11) Immunoglobulin domain(PF13895.1) Immunoglobulin domain(PF13927.1) Immunoglobulin domain(PF00047.20) Fibronectin type III domain(PF00041.16)	.
comp221265_c0	2.24	0.84	0.95	1.72	1.63	1.53	1.66	O54967	ACK1_MOUSE	Activated CDC42 kinase 1	Mus musculus	adherens junction(GO:0005912) axon(GO:0030424) clathrin-coated vesicle(GO:0030136) coated pit(GO:0005905) cytoplasmic vesicle membrane(GO:0030659) dendrite(GO:0030425) endosome(GO:0005768) growth cone(GO:0030426) neuronal cell body(GO:0043025) nucleus(GO:0005634) plasma membrane(GO:0005886)	ATP binding(GO:0005524) metal ion binding(GO:0046872) non-membrane spanning protein tyrosine kinase activity(GO:0004715) protein serine/threonine kinase activity(GO:0004674)	endocytosis(GO:0006897) phosphorylation(GO:0016310)	Natural killer cell mediated cytotoxicity	COG0515	Protein tyrosine kinase(PF07714.12) Protein kinase domain(PF00069.20) Variant SH3 domain(PF07653.12) SH3 domain(PF00018.23) GTPase binding(PF09027.5)	.
comp209509_c0	2.24	2.65	3.51	3.01	1.9	3.05	6.15	O95295	SNAPN_HUMAN	SNARE-associated protein Snapin	Homo sapiens	BLOC-1 complex(GO:0031083) cell junction(GO:0030054) Golgi apparatus(GO:0005794) Golgi membrane(GO:0000139) neuron projection(GO:0043005) nucleolus(GO:0005730) perinuclear region of cytoplasm(GO:0048471) synaptic vesicle(GO:0008021) synaptic vesicle membrane(GO:0030672)	SNARE binding(GO:0000149)	anterograde axon cargo transport(GO:0008089) anterograde synaptic vesicle transport(GO:0048490) intracellular protein transport(GO:0006886) melanosome organization(GO:0032438) neuron projection development(GO:0031175) synaptic vesicle exocytosis(GO:0016079) synaptic vesicle fusion to presynaptic membrane(GO:0031629) synaptic vesicle maturation(GO:0016188) terminal button organization(GO:0072553) …		NOG83669		.
comp215471_c0	2.23	0.8	1.67	30.94	37.01	11.62	5.59	Q8N3J6	CADM2_HUMAN	Cell adhesion molecule 2	Homo sapiens	axon(GO:0030424) cell junction(GO:0030054) integral to membrane(GO:0016021) plasma membrane(GO:0005886) synapse(GO:0045202)		adherens junction organization(GO:0034332) cell adhesion(GO:0007155) cell junction assembly(GO:0034329)		NOG151182	Immunoglobulin V-set domain(PF07686.12) Immunoglobulin I-set domain(PF07679.11) Immunoglobulin domain(PF13895.1)	Position=1-19 Score=0.791
comp223325_c2	2.23	0.41	0.41	0.28	0.65	1.91	3.75	Q8NBH2	KY_HUMAN	Kyphoscoliosis peptidase	Homo sapiens	cytoskeleton(GO:0005856) Z disc(GO:0030018)	peptidase activity(GO:0008233)	neuromuscular junction development(GO:0007528) proteolysis(GO:0006508)		COG5279		.
comp215753_c0	2.21	1.58	2.36	0.13	0.29	0.42	0.34	Q9QYP1	LRP4_RAT	Low-density lipoprotein receptor-related protein 4	Rattus norvegicus	integral to membrane(GO:0016021) plasma membrane(GO:0005886)	calcium ion binding(GO:0005509)	dorsal/ventral pattern formation(GO:0009953) embryonic digit morphogenesis(GO:0042733) endocytosis(GO:0006897) hair follicle development(GO:0001942) kidney development(GO:0001822) negative regulation of canonical Wnt receptor signaling pathway(GO:0090090) negative regulation of ossification(GO:0030279) odontogenesis of dentin-containing tooth(GO:0042475) proximal/distal pattern formation(GO:00099…	Wnt signaling pathway	NOG235850	Low-density lipoprotein receptor domain class A(PF00057.13)	.
comp223658_c4	2.19	1.34	1.89	2.88	7.68	7.45	10.32	P18257	ACHN3_CARAU	Neuronal acetylcholine receptor subunit non-alpha-3	Carassius auratus	cell junction(GO:0030054) integral to membrane(GO:0016021) plasma membrane(GO:0005886) postsynaptic membrane(GO:0045211)	acetylcholine-activated cation-selective channel activity(GO:0004889)		Neuroactive ligand-receptor interaction	.	Neurotransmitter-gated ion-channel ligand binding domain(PF02931.18) Neurotransmitter-gated ion-channel transmembrane region(PF02932.11)	Position=1-21 Score=0.902
comp220556_c4	2.14	1.52	1.98	4.26	5.08	7.79	19.42	P22771	GLRA2_RAT	Glycine receptor subunit alpha-2	Rattus norvegicus	cell junction(GO:0030054) chloride channel complex(GO:0034707) integral to plasma membrane(GO:0005887) postsynaptic membrane(GO:0045211)	extracellular-glycine-gated chloride channel activity(GO:0016934) glycine binding(GO:0016594) transmitter-gated ion channel activity(GO:0022824)	neuropeptide signaling pathway(GO:0007218) synapse assembly(GO:0007416)	Neuroactive ligand-receptor interaction	NOG265706	Neurotransmitter-gated ion-channel ligand binding domain(PF02931.18) Neurotransmitter-gated ion-channel transmembrane region(PF02932.11)	Position=1-27 Score=0.849
comp161104_c0	2.08	0.88	0.94	0.04	0.25	0.12	0.13	P24507	SY63_DIPOM	Synaptotagmin-C	Diplobatis ommata	cell junction(GO:0030054) integral to membrane(GO:0016021) synaptic vesicle membrane(GO:0030672)	metal ion binding(GO:0046872) transporter activity(GO:0005215)		Synaptic vesicle cycle	.	C2 domain(PF00168.25)	.
comp214927_c1	2.04	1.37	1.74	2.36	3.15	1.51	2.67	Q05941	ACHA7_RAT	Neuronal acetylcholine receptor subunit alpha-7	Rattus norvegicus	acetylcholine-gated channel complex(GO:0005892) asymmetric synapse(GO:0032279) axon(GO:0030424) cell junction(GO:0030054) cytoplasm(GO:0005737) dendritic shaft(GO:0043198) growth cone(GO:0030426) membrane raft(GO:0045121) neuronal cell body(GO:0043025) postsynaptic density(GO:0014069) postsynaptic membrane(GO:0045211) presynaptic membrane(GO:0042734)	acetylcholine binding(GO:0042166) acetylcholine-activated cation-selective channel activity(GO:0004889) drug binding(GO:0008144)	calcium ion transport(GO:0006816) dopamine biosynthetic process(GO:0042416) regulation of action potential in neuron(GO:0019228) synaptic transmission, cholinergic(GO:0007271)	Calcium signaling pathway`Neuroactive ligand-receptor interaction`Cholinergic synapse`Nicotine addiction`Chemical carcinogenesis	NOG235631	Neurotransmitter-gated ion-channel ligand binding domain(PF02931.18)	Position=1-20 Score=0.847
comp217756_c0	2.03	2.71	1.69	3.18	1.16	0.61	2.82	P23414	ACH1_SCHGR	Acetylcholine receptor subunit alpha-L1	Schistocerca gregaria	cell junction(GO:0030054) integral to membrane(GO:0016021) plasma membrane(GO:0005886) postsynaptic membrane(GO:0045211)	acetylcholine-activated cation-selective channel activity(GO:0004889)		Neuroactive ligand-receptor interaction	.	Neurotransmitter-gated ion-channel ligand binding domain(PF02931.18)	.
comp216807_c0	1.98	1.2	2.2	3.07	1.65	2.24	1.37	A1ZA47	ZASP_DROME	PDZ and LIM domain protein Zasp	Drosophila melanogaster	actin cytoskeleton(GO:0015629) muscle tendon junction(GO:0005927) Z disc(GO:0030018)	metal ion binding(GO:0046872) muscle alpha-actinin binding(GO:0051371) zinc ion binding(GO:0008270)	muscle structure development(GO:0061061) regulation of cell-matrix adhesion(GO:0001952)		NOG286537	PDZ domain (Also known as DHR or GLGF)(PF00595.19)	.
comp226150_c1	1.94	1.3	2.11	2.98	2.64	2.81	3.99	Q9HAU5	RENT2_HUMAN	Regulator of nonsense transcripts 2	Homo sapiens	cytosol(GO:0005829) exon-exon junction complex(GO:0035145) perinuclear region of cytoplasm(GO:0048471)	DNA binding(GO:0003677) RNA binding(GO:0003723)	gene expression(GO:0010467) liver development(GO:0001889) mRNA export from nucleus(GO:0006406) nuclear-transcribed mRNA catabolic process, nonsense-mediated decay(GO:0000184) organ regeneration(GO:0031100)	RNA transport`mRNA surveillance pathway	NOG321770	MIF4G domain(PF02854.14) Up-frameshift suppressor 2(PF04050.9)	.
comp222744_c0	1.93	1.75	1.09	0.95	8.59	9.38	9.13	B2DCZ9	ARHG2_PIG	Rho guanine nucleotide exchange factor 2	Sus scrofa	Golgi apparatus(GO:0005794) microtubule(GO:0005874) ruffle membrane(GO:0032587) spindle(GO:0005819) tight junction(GO:0005923)	metal ion binding(GO:0046872) microtubule binding(GO:0008017) phospholipid binding(GO:0005543) Rac GTPase binding(GO:0048365) Rac guanyl-nucleotide exchange factor activity(GO:0030676)	actin filament organization(GO:0007015) cell division(GO:0051301) cell morphogenesis(GO:0000902) intracellular signal transduction(GO:0035556) mitosis(GO:0007067) negative regulation of microtubule depolymerization(GO:0007026) positive regulation of NF-kappaB transcription factor activity(GO:0051092) regulation of Rho protein signal transduction(GO:0035023)		NOG328483	Phorbol esters/diacylglycerol binding domain (C1 domain)(PF00130.17)	.
comp213871_c0	1.92	0.24	2.33	2.35	0.12	0.2	0.06	Q9UGM1	ACHA9_HUMAN	Neuronal acetylcholine receptor subunit alpha-9	Homo sapiens	acetylcholine-gated channel complex(GO:0005892) cell junction(GO:0030054) plasma membrane(GO:0005886) postsynaptic membrane(GO:0045211)	acetylcholine-activated cation-selective channel activity(GO:0004889) calcium channel activity(GO:0005262)	detection of mechanical stimulus involved in sensory perception of sound(GO:0050910) elevation of cytosolic calcium ion concentration(GO:0007204) inner ear morphogenesis(GO:0042472) synaptic transmission(GO:0007268)	Neuroactive ligand-receptor interaction	NOG306809	Neurotransmitter-gated ion-channel ligand binding domain(PF02931.18)	.
comp215425_c1	1.88	0.34	0.68	1.23	6.29	2.41	2.02	Q9JLF6	TGM1_MOUSE	Protein-glutamine gamma-glutamyltransferase K	Mus musculus	cell-cell adherens junction(GO:0005913) intrinsic to membrane(GO:0031224)	metal ion binding(GO:0046872) protein-glutamine gamma-glutamyltransferase activity(GO:0003810)	keratinization(GO:0031424) organ morphogenesis(GO:0009887) peptide cross-linking(GO:0018149) protein metabolic process(GO:0019538)	Complement and coagulation cascades	NOG80379	Transglutaminase family, C-terminal ig like domain(PF00927.17)	.
comp222855_c0	1.87	0.58	6.34	4.46	4.49	3.58	3.89	A5PKW4	PSD1_HUMAN	PH and SEC7 domain-containing protein 1	Homo sapiens	cell junction(GO:0030054) integral to membrane(GO:0016021) intracellular(GO:0005622) plasma membrane(GO:0005886) ruffle(GO:0001726)	ARF guanyl-nucleotide exchange factor activity(GO:0005086) phospholipid binding(GO:0005543) signal transducer activity(GO:0004871)	neuron differentiation(GO:0030182) regulation of ARF protein signal transduction(GO:0032012)		COG5307		.
comp222145_c1	1.86	1.07	2.02	1.19	2.61	2.71	2.23	Q96RW7	HMCN1_HUMAN	Hemicentin-1	Homo sapiens	basement membrane(GO:0005604) cell cortex(GO:0005938) cell junction(GO:0030054)	calcium ion binding(GO:0005509)	response to stimulus(GO:0050896) visual perception(GO:0007601)	Axon guidance	NOG12793	Scavenger receptor cysteine-rich domain(PF00530.13) Thrombospondin type 1 domain(PF00090.14)	.
comp215521_c4	1.82	1.03	2	1.47	1.64	2.01	3.97	O54991	CNTP1_MOUSE	Contactin-associated protein 1	Mus musculus	integral to membrane(GO:0016021) paranode region of axon(GO:0033270) plasma membrane(GO:0005886)		axon cargo transport(GO:0008088) cell adhesion(GO:0007155) cytoskeleton organization(GO:0007010) neuromuscular process controlling balance(GO:0050885) neuromuscular process controlling posture(GO:0050884) neuron projection morphogenesis(GO:0048812) paranodal junction assembly(GO:0030913) protein localization to paranode region of axon(GO:0002175) signal transduction(GO:0007165)	Cell adhesion molecules (CAMs)	NOG291100		Position=1-25 Score=0.610
comp223554_c0	1.82	0.66	0.54	0.57	0.39	1.55	0.15	Q8BH60	GOPC_MOUSE	Golgi-associated PDZ and coiled-coil motif-containing protein	Mus musculus	cell junction(GO:0030054) Golgi membrane(GO:0000139) plasma membrane(GO:0005886) postsynaptic density(GO:0014069) postsynaptic membrane(GO:0045211) protein complex(GO:0043234) synapse(GO:0045202) trans-Golgi network transport vesicle(GO:0030140)	ion channel binding(GO:0044325) small GTPase regulator activity(GO:0005083) syntaxin binding(GO:0019905)	autophagy(GO:0006914) protein homooligomerization(GO:0051260) protein transport(GO:0015031) spermatid nucleus differentiation(GO:0007289)		NOG278699	PDZ domain (Also known as DHR or GLGF)(PF00595.19) PDZ domain(PF13180.1)	.
comp211113_c3	1.79	0	0.48	0.18	0.09	0.03	0.06	Q9PTS8	ACHA9_CHICK	Neuronal acetylcholine receptor subunit alpha-9	Gallus gallus	cell junction(GO:0030054) integral to membrane(GO:0016021) plasma membrane(GO:0005886) postsynaptic membrane(GO:0045211)	acetylcholine-activated cation-selective channel activity(GO:0004889) calcium channel activity(GO:0005262)	elevation of cytosolic calcium ion concentration(GO:0007204)	Neuroactive ligand-receptor interaction	NOG306809	Neurotransmitter-gated ion-channel ligand binding domain(PF02931.18)	Position=1-22 Score=0.878
comp222552_c0	1.76	0.83	0.75	0.92	2.92	5.73	5.14	Q5BIW4	ALS2_PANTR	Alsin	Pan troglodytes	cytosol(GO:0005829) early endosome(GO:0005769) lamellipodium(GO:0030027) postsynaptic density(GO:0014069) protein complex(GO:0043234) ruffle(GO:0001726) vesicle(GO:0031982)	phospholipid binding(GO:0005543) protein homodimerization activity(GO:0042803) protein serine/threonine kinase activator activity(GO:0043539) Rab GTPase binding(GO:0017137) Rab guanyl-nucleotide exchange factor activity(GO:0017112) Rac guanyl-nucleotide exchange factor activity(GO:0030676)	behavioral fear response(GO:0001662) endosomal transport(GO:0016197) locomotory behavior(GO:0007626) neuromuscular junction development(GO:0007528) neuron projection morphogenesis(GO:0048812) positive regulation of Rac GTPase activity(GO:0032855) protein localization(GO:0008104) receptor recycling(GO:0001881) regulation of endosome size(GO:0051036) regulation of Rab GTPase activity(GO:0032313) re…	Amyotrophic lateral sclerosis (ALS)	COG4642	MORN repeat(PF02493.15)	.
comp223190_c0	1.76	1.42	0.32	0.29	0.21	0.45	0.2	Q9QYP1	LRP4_RAT	Low-density lipoprotein receptor-related protein 4	Rattus norvegicus	integral to membrane(GO:0016021) plasma membrane(GO:0005886)	calcium ion binding(GO:0005509)	dorsal/ventral pattern formation(GO:0009953) embryonic digit morphogenesis(GO:0042733) endocytosis(GO:0006897) hair follicle development(GO:0001942) kidney development(GO:0001822) negative regulation of canonical Wnt receptor signaling pathway(GO:0090090) negative regulation of ossification(GO:0030279) odontogenesis of dentin-containing tooth(GO:0042475) proximal/distal pattern formation(GO:00099…	Wnt signaling pathway	NOG235850	Low-density lipoprotein receptor repeat class B(PF00058.12)	.
comp223705_c0	1.76	0.68	0.45	0.47	0.51	0.38	0.11	Q9ULB1	NRX1A_HUMAN	Neurexin-1-alpha	Homo sapiens	cell junction(GO:0030054) cell surface(GO:0009986) integral to plasma membrane(GO:0005887) synapse(GO:0045202)	cell adhesion molecule binding(GO:0050839) metal ion binding(GO:0046872) neuroligin family protein binding(GO:0097109) receptor activity(GO:0004872)	adult behavior(GO:0030534) axon guidance(GO:0007411) cell adhesion(GO:0007155) gephyrin clustering(GO:0097116) learning(GO:0007612) neuroligin clustering(GO:0097118) neuromuscular process controlling balance(GO:0050885) positive regulation of excitatory postsynaptic membrane potential(GO:2000463) positive regulation of synaptic transmission, glutamatergic(GO:0051968) postsynaptic density protein …	Cell adhesion molecules (CAMs)	NOG302266	Laminin G domain(PF02210.19) Laminin G domain(PF00054.18) EGF-like domain(PF00008.22)	.
comp222552_c1	1.75	4.27	4.54	1.29	6.48	12.96	6.59	P0C5Y8	ALS2_RAT	Alsin	Rattus norvegicus	axon(GO:0030424) centrosome(GO:0005813) cytosol(GO:0005829) dendrite(GO:0030425) early endosome(GO:0005769) growth cone(GO:0030426) membrane(GO:0016020) neuronal cell body(GO:0043025) postsynaptic density(GO:0014069) protein complex(GO:0043234) vesicle(GO:0031982)	phospholipid binding(GO:0005543) protein homodimerization activity(GO:0042803) protein serine/threonine kinase activator activity(GO:0043539) Rab GTPase binding(GO:0017137) Rab guanyl-nucleotide exchange factor activity(GO:0017112) Rac guanyl-nucleotide exchange factor activity(GO:0030676)	axonogenesis(GO:0007409) behavioral fear response(GO:0001662) cell death(GO:0008219) endosomal transport(GO:0016197) in utero embryonic development(GO:0001701) locomotory behavior(GO:0007626) neuromuscular junction development(GO:0007528) positive regulation of Rac GTPase activity(GO:0032855) protein localization(GO:0008104) Rac protein signal transduction(GO:0016601) receptor recycling(GO:000188…	Amyotrophic lateral sclerosis (ALS)	COG4642	Vacuolar sorting protein 9 (VPS9) domain(PF02204.13)	.
comp222458_c1	1.75	0.46	0.69	1.17	3.84	5.76	6.82	Q4GZT3	PKD2_BOVIN	Polycystin-2	Bos taurus	basal cortex(GO:0045180) basal plasma membrane(GO:0009925) cell-cell junction(GO:0005911) cilium part(GO:0044441) filamentous actin(GO:0031941) integral to cytosolic side of endoplasmic reticulum membrane(GO:0071458) integral to lumenal side of endoplasmic reticulum membrane(GO:0071556) integral to plasma membrane(GO:0005887) lamellipodium(GO:0030027) microtubule basal body(GO:0005932) mitotic sp…	calcium ion binding(GO:0005509) calcium-induced calcium release activity(GO:0048763) potassium channel activity(GO:0005267) voltage-gated calcium channel activity(GO:0005245) voltage-gated sodium channel activity(GO:0005248)	aorta development(GO:0035904) branching involved in ureteric bud morphogenesis(GO:0001658) cell cycle arrest(GO:0007050) cellular response to fluid shear stress(GO:0071498) cellular response to hydrostatic pressure(GO:0071464) cellular response to osmotic stress(GO:0071470) cytoplasmic sequestering of transcription factor(GO:0042994) detection of mechanical stimulus(GO:0050982) detection of nodal…		NOG325704	Polycystin cation channel(PF08016.7) Ion transport protein(PF00520.26)	.
comp223544_c0	1.74	2.26	8.3	15.36	8.34	5.89	6.28	Q95168	ZO2_CANFA	Tight junction protein ZO-2	Canis familiaris (Dog)	cell surface(GO:0009986) nucleus(GO:0005634) plasma membrane(GO:0005886) tight junction(GO:0005923)			Tight junction	NOG239704	Ankyrin repeats (3 copies)(PF12796.2) Ankyrin repeats (many copies)(PF13637.1) Ankyrin repeat(PF00023.25) Ankyrin repeat(PF13606.1) Ankyrin repeats (many copies)(PF13857.1) PDZ domain (Also known as DHR or GLGF)(PF00595.19)	.
comp225706_c0	1.73	0.39	0.46	0.4	1.14	0.97	1.33	Q14517	FAT1_HUMAN	Protocadherin Fat 1	Homo sapiens	cell-cell junction(GO:0005911) filopodium(GO:0030175) integral to plasma membrane(GO:0005887) lamellipodium(GO:0030027) nucleus(GO:0005634) perinuclear region of cytoplasm(GO:0048471)	calcium ion binding(GO:0005509)	actin filament organization(GO:0007015) anatomical structure morphogenesis(GO:0009653) cell migration(GO:0016477) cell-cell adhesion(GO:0016337) cell-cell signaling(GO:0007267) establishment or maintenance of cell polarity(GO:0007163) homophilic cell adhesion(GO:0007156)	Hippo signaling pathway - fly	NOG12793	Cadherin domain(PF00028.12)	Position=1-34 Score=0.788
comp214458_c4	1.73	0.24	0.65	0.35	0.55	0.28	0.38	P28827	PTPRM_HUMAN	Receptor-type tyrosine-protein phosphatase mu	Homo sapiens	cell-cell adherens junction(GO:0005913) integral to plasma membrane(GO:0005887) lamellipodium(GO:0030027) perinuclear region of cytoplasm(GO:0048471)	cadherin binding(GO:0045296) transmembrane receptor protein tyrosine phosphatase activity(GO:0005001)	homophilic cell adhesion(GO:0007156) negative regulation of angiogenesis(GO:0016525) negative regulation of endothelial cell migration(GO:0010596) negative regulation of endothelial cell proliferation(GO:0001937) positive regulation of vasodilation(GO:0045909) response to drug(GO:0042493) retina layer formation(GO:0010842) retinal ganglion cell axon guidance(GO:0031290)	Cell adhesion molecules (CAMs)`Adherens junction	COG5599	Protein-tyrosine phosphatase(PF00102.22)	.
comp221313_c0	1.72	0.23	0.09	0.07	0.1	0.15	0.08	Q96RW7	HMCN1_HUMAN	Hemicentin-1	Homo sapiens	basement membrane(GO:0005604) cell cortex(GO:0005938) cell junction(GO:0030054)	calcium ion binding(GO:0005509)	response to stimulus(GO:0050896) visual perception(GO:0007601)	Axon guidance	NOG12793	Immunoglobulin I-set domain(PF07679.11) Immunoglobulin domain(PF13895.1) Immunoglobulin domain(PF13927.1) Immunoglobulin domain(PF00047.20) Immunoglobulin V-set domain(PF07686.12)	.
comp217221_c2	1.7	0.61	0.77	3.06	4.35	3.73	4.71	Q8BH60	GOPC_MOUSE	Golgi-associated PDZ and coiled-coil motif-containing protein	Mus musculus	cell junction(GO:0030054) Golgi membrane(GO:0000139) plasma membrane(GO:0005886) postsynaptic density(GO:0014069) postsynaptic membrane(GO:0045211) protein complex(GO:0043234) synapse(GO:0045202) trans-Golgi network transport vesicle(GO:0030140)	ion channel binding(GO:0044325) small GTPase regulator activity(GO:0005083) syntaxin binding(GO:0019905)	autophagy(GO:0006914) protein homooligomerization(GO:0051260) protein transport(GO:0015031) spermatid nucleus differentiation(GO:0007289)		NOG278699	PDZ domain (Also known as DHR or GLGF)(PF00595.19)	.
comp226227_c0	1.67	0.18	0.14	0.17	0.52	0.45	0.56	Q8TDJ6	DMXL2_HUMAN	DmX-like protein 2	Homo sapiens	cell junction(GO:0030054) synaptic vesicle(GO:0008021) synaptic vesicle membrane(GO:0030672)	Rab GTPase binding(GO:0017137)			COG2319	RAVE protein 1 C terminal(PF12234.3) WD domain, G-beta repeat(PF00400.27)	.
comp215559_c0	1.67	1.58	1.52	2.04	0.78	0.4	0.63	P32297	ACHA3_HUMAN	Neuronal acetylcholine receptor subunit alpha-3	Homo sapiens	acetylcholine-gated channel complex(GO:0005892) cell junction(GO:0030054) neuronal cell body(GO:0043025) postsynaptic density(GO:0014069) postsynaptic membrane(GO:0045211)	acetylcholine binding(GO:0042166) acetylcholine receptor activity(GO:0015464) acetylcholine-activated cation-selective channel activity(GO:0004889)	activation of transmembrane receptor protein tyrosine kinase activity(GO:0007171) behavioral response to nicotine(GO:0035095) heart development(GO:0007507) locomotory behavior(GO:0007626) regulation of acetylcholine secretion(GO:0014056) regulation of dendrite morphogenesis(GO:0048814) regulation of excitatory postsynaptic membrane potential(GO:0060079) regulation of smooth muscle contraction(GO:…	Neuroactive ligand-receptor interaction`Cholinergic synapse	NOG290206	Neurotransmitter-gated ion-channel ligand binding domain(PF02931.18) Neurotransmitter-gated ion-channel transmembrane region(PF02932.11)	.
comp218040_c3	1.65	2.96	3.62	6.9	11.03	10.82	12.71	Q0VBZ0	CSK_BOVIN	Tyrosine-protein kinase CSK	Bos taurus	cell-cell junction(GO:0005911) centrosome(GO:0005813) Golgi apparatus(GO:0005794) plasma membrane(GO:0005886)	ATP binding(GO:0005524) non-membrane spanning protein tyrosine kinase activity(GO:0004715)	negative regulation of cell proliferation(GO:0008285) negative regulation of Golgi to plasma membrane protein transport(GO:0042997)	Epithelial cell signaling in Helicobacter pylori infection	COG0515	SH2 domain(PF00017.19) Protein tyrosine kinase(PF07714.12)	.
comp221834_c0	1.63	0.6	2.86	4.53	6.12	7.17	11.55	Q99572	P2RX7_HUMAN	P2X purinoceptor 7	Homo sapiens	bleb(GO:0032059) cell-cell junction(GO:0005911) cytoplasm(GO:0005737) external side of plasma membrane(GO:0009897) integral to nuclear inner membrane(GO:0005639) integral to plasma membrane(GO:0005887) membrane raft(GO:0045121) neuromuscular junction(GO:0031594) neuronal cell body(GO:0043025) terminal bouton(GO:0043195)	ATP binding(GO:0005524) copper ion binding(GO:0005507) extracellular ATP-gated cation channel activity(GO:0004931) lipopolysaccharide binding(GO:0001530) magnesium ion binding(GO:0000287) protein homodimerization activity(GO:0042803) purinergic nucleotide receptor activity(GO:0001614) receptor binding(GO:0005102) zinc ion binding(GO:0008270)	activation of MAPK activity(GO:0000187) bleb assembly(GO:0032060) cell morphogenesis(GO:0000902) cell volume homeostasis(GO:0006884) cellular response to extracellular stimulus(GO:0031668) ceramide biosynthetic process(GO:0046513) collagen metabolic process(GO:0032963) cytolysis(GO:0019835) defense response to Gram-positive bacterium(GO:0050830) homeostasis of number of cells within a tissue(GO:0…	Calcium signaling pathway`Neuroactive ligand-receptor interaction	NOG38999		.
comp221159_c0	1.62	0.54	0.38	0.67	1.32	0.77	0.49	Q920R0	ALS2_MOUSE	Alsin	Mus musculus	cytosol(GO:0005829) early endosome(GO:0005769) growth cone(GO:0030426) lamellipodium(GO:0030027) postsynaptic density(GO:0014069) protein complex(GO:0043234) ruffle(GO:0001726) vesicle(GO:0031982)	phospholipid binding(GO:0005543) protein homodimerization activity(GO:0042803) protein serine/threonine kinase activator activity(GO:0043539) Rab GTPase binding(GO:0017137) Rab guanyl-nucleotide exchange factor activity(GO:0017112) Rac guanyl-nucleotide exchange factor activity(GO:0030676)	behavioral fear response(GO:0001662) endosomal transport(GO:0016197) locomotory behavior(GO:0007626) neuromuscular junction development(GO:0007528) neuron projection morphogenesis(GO:0048812) positive regulation of Rac GTPase activity(GO:0032855) protein localization(GO:0008104) receptor recycling(GO:0001881) regulation of endosome size(GO:0051036) regulation of Rab GTPase activity(GO:0032313) re…	Amyotrophic lateral sclerosis (ALS)	COG4642	Regulator of chromosome condensation (RCC1) repeat(PF00415.13) Regulator of chromosome condensation (RCC1) repeat(PF13540.1)	.
comp220470_c0	1.6	0.3	0.46	0.26	0.1	0.08	0.07	Q62765	NLGN1_RAT	Neuroligin-1	Rattus norvegicus	cell junction(GO:0030054) cell surface(GO:0009986) dendrite(GO:0030425) excitatory synapse(GO:0060076) filopodium tip(GO:0032433) integral to plasma membrane(GO:0005887) postsynaptic density(GO:0014069) postsynaptic membrane(GO:0045211)	neurexin family protein binding(GO:0042043) protein dimerization activity(GO:0046983) receptor activity(GO:0004872)	alpha-amino-3-hydroxy-5-methyl-4-isoxazole propionate receptor clustering(GO:0097113) calcium-dependent cell-cell adhesion(GO:0016339) cytoskeletal matrix organization at active zone(GO:0048789) heterophilic cell-cell adhesion(GO:0007157) N-methyl-D-aspartate receptor clustering(GO:0097114) neurexin clustering(GO:0097115) neuron cell-cell adhesion(GO:0007158) neuronal ion channel clustering(GO:00…	Drug metabolism - other enzymes	COG2272	Carboxylesterase family(PF00135.23) alpha/beta hydrolase fold(PF07859.8)	.
comp212711_c0	1.59	0.45	0.64	0.35	0.09	0.04	0.08	Q9I8C7	ACH10_CHICK	Neuronal acetylcholine receptor subunit alpha-10	Gallus gallus	cell junction(GO:0030054) integral to membrane(GO:0016021) plasma membrane(GO:0005886) postsynaptic membrane(GO:0045211)	acetylcholine-activated cation-selective channel activity(GO:0004889) calcium channel activity(GO:0005262)		Neuroactive ligand-receptor interaction	.	Neurotransmitter-gated ion-channel ligand binding domain(PF02931.18) Neurotransmitter-gated ion-channel transmembrane region(PF02932.11)	.
comp220997_c0	1.57	0.79	0.65	0.29	0.21	0.17	0.13	P28827	PTPRM_HUMAN	Receptor-type tyrosine-protein phosphatase mu	Homo sapiens	cell-cell adherens junction(GO:0005913) integral to plasma membrane(GO:0005887) lamellipodium(GO:0030027) perinuclear region of cytoplasm(GO:0048471)	cadherin binding(GO:0045296) transmembrane receptor protein tyrosine phosphatase activity(GO:0005001)	homophilic cell adhesion(GO:0007156) negative regulation of angiogenesis(GO:0016525) negative regulation of endothelial cell migration(GO:0010596) negative regulation of endothelial cell proliferation(GO:0001937) positive regulation of vasodilation(GO:0045909) response to drug(GO:0042493) retina layer formation(GO:0010842) retinal ganglion cell axon guidance(GO:0031290)	Cell adhesion molecules (CAMs)`Adherens junction	COG5599	EGF-like domain(PF00008.22) Human growth factor-like EGF(PF12661.2) Protein-tyrosine phosphatase(PF00102.22)	.
comp223220_c2	1.57	4.43	3.01	5.33	5.58	5.37	8.35	Q6P1D7	SLX4_MOUSE	Structure-specific endonuclease subunit SLX4	Mus musculus	ERCC4-ERCC1 complex(GO:0070522) Holliday junction resolvase complex(GO:0048476) nuclear chromatin(GO:0000790) nuclear chromosome, telomeric region(GO:0000784) Slx1-Slx4 complex(GO:0033557)	3'-flap endonuclease activity(GO:0048257) 5'-flap endonuclease activity(GO:0017108) crossover junction endodeoxyribonuclease activity(GO:0008821) enzyme activator activity(GO:0008047)	DNA double-strand break processing involved in repair via single-strand annealing(GO:0010792) double-strand break repair via homologous recombination(GO:0000724) nucleotide-excision repair(GO:0006289)	Fanconi anemia pathway	NOG44550		.
comp226234_c1	1.53	2.22	4.3	9.99	11.47	14.6	18.13	Q9HBI1	PARVB_HUMAN	Beta-parvin	Homo sapiens	cytoskeleton(GO:0005856) cytosol(GO:0005829) focal adhesion(GO:0005925) lamellipodium(GO:0030027) plasma membrane(GO:0005886) Z disc(GO:0030018)		actin cytoskeleton reorganization(GO:0031532) cell adhesion(GO:0007155) cell junction assembly(GO:0034329) establishment or maintenance of cell polarity regulating cell shape(GO:0071963) lamellipodium assembly(GO:0030032)	Focal adhesion	NOG303418	Calponin homology (CH) domain(PF00307.26)	.
comp212437_c0	1.52	1.32	3.45	0.13	0.12	0.05	0.01	P22770	ACHA7_CHICK	Neuronal acetylcholine receptor subunit alpha-7	Gallus gallus	acetylcholine-gated channel complex(GO:0005892) cell junction(GO:0030054) postsynaptic membrane(GO:0045211)	acetylcholine binding(GO:0042166) acetylcholine receptor activity(GO:0015464) acetylcholine-activated cation-selective channel activity(GO:0004889) beta-amyloid binding(GO:0001540) chloride channel regulator activity(GO:0017081) protein homodimerization activity(GO:0042803) toxin binding(GO:0015643)	activation of MAPK activity(GO:0000187) calcium ion transport(GO:0006816) cellular calcium ion homeostasis(GO:0006874) cognition(GO:0050890) negative regulation of tumor necrosis factor production(GO:0032720) positive regulation of angiogenesis(GO:0045766) positive regulation of cell proliferation(GO:0008284) response to hypoxia(GO:0001666) response to nicotine(GO:0035094)	Neuroactive ligand-receptor interaction	NOG235631	Neurotransmitter-gated ion-channel transmembrane region(PF02932.11)	Position=1-16 Score=0.603
comp222004_c0	1.51	1.2	1.88	1.22	2.66	1.87	1.99	Q5IS75	ACHB3_PANTR	Neuronal acetylcholine receptor subunit beta-3	Pan troglodytes	cell junction(GO:0030054) integral to membrane(GO:0016021) plasma membrane(GO:0005886) postsynaptic membrane(GO:0045211)	acetylcholine-activated cation-selective channel activity(GO:0004889)		Neuroactive ligand-receptor interaction	NOG252943	Neurotransmitter-gated ion-channel transmembrane region(PF02932.11)	Position=1-23 Score=0.764
comp222056_c0	1.51	3.3	5.18	3.75	5.25	6.71	3.27	Q9FT73	MED34_ARATH	Mediator of RNA polymerase II transcription subunit 34	Arabidopsis thaliana	mediator complex(GO:0016592)	3'-5' DNA helicase activity(GO:0043138) ATP binding(GO:0005524) ATP-dependent 3'-5' DNA helicase activity(GO:0043140) DNA binding(GO:0003677) four-way junction helicase activity(GO:0009378) metal ion binding(GO:0046872)	DNA recombination(GO:0006310) DNA repair(GO:0006281) DNA replication(GO:0006260) regulation of transcription, DNA-dependent(GO:0006355) transcription, DNA-dependent(GO:0006351)		COG0514		.
comp224341_c2	1.49	0.82	0.28	0.28	2.15	2.44	1.68	Q9HBL0	TENS1_HUMAN	Tensin-1	Homo sapiens	cytoplasm(GO:0005737) cytoskeleton(GO:0005856) focal adhesion(GO:0005925)		cell-substrate junction assembly(GO:0007044) fibroblast migration(GO:0010761)		COG2453	SH2 domain(PF00017.19) Phosphotyrosine-binding domain(PF08416.8)	.
comp224848_c0	1.47	0.48	0.84	0.26	0.58	1.81	1.44	Q9Y696	CLIC4_HUMAN	Chloride intracellular channel protein 4	Homo sapiens	actin cytoskeleton(GO:0015629) apical part of cell(GO:0045177) cell surface(GO:0009986) cell-cell junction(GO:0005911) centrosome(GO:0005813) chloride channel complex(GO:0034707) cytoplasmic vesicle membrane(GO:0030659) cytosol(GO:0005829) microvillus(GO:0005902) midbody(GO:0030496) mitochondrion(GO:0005739) nuclear matrix(GO:0016363) perinuclear region of cytoplasm(GO:0048471) plasma membrane(GO…	chloride channel activity(GO:0005254) voltage-gated chloride channel activity(GO:0005247)	cellular response to calcium ion(GO:0071277) establishment or maintenance of apical/basal cell polarity(GO:0035088) keratinocyte differentiation(GO:0030216) negative regulation of cell migration(GO:0030336) regulation of cytoskeleton organization(GO:0051493)		NOG282171	Glutathione S-transferase, N-terminal domain(PF13417.1)	.
comp221373_c4	1.43	9.4	17.59	13.23	19.33	16.05	10.84	Q15438	CYH1_HUMAN	Cytohesin-1	Homo sapiens	cytoplasm(GO:0005737) plasma membrane(GO:0005886) tight junction(GO:0005923)	ARF guanyl-nucleotide exchange factor activity(GO:0005086) phospholipid binding(GO:0005543)	establishment of epithelial cell polarity(GO:0090162) regulation of ARF protein signal transduction(GO:0032012) regulation of cell adhesion(GO:0030155) vesicle-mediated transport(GO:0016192)	Endocytosis	COG5307	Sec7 domain(PF01369.15) PH domain(PF00169.24)	.
comp224126_c0	1.4	1.12	1.03	0.73	2.61	1.62	1.66	Q80TE7	LRRC7_MOUSE	Leucine-rich repeat-containing protein 7	Mus musculus	cell junction(GO:0030054) cytoplasm(GO:0005737) plasma membrane(GO:0005886) postsynaptic density(GO:0014069) postsynaptic membrane(GO:0045211)			Hippo signaling pathway`Viral carcinogenesis	COG4886	Ankyrin repeats (3 copies)(PF12796.2) Ankyrin repeat(PF00023.25) Ankyrin repeats (many copies)(PF13637.1) Leucine rich repeat(PF13504.1) Leucine Rich Repeat(PF00560.28)	.
comp216279_c2	1.4	0.04	0.04	0.1	0.32	0.45	0.44	Q24212	STNB_DROME	Protein stoned-B	Drosophila melanogaster	cell junction(GO:0030054) clathrin adaptor complex(GO:0030131) endocytic vesicle(GO:0030139) plasma membrane(GO:0005886) synaptic vesicle(GO:0008021)		intracellular protein transport(GO:0006886) neurotransmitter secretion(GO:0007269) synaptic vesicle coating(GO:0016183)		NOG264948	Adaptor complexes medium subunit family(PF00928.16)	.
comp222944_c3	1.38	0.44	0.05	0.16	1.06	1.05	1.54	Q80W68	KIRR1_MOUSE	Kin of IRRE-like protein 1	Mus musculus	cell projection membrane(GO:0031253) cell-cell junction(GO:0005911) dendritic shaft(GO:0043198) integral to membrane(GO:0016021) plasma membrane(GO:0005886)		cell-cell adhesion(GO:0016337) excretion(GO:0007588) negative regulation of protein phosphorylation(GO:0001933) positive regulation of actin filament polymerization(GO:0030838)		NOG295274	Immunoglobulin I-set domain(PF07679.11) Immunoglobulin V-set domain(PF07686.12) Immunoglobulin domain(PF13895.1)	Position=1-26 Score=0.523
comp224953_c0	1.38	0.61	0.7	1.72	1.94	1.73	1.2	O00255	MEN1_HUMAN	Menin	Homo sapiens	chromatin(GO:0000785) cleavage furrow(GO:0032154) cytosol(GO:0005829) histone methyltransferase complex(GO:0035097) nuclear matrix(GO:0016363)	chromatin binding(GO:0003682) double-stranded DNA binding(GO:0003690) four-way junction DNA binding(GO:0000400) protein binding, bridging(GO:0030674) sequence-specific DNA binding(GO:0043565) transcription regulatory region DNA binding(GO:0044212) Y-form DNA binding(GO:0000403)	brain development(GO:0007420) cell cycle arrest(GO:0007050) chromatin remodeling(GO:0006338) DNA repair(GO:0006281) embryonic skeletal system morphogenesis(GO:0048704) hemopoiesis(GO:0030097) histone lysine methylation(GO:0034968) leukocyte homeostasis(GO:0001776) MAPK cascade(GO:0000165) maternal process involved in female pregnancy(GO:0060135) negative regulation of cell proliferation(GO:000828…	Transcriptional misregulation in cancer	NOG67412	Menin(PF05053.8)	.
comp223305_c0	1.37	0.08	2.39	8.37	8.2	7.86	5.73	Q9EQJ9	MAGI3_MOUSE	Membrane-associated guanylate kinase, WW and PDZ domain-containing protein 3	Mus musculus	cell-cell junction(GO:0005911) nucleus(GO:0005634) plasma membrane(GO:0005886) tight junction(GO:0005923)	ATP binding(GO:0005524)	positive regulation of JUN kinase activity(GO:0043507)		COG5021	PDZ domain (Also known as DHR or GLGF)(PF00595.19)	.
comp218109_c0	1.34	0.66	0.49	0.69	4.63	23.15	40.93	Q9UGM1	ACHA9_HUMAN	Neuronal acetylcholine receptor subunit alpha-9	Homo sapiens	acetylcholine-gated channel complex(GO:0005892) cell junction(GO:0030054) plasma membrane(GO:0005886) postsynaptic membrane(GO:0045211)	acetylcholine-activated cation-selective channel activity(GO:0004889) calcium channel activity(GO:0005262)	detection of mechanical stimulus involved in sensory perception of sound(GO:0050910) elevation of cytosolic calcium ion concentration(GO:0007204) inner ear morphogenesis(GO:0042472) synaptic transmission(GO:0007268)	Neuroactive ligand-receptor interaction	NOG306809	Neurotransmitter-gated ion-channel ligand binding domain(PF02931.18)	Position=1-17 Score=0.899
comp224075_c0	1.3	1.16	4.86	6.89	2.63	2.5	4.41	Q8K4M5	COMD1_MOUSE	COMM domain-containing protein 1	Mus musculus	cell junction(GO:0030054) Cul2-RING ubiquitin ligase complex(GO:0031462) cytoplasm(GO:0005737) nucleolus(GO:0005730) nucleus(GO:0005634)	copper ion binding(GO:0005507)	cellular copper ion homeostasis(GO:0006878) negative regulation of NF-kappaB transcription factor activity(GO:0032088) positive regulation of protein ubiquitination(GO:0031398) regulation of proteasomal ubiquitin-dependent protein catabolic process(GO:0032434)		NOG46398	HCaRG protein(PF07258.9)	.
comp210646_c0	1.25	0.54	1.14	0.33	0.08	0.11	0.23	P30532	ACHA5_HUMAN	Neuronal acetylcholine receptor subunit alpha-5	Homo sapiens	acetylcholine-gated channel complex(GO:0005892) cell junction(GO:0030054) dendrite(GO:0030425) neuronal cell body(GO:0043025) postsynaptic membrane(GO:0045211)	acetylcholine binding(GO:0042166) acetylcholine receptor activity(GO:0015464) acetylcholine-activated cation-selective channel activity(GO:0004889)	behavioral response to nicotine(GO:0035095)	Neuroactive ligand-receptor interaction	NOG267611	Neurotransmitter-gated ion-channel ligand binding domain(PF02931.18) Neurotransmitter-gated ion-channel transmembrane region(PF02932.11)	.
comp217240_c1	1.23	0.32	0.91	2.74	1.4	1.61	2.38	Q05329	DCE2_HUMAN	Glutamate decarboxylase 2	Homo sapiens	anchored to membrane(GO:0031225) axon(GO:0030424) cell junction(GO:0030054) clathrin-sculpted gamma-aminobutyric acid transport vesicle membrane(GO:0061202) cytosol(GO:0005829) Golgi membrane(GO:0000139) perinuclear region of cytoplasm(GO:0048471) plasma membrane(GO:0005886) presynaptic membrane(GO:0042734) synaptic vesicle membrane(GO:0030672)	glutamate decarboxylase activity(GO:0004351) pyridoxal phosphate binding(GO:0030170)	glutamate decarboxylation to succinate(GO:0006540) neurotransmitter biosynthetic process(GO:0042136) neurotransmitter secretion(GO:0007269) response to drug(GO:0042493)	Alanine, aspartate and glutamate metabolism`beta-Alanine metabolism`Taurine and hypotaurine metabolism`Butanoate metabolism`Metabolic pathways	COG0076		.
comp219808_c0	1.22	1.75	2.17	2.68	2.23	2.08	1.66	F1REV3	KRIT1_DANRE	Krev interaction trapped protein 1	Danio rerio (Zebrafish)	cell junction(GO:0030054) cytoplasm(GO:0005737) cytoskeleton(GO:0005856) plasma membrane(GO:0005886)		angiogenesis(GO:0001525) blood vessel lumenization(GO:0072554) endothelial cell morphogenesis(GO:0001886) heart morphogenesis(GO:0003007) negative regulation of endothelial cell differentiation(GO:0045602) vacuole organization(GO:0007033) vasculogenesis(GO:0001570)		NOG252716		.
comp223220_c1	1.19	2.41	1.52	2.36	3.38	2.85	3.9	Q6P1D7	SLX4_MOUSE	Structure-specific endonuclease subunit SLX4	Mus musculus	ERCC4-ERCC1 complex(GO:0070522) Holliday junction resolvase complex(GO:0048476) nuclear chromatin(GO:0000790) nuclear chromosome, telomeric region(GO:0000784) Slx1-Slx4 complex(GO:0033557)	3'-flap endonuclease activity(GO:0048257) 5'-flap endonuclease activity(GO:0017108) crossover junction endodeoxyribonuclease activity(GO:0008821) enzyme activator activity(GO:0008047)	DNA double-strand break processing involved in repair via single-strand annealing(GO:0010792) double-strand break repair via homologous recombination(GO:0000724) nucleotide-excision repair(GO:0006289)	Fanconi anemia pathway	NOG44550	C2H2-type zinc finger(PF13894.1) BTB/POZ domain(PF00651.26)	.
comp218114_c5	1.15	0.53	0.37	0.58	0.26	0.18	0.2	Q13003	GRIK3_HUMAN	Glutamate receptor ionotropic, kainate 3	Homo sapiens	cell junction(GO:0030054) dendrite cytoplasm(GO:0032839) integral to plasma membrane(GO:0005887) perikaryon(GO:0043204) postsynaptic membrane(GO:0045211) terminal bouton(GO:0043195)	adenylate cyclase inhibiting G-protein coupled glutamate receptor activity(GO:0001640) extracellular-glutamate-gated ion channel activity(GO:0005234) kainate selective glutamate receptor activity(GO:0015277)	negative regulation of synaptic transmission, glutamatergic(GO:0051967) regulation of membrane potential(GO:0042391) synaptic transmission(GO:0007268)	Neuroactive ligand-receptor interaction	NOG316680	Bacterial extracellular solute-binding proteins, family 3(PF00497.15) Ligated ion channel L-glutamate- and glycine-binding site(PF10613.4)	Position=1-20 Score=0.910
comp224012_c0	1.15	2.88	20.73	30.26	14.41	9.55	6.99	Q9VXE5	PAKM_DROME	Serine/threonine-protein kinase PAK mbt	Drosophila melanogaster	cell-cell adherens junction(GO:0005913) plasma membrane(GO:0005886)	ATP binding(GO:0005524) receptor signaling protein serine/threonine kinase activity(GO:0004702)	activation of MAPK activity(GO:0000187) compound eye photoreceptor cell differentiation(GO:0001751) cytoskeleton organization(GO:0007010) Golgi organization(GO:0007030) lateral inhibition(GO:0046331) mushroom body development(GO:0016319) negative regulation of cell size(GO:0045792) positive regulation of compound eye photoreceptor development(GO:0045315)	ErbB signaling pathway`Axon guidance`Focal adhesion`T cell receptor signaling pathway`Regulation of actin cytoskeleton`Renal cell carcinoma	COG0515	Protein kinase domain(PF00069.20) Protein tyrosine kinase(PF07714.12)	.
comp216621_c0	1.12	0.65	0.54	0.6	0.19	0.19	0.08	Q5IS75	ACHB3_PANTR	Neuronal acetylcholine receptor subunit beta-3	Pan troglodytes	cell junction(GO:0030054) integral to membrane(GO:0016021) plasma membrane(GO:0005886) postsynaptic membrane(GO:0045211)	acetylcholine-activated cation-selective channel activity(GO:0004889)		Neuroactive ligand-receptor interaction	NOG252943	Neurotransmitter-gated ion-channel ligand binding domain(PF02931.18) Neurotransmitter-gated ion-channel transmembrane region(PF02932.11)	Position=1-22 Score=0.541
comp226006_c0	1.1	0.89	1.56	2.93	5.17	4.39	6.33	Q92797	SYMPK_HUMAN	Symplekin	Homo sapiens	cytoplasm(GO:0005737) cytoskeleton(GO:0005856) nucleoplasm(GO:0005654) plasma membrane(GO:0005886) tight junction(GO:0005923)		cell adhesion(GO:0007155) mRNA processing(GO:0006397)	mRNA surveillance pathway`Tight junction	NOG273943	Domain of unknown function (DUF3453)(PF11935.3) Symplekin tight junction protein C terminal(PF12295.3)	.
comp214631_c1	1.1	1.7	1.67	1.18	1.28	0.74	0.68	Q9JLB5	ACH10_RAT	Neuronal acetylcholine receptor subunit alpha-10	Rattus norvegicus	axon(GO:0030424) cell junction(GO:0030054) integral to membrane(GO:0016021) perikaryon(GO:0043204) plasma membrane(GO:0005886) postsynaptic membrane(GO:0045211)	acetylcholine-activated cation-selective channel activity(GO:0004889) calcium channel activity(GO:0005262)	detection of mechanical stimulus involved in sensory perception of sound(GO:0050910) elevation of cytosolic calcium ion concentration(GO:0007204) inner ear morphogenesis(GO:0042472) synaptic transmission, cholinergic(GO:0007271)	Neuroactive ligand-receptor interaction	NOG306809	Neurotransmitter-gated ion-channel ligand binding domain(PF02931.18)	.
comp225428_c1	1.1	2.17	4.3	4.04	12.28	9.56	9.83	Q0IHW3	SMAG1_XENTR	Protein Smaug homolog 1	Xenopus tropicalis	cell junction(GO:0030054) cytoplasm(GO:0005737) dendrite(GO:0030425) synapse(GO:0045202)		regulation of translation(GO:0006417)		NOG300236	SAM domain (Sterile alpha motif)(PF07647.12) SAM domain (Sterile alpha motif)(PF00536.25)	.
comp210093_c0	1.1	0.57	0.57	0.4	0.21	0.1	0.08	Q8BG39	SV2B_MOUSE	Synaptic vesicle glycoprotein 2B	Mus musculus	acrosomal vesicle(GO:0001669) cell junction(GO:0030054) integral to membrane(GO:0016021) synaptic vesicle(GO:0008021) synaptic vesicle membrane(GO:0030672)	transmembrane transporter activity(GO:0022857)	neurotransmitter transport(GO:0006836) synaptic transmission(GO:0007268)	ECM-receptor interaction	COG0477	Major Facilitator Superfamily(PF07690.11) Sugar (and other) transporter(PF00083.19) Pentapeptide repeats (9 copies)(PF13599.1)	.
comp205947_c0	1.09	0.92	0.73	0.29	0.22	0.2	0.05	Q14517	FAT1_HUMAN	Protocadherin Fat 1	Homo sapiens	cell-cell junction(GO:0005911) filopodium(GO:0030175) integral to plasma membrane(GO:0005887) lamellipodium(GO:0030027) nucleus(GO:0005634) perinuclear region of cytoplasm(GO:0048471)	calcium ion binding(GO:0005509)	actin filament organization(GO:0007015) anatomical structure morphogenesis(GO:0009653) cell migration(GO:0016477) cell-cell adhesion(GO:0016337) cell-cell signaling(GO:0007267) establishment or maintenance of cell polarity(GO:0007163) homophilic cell adhesion(GO:0007156)	Dorso-ventral axis formation`Notch signaling pathway	NOG12793		.
comp224766_c1	1.05	0.64	1.01	0.79	3.47	2.15	0.87	Q8VHG2	AMOT_MOUSE	Angiomotin	Mus musculus	actin filament(GO:0005884) cytoplasmic vesicle(GO:0031410) endocytic vesicle(GO:0030139) external side of plasma membrane(GO:0009897) integral to membrane(GO:0016021) lamellipodium(GO:0030027) ruffle(GO:0001726) signalosome(GO:0008180) stress fiber(GO:0001725) tight junction(GO:0005923)	angiostatin binding(GO:0043532) receptor activity(GO:0004872)	actin cytoskeleton organization(GO:0030036) blood vessel endothelial cell migration(GO:0043534) cell migration involved in gastrulation(GO:0042074) cellular protein localization(GO:0034613) chemotaxis(GO:0006935) establishment of cell polarity involved in ameboidal cell migration(GO:0003365) gastrulation with mouth forming second(GO:0001702) hippo signaling cascade(GO:0035329) in utero embryonic …	Hippo signaling pathway	NOG131728	Angiomotin C terminal(PF12240.3)	.
comp213024_c0	1.05	1.81	1.92	0.35	0.98	1.58	3.75	O77750	AQP4_BOVIN	Aquaporin-4	Bos taurus	basolateral plasma membrane(GO:0016323) cell-cell junction(GO:0005911) cytoplasm(GO:0005737) external side of plasma membrane(GO:0009897) integral to membrane(GO:0016021)	water channel activity(GO:0015250)	cellular response to interferon-gamma(GO:0071346) renal water absorption(GO:0070295) sensory perception of sound(GO:0007605)	Vasopressin-regulated water reabsorption`Bile secretion	COG0580	Major intrinsic protein(PF00230.15)	.
comp211323_c1	1.05	0.21	0.48	0.45	0.74	0.52	0.27	A2AJ76	HMCN2_MOUSE	Hemicentin-2	Mus musculus	basement membrane(GO:0005604) cell cortex(GO:0005938) cell junction(GO:0030054)	calcium ion binding(GO:0005509)	response to stimulus(GO:0050896)		NOG12793	Calcium-binding EGF domain(PF07645.10)	.
comp218875_c2	1.04	0.84	0.53	0.44	0.42	0.38	0.53	P25391	LAMA1_HUMAN	Laminin subunit alpha-1	Homo sapiens	cell-cell junction(GO:0005911) extracellular space(GO:0005615) laminin-1 complex(GO:0005606) laminin-3 complex(GO:0005608)	extracellular matrix structural constituent(GO:0005201) glycosphingolipid binding(GO:0043208)	axon guidance(GO:0007411) branching involved in salivary gland morphogenesis(GO:0060445) cell adhesion(GO:0007155) cell surface receptor signaling pathway(GO:0007166) epithelial tube branching involved in lung morphogenesis(GO:0060441) establishment of epithelial cell apical/basal polarity(GO:0045198) morphogenesis of an epithelial sheet(GO:0002011) regulation of cell adhesion(GO:0030155) regulat…	Focal adhesion`ECM-receptor interaction	NOG247347	Laminin G domain(PF02210.19) Laminin G domain(PF00054.18)	.
comp220579_c2	1	1.18	2.56	3.19	4.84	2.99	9.78	Q99572	P2RX7_HUMAN	P2X purinoceptor 7	Homo sapiens	bleb(GO:0032059) cell-cell junction(GO:0005911) cytoplasm(GO:0005737) external side of plasma membrane(GO:0009897) integral to nuclear inner membrane(GO:0005639) integral to plasma membrane(GO:0005887) membrane raft(GO:0045121) neuromuscular junction(GO:0031594) neuronal cell body(GO:0043025) terminal bouton(GO:0043195)	ATP binding(GO:0005524) copper ion binding(GO:0005507) extracellular ATP-gated cation channel activity(GO:0004931) lipopolysaccharide binding(GO:0001530) magnesium ion binding(GO:0000287) protein homodimerization activity(GO:0042803) purinergic nucleotide receptor activity(GO:0001614) receptor binding(GO:0005102) zinc ion binding(GO:0008270)	activation of MAPK activity(GO:0000187) bleb assembly(GO:0032060) cell morphogenesis(GO:0000902) cell volume homeostasis(GO:0006884) cellular response to extracellular stimulus(GO:0031668) ceramide biosynthetic process(GO:0046513) collagen metabolic process(GO:0032963) cytolysis(GO:0019835) defense response to Gram-positive bacterium(GO:0050830) homeostasis of number of cells within a tissue(GO:0…	Calcium signaling pathway`Neuroactive ligand-receptor interaction	NOG38999		.
comp222684_c0	1	1.54	2.61	2.89	4.05	5.52	6.01	Q5REH1	PICK1_PONAB	PRKCA-binding protein	Pongo abelii	cell junction(GO:0030054) perinuclear region of cytoplasm(GO:0048471) synapse(GO:0045202)	metal ion binding(GO:0046872)			.	PDZ domain (Also known as DHR or GLGF)(PF00595.19) Arfaptin-like domain(PF06456.8) BAR domain(PF03114.13)	.
